# Supplementary material for: Downregulation of HNF4A enables transcriptomic reprogramming during the hepatic acute-phase response
Source: Commun Biol. 2024 May 16;7:589. doi: 10.1038/s42003-024-06288-1 (PMC11099168; doi:10.1038/s42003-024-06288-1)
Supplement: Supplementary file 3 — Supplementary Data File 1 [file 42003_2024_6288_MOESM3_ESM.xlsx]

## Sheet: content
sheet #	content
1	HNF4A peaks extracted from GSE96176 (ChIPSeq on human liver), annotated to nearest protein coding genes
2	HNF4A peaks extracted from GSE96176 (ChIPSeq on human liver), annotated to nearest acute-phase gene
3	overview about 30 acute-phase genes an abundance of HNF4A peaks and motifs for other TFs
4	HNF4A motifs within peaks near AP genes (table 2), FIMO motif scanning result sorted by p-value
5	PROX1 motifs within peaks near AP genes (table 2), FIMO motif scanning result sorted by p-value
6	NFIL3 motifs within peaks near AP genes (table 2), FIMO motif scanning result sorted by p-value
7	REVERBA motifs within peaks near AP genes (table 2), FIMO motif scanning result sorted by p-value
8	COUP-TFII motifs within peaks near AP genes (table 2), FIMO motif scanning result sorted by p-value

## Sheet: 1 HNF4A peaks protein_coding
Chr	Start	End	Strand	Peak Score	Annotation	Distance to TSS	Gene Name
chrX	118639861	118640358	+	1000	Intergenic	35884	SLC25A5
chr12	113856000	113856617	+	1000	intron (ENST00000547342, intron 2 of 5)	-3734	SDSL
chr8	27631710	27631976	+	1000	promoter-TSS (ENST00000305188)	-60	ESCO2
chr5	147941361	147941559	+	1000	intron (ENST00000524063, intron 2 of 7)	75117	HTR4
chr7	96126917	96127218	+	1000	intron (ENST00000493858, intron 1 of 4)	5768	C7orf76
chr16	58668280	58668798	+	1000	Intergenic	-4749	CNOT1
chr16	83981508	83981854	+	1000	promoter-TSS (ENST00000343939)	-206	OSGIN1
chr1	221135291	221135728	+	1000	Intergenic	80925	HLX
chr16	57723209	57723648	+	1000	TTS (ENST00000333493)	-5277	CCDC135
chr1	43768530	43768769	+	1000	intron (ENST00000485125, intron 1 of 1)	528	TIE1
chr4	52775239	52775821	+	1000	promoter-TSS (ENST00000508257)	-36	DCUN1D4
chr14	87139960	87140319	+	1000	Intergenic	-231983	RP11-322L20.1
chr4	95940143	95940274	+	1000	intron (ENST00000512312, intron 1 of 10)	22825	BMPR1B
chr9	115990558	115990851	+	1000	TTS (ENST00000496650)	6837	SLC31A1
chr14	39571614	39572064	+	1000	promoter-TSS (ENST00000557350)	440	SEC23A
chr22	42486732	42487165	+	1000	promoter-TSS (ENST00000416037)	11	NDUFA6
chr16	81621852	81622291	+	1000	intron (ENST00000539778, intron 1 of 20)	-21841	CMIP
chr6	160114565	160115193	+	1000	promoter-TSS (ENST00000337404)	-519	SOD2
chr3	181446304	181446500	+	1000	intron (ENST00000593549, intron 3 of 3)	16680	SOX2
chr20	39862784	39863223	+	1000	intron (ENST00000544979, intron 2 of 4)	-30322	ZHX3
chrX	10087521	10087960	+	1000	intron (ENST00000454666, intron 10 of 21)	-37284	CLCN4
chr21	45287883	45288258	+	1000	TTS (ENST00000474735)	947	AGPAT3
chr5	42548161	42548325	+	1000	intron (ENST00000505006, intron 2 of 3)	-17715	GHR
chr5	78359279	78359481	+	1000	intron (ENST00000520388, intron 4 of 4)	6069	DMGDH
chr6	90913375	90913741	+	1000	intron (ENST00000494747, intron 3 of 3)	14406	BACH2
chr16	68450311	68450520	+	1000	intron (ENST00000566723, intron 1 of 4)	31930	SMPD3
chr2	85534024	85534576	+	1000	intron (ENST00000282111, intron 10 of 11)	3784	TCF7L1
chr22	43044303	43044726	+	1000	intron (ENST00000352397, intron 1 of 8)	1060	CYB5R3
chr2	55131832	55132410	+	1000	intron (ENST00000356458, intron 23 of 40)	-43898	EML6
chr21	46305720	46305878	+	1000	TTS (ENST00000302347)	3247	ITGB2
chr16	22025839	22026229	+	1000	intron (ENST00000562695, intron 1 of 1)	6402	C16orf52
chr5	78404626	78404942	+	1000	intron (ENST00000520388, intron 3 of 4)	-2818	BHMT
chr16	30413152	30413494	+	1000	Intergenic	-5295	ZNF771
chr10	63781764	63782031	+	1000	intron (ENST00000279873, intron 4 of 9)	-27073	ARID5B
chr7	73182082	73182365	+	1000	Intergenic	2377	CLDN3
chr16	57897552	57897767	+	1000	promoter-TSS (ENST00000563028)	-702	KIFC3
chr1	78510721	78511074	+	1000	promoter-TSS (ENST00000370759)	-689	GIPC2
chr1	156716510	156717029	+	1000	intron (ENST00000465180, intron 3 of 7)	494	HDGF
chr6	155510460	155510678	+	1000	intron (ENST00000543712, intron 1 of 4)	6120	TIAM2
chr17	60134940	60135089	+	1000	intron (ENST00000397786, intron 2 of 29)	7629	MED13
chr1	24741890	24742329	+	1000	promoter-TSS (ENST00000003912)	-175	NIPAL3
chr15	65073538	65073816	+	1000	Intergenic	-5891	RBPMS2
chr5	66322157	66322440	+	1000	intron (ENST00000447738, intron 1 of 6)	21718	MAST4
chr12	116482089	116482359	+	1000	intron (ENST00000281928, intron 4 of 30)	-35274	MED13L
chr8	17646052	17646515	+	1000	intron (ENST00000523718, intron 1 of 3)	-7812	MTUS1
chr20	25290933	25291372	+	1000	promoter-TSS (ENST00000481556)	-44	ABHD12
chr20	61454288	61454397	+	1000	intron (ENST00000489045, intron 9 of 13)	-1432	COL9A3
chr19	56654470	56654857	+	1000	promoter-TSS (ENST00000588203)	-43	ZNF444
chr1	16693439	16693697	+	1000	promoter-TSS (ENST00000375590)	-10	SZRD1
chr20	61429637	61429982	+	1000	intron (ENST00000370487, intron 2 of 4)	2004	MRGBP
chr12	103554514	103554675	+	1000	intron (ENST00000547418, intron 3 of 6)	-2040	RP11-552I14.1
chr5	63891365	63891620	+	1000	intron (ENST00000505263, intron 2 of 4)	19983	RGS7BP
chr1	120271552	120272188	+	1000	intron (ENST00000493622, intron 6 of 6)	-5057	PHGDH
chr4	72049893	72050332	+	1000	Intergenic	-2891	SLC4A4
chr1	23754592	23755061	+	1000	TTS (ENST00000336689)	-3593	TCEA3
chr7	152596550	152597242	+	1000	Intergenic	89069	ACTR3B
chr9	104367895	104368229	+	1000	intron (ENST00000479772, intron 1 of 2)	7742	GRIN3A
chr22	36215502	36215769	+	1000	intron (ENST00000438146, intron 2 of 13)	4785	RBFOX2
chr13	77945157	77945285	+	1000	Intergenic	-44036	MYCBP2
chr19	35417716	35418074	+	1000	promoter-TSS (ENST00000303586)	11	ZNF30
chr2	151351118	151351336	+	1000	intron (ENST00000439275, intron 1 of 4)	-6984	RND3
chr5	147969485	147969621	+	1000	intron (ENST00000524063, intron 2 of 7)	47024	HTR4
chr3	64851606	64851902	+	1000	intron (ENST00000481312, intron 3 of 5)	-178078	ADAMTS9
chr11	75504023	75504462	+	1000	exon (ENST00000603363, exon 1 of 4)	1038	DGAT2
chr20	30292428	30292773	+	1000	intron (ENST00000412972, intron 1 of 1)	-16401	AL160175.1
chr12	56474527	56474962	+	1000	intron (ENST00000551242, intron 1 of 10)	755	ERBB3
chr10	51593112	51593475	+	1000	intron (ENST00000476778, intron 5 of 5)	1162	TIMM23
chr4	37409933	37410124	+	1000	intron (ENST00000309447, intron 3 of 6)	-45535	C4orf19
chr16	28621966	28622405	+	1000	promoter-TSS (ENST00000314752)	-832	SULT1A1
chr19	18494109	18494358	+	1000	intron (ENST00000604609, intron 2 of 2)	1253	GDF15
chr2	159526805	159527215	+	1000	intron (ENST00000486254, intron 1 of 3)	1328	PKP4
chr4	3464100	3464505	+	1000	promoter-TSS (ENST00000340083)	-731	DOK7
chr17	48592647	48593033	+	1000	intron (ENST00000458692, intron 2 of 5)	-3931	MYCBPAP
chr12	109715715	109716008	+	1000	TTS (ENST00000299162)	8667	FOXN4
chr9	130007894	130008334	+	1000	intron (ENST00000478702, intron 1 of 6)	498	GARNL3
chr15	33492743	33493105	+	1000	Intergenic	-6027	FMN1
chr2	236845925	236846158	+	1000	intron (ENST00000448025, intron 3 of 5)	28555	AGAP1
chr15	31443821	31444283	+	1000	intron (ENST00000559177, intron 1 of 7)	9105	TRPM1
chr11	114165512	114165827	+	1000	promoter-TSS (ENST00000299964)	-878	NNMT
chr7	97881549	97881893	+	1000	promoter-TSS (ENST00000379795)	30	BRI3
chr12	45751441	45751619	+	1000	intron (ENST00000441606, intron 8 of 19)	22198	ANO6
chr2	218762123	218762232	+	1000	TTS (ENST00000423413)	-2398	TNS1
chr21	46198527	46198758	+	1000	intron (ENST00000497630, intron 1 of 3)	-3291	UBE2G2
chr11	506112	506551	+	1000	promoter-TSS (ENST00000525522)	8	RNH1
chr6	157844708	157845147	+	1000	intron (ENST00000414563, intron 1 of 8)	42762	ZDHHC14
chr2	163175137	163175372	+	1000	promoter-TSS (ENST00000263642)	-41	IFIH1
chr14	95784572	95785091	+	1000	intron (ENST00000553733, intron 1 of 4)	1384	CLMN
chr22	29747004	29747420	+	1000	exon (ENST00000317368, exon 9 of 21)	524	AP1B1
chr3	16480642	16481081	+	1000	intron (ENST00000453536, intron 2 of 4)	-4584	RFTN1
chr4	1720339	1720568	+	1000	promoter-TSS (ENST00000460722)	-491	TMEM129
chr14	93436205	93436575	+	1000	intron (ENST00000555553, intron 4 of 6)	28894	ITPK1
chr14	61744571	61744799	+	1000	3' UTR (ENST00000355702, exon 2 of 2)	-2986	PRKCH
chr6	146042384	146042576	+	1000	intron (ENST00000435470, intron 1 of 4)	13913	EPM2A
chr3	183644865	183645228	+	1000	intron (ENST00000443497, intron 5 of 5)	15522	ABCC5
chr9	114812853	114813204	+	1000	intron (ENST00000374264, intron 15 of 17)	7723	SUSD1
chr22	38574010	38574349	+	1000	intron (ENST00000594306, intron 1 of 1)	2232	PLA2G6
chr7	101578033	101578254	+	1000	intron (ENST00000558836, intron 1 of 21)	2520	CUX1
chr1	33510894	33511234	+	1000	intron (ENST00000548559, intron 2 of 4)	-8471	AK2
chr20	21312817	21313256	+	1000	exon (ENST00000377191, exon 9 of 30)	28604	XRN2
chr10	70078466	70078751	+	1000	intron (ENST00000495025, intron 1 of 8)	-11972	PBLD
chr10	20283575	20283830	+	1000	intron (ENST00000377252, intron 1 of 13)	-48547	PLXDC2
chr10	45428086	45428525	+	1000	intron (ENST00000544540, intron 2 of 3)	1007	TMEM72
chr3	120412701	120412947	+	1000	TTS (ENST00000468192)	-11406	HGD
chr12	10053609	10053850	+	1000	intron (ENST00000339766, intron 4 of 4)	19641	KLRF2
chr1	1691388	1691676	+	1000	intron (ENST00000378625, intron 3 of 13)	-1451	NADK
chr17	65880485	65880667	+	1000	intron (ENST00000544778, intron 5 of 21)	-6992	BPTF
chr2	30728754	30729057	+	1000	intron (ENST00000488144, intron 2 of 3)	58636	LCLAT1
chr2	26958981	26959516	+	1000	Intergenic	-27904	SLC35F6
chr2	218807610	218807899	+	1000	intron (ENST00000446903, intron 3 of 18)	1039	TNS1
chr10	5687224	5687645	+	1000	intron (ENST00000459912, intron 4 of 6)	-3659	ASB13
chr1	23694508	23694879	+	1000	promoter-TSS (ENST00000458053)	186	ZNF436
chr6	135270011	135270202	+	1000	intron (ENST00000367847, intron 1 of 5)	1116	ALDH8A1
chr5	33582541	33582904	+	1000	intron (ENST00000504830, intron 18 of 23)	41734	ADAMTS12
chr3	53069100	53069420	+	1000	intron (ENST00000607495, intron 3 of 5)	10021	SFMBT1
chr6	139691148	139691509	+	1000	Intergenic	4022	CITED2
chr1	93416706	93417199	+	1000	intron (ENST00000370310, intron 1 of 4)	10105	FAM69A
chrX	24072225	24072638	+	1000	promoter-TSS (ENST00000253039)	-402	EIF2S3
chr11	34481411	34481694	+	1000	promoter-TSS (ENST00000530343)	-728	CAT
chr20	2451320	2451759	+	1000	promoter-TSS (ENST00000339610)	-40	SNRPB
chr14	89817906	89818299	+	1000	promoter-TSS (ENST00000555658)	-437	FOXN3
chr20	39871108	39871321	+	1000	intron (ENST00000436099, intron 2 of 4)	29671	ZHX3
chr9	112945456	112945895	+	1000	Intergenic	24085	C9orf152
chr4	100106762	100107105	+	1000	intron (ENST00000506454, intron 1 of 5)	23038	ADH6
chr13	97961327	97961674	+	1000	intron (ENST00000469707, intron 2 of 10)	33042	MBNL2
chrX	107020436	107020875	+	1000	promoter-TSS (ENST00000480691)	-83	TSC22D3
chr19	36545092	36545230	+	1000	promoter-TSS (ENST00000270301)	5	THAP8
chr6	139338294	139338693	+	1000	Intergenic	-11326	ABRACL
chr1	224012102	224012270	+	1000	intron (ENST00000472180, intron 1 of 2)	1585	TP53BP2
chr11	61588088	61588474	+	1000	intron (ENST00000522056, intron 1 of 11)	-3612	FADS1
chr3	98469342	98469810	+	1000	intron (ENST00000465004, intron 1 of 1)	-12577	ST3GAL6
chr6	3743074	3743571	+	1000	intron (ENST00000485986, intron 1 of 2)	-4194	PXDC1
chr3	110883385	110883824	+	1000	intron (ENST00000493615, intron 7 of 8)	-27594	PVRL3
chr1	245258352	245258471	+	1000	intron (ENST00000487845, intron 5 of 5)	11653	EFCAB2
chr14	91432931	91433109	+	1000	intron (ENST00000554206, intron 3 of 9)	11848	RPS6KA5
chr2	101557629	101557933	+	1000	intron (ENST00000542504, intron 5 of 20)	7208	NPAS2
chr19	33929052	33929731	+	1000	intron (ENST00000397032, intron 7 of 12)	39599	PEPD
chr7	107735337	107735594	+	1000	intron (ENST00000475469, intron 12 of 22)	-29162	LAMB4
chr8	98042489	98042907	+	1000	intron (ENST00000522617, intron 1 of 3)	1001	CPQ
chr9	80887298	80887544	+	1000	TTS (ENST00000447629)	8455	CEP78
chr17	66934212	66934751	+	1000	intron (ENST00000586539, intron 4 of 39)	3744	ABCA8
chr1	230295430	230295747	+	1000	intron (ENST00000541865, intron 1 of 12)	92570	GALNT2
chr8	13134079	13134341	+	1000	promoter-TSS (ENST00000506171)	83	DLC1
chr15	65336576	65336758	+	1000	Intergenic	-1041	SLC51B
chr2	44676167	44676301	+	1000	intron (ENST00000378494, intron 3 of 10)	76347	CAMKMT
chr13	32983715	32984290	+	1000	intron (ENST00000495479, intron 1 of 5)	1741	N4BP2L1
chr10	113926617	113926813	+	1000	intron (ENST00000423155, intron 11 of 21)	16753	GPAM
chr8	454608	454742	+	1000	intron (ENST00000523656, intron 2 of 4)	-9665	TDRP
chr3	105221903	105222546	+	1000	intron (ENST00000481337, intron 2 of 9)	-9945	ALCAM
chr6	15429689	15429840	+	1000	intron (ENST00000541660, intron 2 of 11)	28675	JARID2
chr10	4891955	4892190	+	1000	Intergenic	10096	AKR1E2
chrX	135273447	135273660	+	1000	intron (ENST00000543669, intron 1 of 5)	-5360	FHL1
chr12	7363404	7363523	+	1000	TTS (ENST00000412720)	737	PEX5
chr18	67990090	67990529	+	1000	intron (ENST00000582322, intron 1 of 1)	8883	SOCS6
chr11	56928222	56928454	+	1000	Intergenic	-20883	LRRC55
chr16	2769025	2769256	+	1000	promoter-TSS (ENST00000566492)	-615	PRSS27
chr22	32146017	32146456	+	1000	promoter-TSS (ENST00000327423)	-110	PRR14L
chr22	22282628	22282933	+	1000	intron (ENST00000538191, intron 4 of 5)	-2345	PPM1F
chr17	47688551	47688990	+	1000	promoter-TSS (ENST00000504889)	-90	SPOP
chr1	45922210	45922672	+	1000	intron (ENST00000538496, intron 1 of 9)	852	TESK2
chr9	75561770	75562117	+	1000	intron (ENST00000493113, intron 1 of 4)	5935	ALDH1A1
chr4	71553926	71554191	+	1000	promoter-TSS (ENST00000254803)	-138	UTP3
chr16	21960557	21960767	+	1000	Intergenic	-3319	UQCRC2
chr1	200370465	200370743	+	1000	Intergenic	8516	ZNF281
chr10	21794660	21795180	+	1000	Intergenic	-8729	CASC10
chr11	778286	778641	+	1000	promoter-TSS (ENST00000319863)	855	AP006621.5
chr6	75934016	75934352	+	1000	Intergenic	-18417	COL12A1
chr1	6664313	6664713	+	1000	intron (ENST00000467612, intron 1 of 3)	-1452	KLHL21
chr3	101292629	101293068	+	1000	promoter-TSS (ENST00000265260)	-91	PCNP
chr17	53024840	53025061	+	1000	TTS (ENST00000572905)	6516	COX11
chr5	145444653	145444825	+	1000	intron (ENST00000511217, intron 9 of 9)	9354	SH3RF2
chr12	122232929	122233094	+	1000	promoter-TSS (ENST00000267205)	-750	RHOF
chr12	81480132	81480409	+	1000	intron (ENST00000548058, intron 1 of 15)	8434	ACSS3
chr6	151357321	151357722	+	1000	promoter-TSS (ENST00000450635)	-589	MTHFD1L
chr12	101801604	101801725	+	1000	promoter-TSS (ENST00000261636)	-66	ARL1
chr9	108000584	108001023	+	1000	Intergenic	-6100	SLC44A1
chr8	76307958	76308184	+	1000	Intergenic	-12078	HNF4G
chr6	110681954	110682120	+	1000	Intergenic	-2562	METTL24
chr6	139348970	139349188	+	1000	promoter-TSS (ENST00000367660)	-740	ABRACL
chr7	98739359	98739593	+	1000	intron (ENST00000472627, intron 1 of 6)	2166	SMURF1
chr17	43170608	43171200	+	1000	promoter-TSS (ENST00000588455)	-95	NMT1
chr1	179960031	179960297	+	1000	intron (ENST00000367607, intron 4 of 37)	4847	CEP350
chr16	56361834	56361950	+	1000	intron (ENST00000565363, intron 3 of 4)	-8766	GNAO1
chr22	29175083	29175522	+	1000	intron (ENST00000421503, intron 2 of 3)	6073	CCDC117
chr6	144969502	144969660	+	1000	intron (ENST00000367526, intron 1 of 24)	-11399	UTRN
chr4	144289074	144289390	+	1000	intron (ENST00000514639, intron 1 of 4)	-8746	GAB1
chr8	125735081	125735558	+	1000	intron (ENST00000524243, intron 1 of 3)	4538	MTSS1
chr15	39880412	39880670	+	1000	promoter-TSS (ENST00000490247)	-508	THBS1
chr17	48717993	48718330	+	1000	intron (ENST00000505699, intron 1 of 29)	5899	ABCC3
chr18	19668073	19668202	+	1000	intron (ENST00000579830, intron 1 of 1)	116	RP11-595B24.2
chr3	15646088	15646430	+	1000	intron (ENST00000436193, intron 1 of 3)	2783	BTD
chr19	3171417	3171688	+	1000	promoter-TSS (ENST00000591346)	-792	S1PR4
chr22	38453008	38453447	+	1000	promoter-TSS (ENST00000356976)	-8	PICK1
chr10	115280925	115281364	+	1000	Intergenic	-29452	HABP2
chr5	76122212	76122651	+	1000	intron (ENST00000296677, intron 1 of 1)	7629	F2RL1
chr6	137671377	137671798	+	1000	Intergenic	-131001	IFNGR1
chr4	187686921	187687322	+	1000	Intergenic	-39245	FAT1
chr1	48400274	48400713	+	1000	intron (ENST00000606738, intron 2 of 6)	59391	TRABD2B
chr1	15692777	15693130	+	1000	intron (ENST00000529606, intron 7 of 15)	3760	FHAD1
chr17	41328231	41328627	+	1000	exon (ENST00000592304, exon 2 of 2)	5169	NBR1
chr9	34688451	34688996	+	1000	TTS (ENST00000311925)	1512	CCL19
chr8	95975740	95976212	+	1000	intron (ENST00000519136, intron 2 of 7)	5740	NDUFAF6
chr10	82181499	82181817	+	1000	intron (ENST00000372188, intron 2 of 5)	1904	FAM213A
chr6	131174664	131174985	+	1000	intron (ENST00000368128, intron 19 of 19)	4644	EPB41L2
chr17	8983687	8984226	+	1000	intron (ENST00000546090, intron 1 of 5)	58336	NTN1
chr2	158693101	158693336	+	1000	intron (ENST00000539637, intron 1 of 4)	1572	ACVR1
chr2	219187298	219187985	+	1000	promoter-TSS (ENST00000258362)	-255	PNKD
chr18	52340124	52340271	+	1000	Intergenic	-44894	RAB27B
chr18	47358589	47358960	+	1000	intron (ENST00000592779, intron 19 of 19)	5219	RP11-886H22.1
chr2	38960759	38961089	+	1000	3' UTR (ENST00000272252, exon 7 of 7)	13262	SRSF7
chr12	22047804	22048079	+	1000	intron (ENST00000544039, intron 5 of 30)	15971	ABCC9
chr11	64978251	64978510	+	1000	TTS (ENST00000533704)	1765	CAPN1
chr10	26724682	26725220	+	1000	Intergenic	-2181	APBB1IP
chr2	200350782	200351015	+	1000	Intergenic	-14909	SATB2
chr20	56107156	56107635	+	1000	Intergenic	-6687	CTCFL
chr10	924265	924704	+	1000	intron (ENST00000481118, intron 3 of 4)	7218	LARP4B
chr2	208599269	208600140	+	1000	intron (ENST00000452312, intron 4 of 7)	-7294	CCNYL1
chr2	46533544	46533912	+	1000	intron (ENST00000467888, intron 1 of 2)	8825	EPAS1
chr1	184559517	184559915	+	1000	promoter-TSS (ENST00000477517)	-166	C1orf21
chr3	66024071	66024595	+	1000	promoter-TSS (ENST00000330909)	-108	MAGI1
chr6	41904040	41904370	+	1000	TTS (ENST00000505064)	1799	CCND3
chr9	117650355	117650560	+	1000	Intergenic	16131	TNFSF8
chr19	11376474	11376827	+	1000	Intergenic	-3493	DOCK6
chr8	27623592	27624009	+	1000	intron (ENST00000539095, intron 1 of 7)	-5666	ESCO2
chr12	69869098	69869293	+	1000	intron (ENST00000550389, intron 1 of 6)	4981	FRS2
chr15	81353849	81354259	+	1000	intron (ENST00000560091, intron 1 of 4)	-37695	C15orf26
chr10	103245850	103245959	+	1000	intron (ENST00000475200, intron 4 of 4)	-49237	BTRC
chr12	104682347	104682682	+	1000	promoter-TSS (ENST00000378070)	18	TXNRD1
chr9	16413484	16413851	+	1000	3' UTR (ENST00000380672, exon 7 of 7)	22703	BNC2
chr11	120960287	120960506	+	1000	TTS (ENST00000284259)	-11486	TECTA
chr7	103912370	103912772	+	1000	Intergenic	-56533	LHFPL3
chr9	139796909	139797160	+	1000	intron (ENST00000482854, intron 1 of 4)	638	TRAF2
chr9	130911372	130911811	+	1000	promoter-TSS (ENST00000277480)	-129	LCN2
chr15	55582629	55583068	+	1000	promoter-TSS (ENST00000336787)	-837	RAB27A
chr8	94711287	94711616	+	1000	intron (ENST00000523475, intron 1 of 5)	662	FAM92A1
chr2	208640119	208640662	+	1000	Intergenic	-6103	FZD5
chrX	73719947	73720248	+	1000	intron (ENST00000587091, intron 1 of 5)	-20858	SLC16A2
chr2	201049787	201050088	+	1000	Intergenic	-120667	SPATS2L
chr19	42773068	42773402	+	1000	promoter-TSS (ENST00000571942)	-141	CIC
chr12	29591732	29592344	+	1000	intron (ENST00000318184, intron 26 of 27)	5131	OVCH1
chr19	13048188	13048346	+	1000	Intergenic	-1125	CALR
chr16	19122115	19122554	+	1000	Intergenic	-2920	ITPRIPL2
chr9	38031701	38032019	+	1000	intron (ENST00000540557, intron 1 of 11)	36824	RP11-613M10.9
chr20	36010080	36010391	+	1000	promoter-TSS (ENST00000358208)	-857	SRC
chr19	12476418	12476857	+	1000	promoter-TSS (ENST00000242804)	82	ZNF442
chr8	30410224	30410537	+	1000	intron (ENST00000287771, intron 7 of 9)	-3590	RBPMS
chr10	134158761	134159123	+	1000	TTS (ENST00000489204)	-2754	LRRC27
chr1	43085937	43086376	+	1000	intron (ENST00000507855, intron 9 of 14)	-37940	PPIH
chrX	139016058	139016422	+	1000	intron (ENST00000485626, intron 1 of 6)	-1011	ATP11C
chr1	230259667	230259980	+	1000	intron (ENST00000541865, intron 1 of 12)	56805	GALNT2
chr21	44093278	44093717	+	1000	intron (ENST00000460989, intron 1 of 13)	-12810	PDE9A
chr7	151567352	151568043	+	1000	intron (ENST00000474383, intron 1 of 1)	6176	PRKAG2
chr2	235917220	235917470	+	1000	TTS (ENST00000462602)	13861	SH3BP4
chr11	33150383	33150605	+	1000	intron (ENST00000524827, intron 4 of 7)	32473	CSTF3
chr5	123997135	123997462	+	1000	intron (ENST00000513986, intron 3 of 4)	-17268	ZNF608
chr19	17186087	17186526	+	1000	promoter-TSS (ENST00000593360)	-52	HAUS8
chr22	43832278	43832466	+	1000	intron (ENST00000542779, intron 3 of 6)	18611	MPPED1
chr16	85193906	85194163	+	1000	Intergenic	-10848	CTC-786C10.1
chr6	17311992	17312706	+	1000	Intergenic	22149	RBM24
chr8	143858324	143858510	+	1000	promoter-TSS (ENST00000345173)	21	LYNX1
chr10	12237840	12238044	+	1000	promoter-TSS (ENST00000281141)	-22	CDC123
chr14	21770735	21771021	+	1000	exon (ENST00000554750, exon 2 of 2)	1570	RPGRIP1
chr7	63767624	63768039	+	1000	promoter-TSS (ENST00000465343)	-6	ZNF736
chr20	48292242	48292528	+	1000	intron (ENST00000371711, intron 1 of 8)	38030	B4GALT5
chr3	53376405	53376652	+	1000	intron (ENST00000607628, intron 2 of 9)	5023	DCP1A
chr6	39193321	39193684	+	1000	intron (ENST00000359534, intron 1 of 4)	3724	KCNK5
chr16	69430472	69430903	+	1000	intron (ENST00000567841, intron 2 of 4)	-10796	TERF2
chr19	55978986	55979389	+	1000	Intergenic	-5477	ISOC2
chr7	90398993	90399260	+	1000	intron (ENST00000478540, intron 2 of 2)	43308	CDK14
chr21	28223983	28224287	+	1000	Intergenic	-6407	ADAMTS1
chr11	126203579	126203689	+	1000	intron (ENST00000530860, intron 1 of 2)	2335	DCPS
chr11	57269506	57269862	+	1000	promoter-TSS (ENST00000525764)	-892	SLC43A1
chr16	27281152	27281591	+	1000	exon (ENST00000499939, exon 2 of 2)	1181	CTD-3203P2.2
chr18	72953785	72953952	+	1000	intron (ENST00000560918, intron 1 of 1)	-2663	TSHZ1
chr5	114970453	114970585	+	1000	Intergenic	-1830	TMED7
chr7	97792939	97793370	+	1000	intron (ENST00000297293, intron 6 of 13)	37277	LMTK2
chr2	47420486	47420606	+	1000	intron (ENST00000448713, intron 2 of 2)	-16806	CALM2
chr10	75380904	75381078	+	1000	intron (ENST00000474929, intron 2 of 5)	4417	USP54
chr11	61298309	61298858	+	1000	intron (ENST00000545053, intron 4 of 4)	1992	SYT7
chr9	37486919	37487269	+	1000	intron (ENST00000442009, intron 2 of 12)	944	POLR1E
chr6	34383916	34384090	+	1000	intron (ENST00000605528, intron 5 of 8)	8995	RPS10
chr4	87954402	87954592	+	1000	intron (ENST00000511722, intron 1 of 7)	-16307	AFF1
chr3	61141639	61142078	+	1000	intron (ENST00000492590, intron 2 of 9)	95200	FHIT
chr5	38970440	38970619	+	1000	exon (ENST00000510711, exon 10 of 10)	193	RICTOR
chrX	73718865	73719083	+	1000	intron (ENST00000587091, intron 1 of 5)	-21981	SLC16A2
chr2	12867509	12867718	+	1000	intron (ENST00000381465, intron 2 of 2)	9249	TRIB2
chr13	43098774	43099551	+	1000	Intergenic	-37710	TNFSF11
chr1	120286798	120287237	+	1000	TTS (ENST00000369407)	4932	PHGDH
chr4	76641164	76641381	+	1000	intron (ENST00000509561, intron 1 of 4)	8287	G3BP2
chr17	54186243	54186534	+	1000	Intergenic	-1931	ANKFN1
chr5	42639043	42639482	+	1000	intron (ENST00000537449, intron 2 of 7)	73304	GHR
chr11	704777	705248	+	1000	promoter-TSS (ENST00000527199)	-205	EPS8L2
chr5	149901985	149902617	+	1000	intron (ENST00000523767, intron 2 of 13)	14627	NDST1
chr9	123154583	123154869	+	1000	intron (ENST00000484546, intron 3 of 4)	-2171	CDK5RAP2
chr2	110267809	110268034	+	1000	Intergenic	8841	SH3RF3
chr1	151345054	151345392	+	1000	promoter-TSS (ENST00000368868)	-14	SELENBP1
chr16	68268077	68268688	+	1000	promoter-TSS (ENST00000562738)	-309	ESRP2
chr4	159826069	159826256	+	1000	3' UTR (ENST00000264433, exon 17 of 17)	34651	FNIP2
chr4	98788085	98788268	+	1000	intron (ENST00000522676, intron 2 of 4)	26178	STPG2
chr12	104681624	104682063	+	1000	promoter-TSS (ENST00000378070)	-653	TXNRD1
chr2	85551894	85552415	+	1000	intron (ENST00000444342, intron 2 of 2)	2954	TGOLN2
chr11	114178426	114178865	+	1000	intron (ENST00000545255, intron 1 of 1)	9772	NNMT
chr1	19505606	19505831	+	1000	intron (ENST00000375267, intron 17 of 106)	-1479	UBR4
chr9	123940970	123941269	+	1000	3' UTR (ENST00000373840, exon 8 of 8)	20255	CNTRL
chr20	57012234	57012675	+	1000	intron (ENST00000475243, intron 3 of 5)	-1579	VAPB
chr4	72649900	72650339	+	1000	promoter-TSS (ENST00000273951)	-40	GC
chr8	71316287	71316678	+	1000	promoter-TSS (ENST00000452400)	-442	NCOA2
chr8	38853977	38854416	+	1000	promoter-TSS (ENST00000379917)	139	TM2D2
chr3	142178824	142179098	+	1000	intron (ENST00000513291, intron 5 of 8)	-2316	ATR
chr3	58579839	58580236	+	1000	intron (ENST00000465970, intron 1 of 3)	-7197	FAM107A
chr7	77759230	77759480	+	1000	intron (ENST00000522391, intron 18 of 22)	37935	MAGI2
chr6	121317578	121317709	+	1000	Intergenic	109673	TBC1D32
chr15	31588724	31589270	+	1000	Intergenic	-30061	KLF13
chr11	111494419	111494638	+	1000	intron (ENST00000304987, intron 3 of 14)	21413	SIK2
chr20	1103169	1103532	+	1000	intron (ENST00000478004, intron 1 of 2)	4070	PSMF1
chr9	127020832	127021200	+	1000	TTS (ENST00000426157)	476	NEK6
chr11	67426913	67427185	+	1000	Intergenic	5723	ALDH3B2
chr4	78667003	78667320	+	1000	intron (ENST00000515506, intron 6 of 11)	-3535	CNOT6L
chr16	15049433	15049932	+	1000	Intergenic	9940	NPIPA1
chr9	80918647	80918962	+	1000	intron (ENST00000376588, intron 3 of 8)	6745	PSAT1
chr3	58694127	58694505	+	1000	Intergenic	-41741	FAM3D
chr9	117000721	117001097	+	1000	intron (ENST00000494090, intron 16 of 57)	-1591	COL27A1
chr14	95775516	95776080	+	1000	intron (ENST00000553733, intron 1 of 4)	-1688	CLMN
chr6	160337910	160338219	+	1000	Intergenic	10090	MAS1
chr17	27015592	27015770	+	1000	promoter-TSS (ENST00000583972)	-7	SUPT6H
chr18	19033578	19033904	+	1000	intron (ENST00000584446, intron 14 of 14)	2681	GREB1L
chr15	81282259	81282615	+	1000	promoter-TSS (ENST00000261758)	-218	MESDC2
chr8	27385291	27385730	+	1000	intron (ENST00000521780, intron 11 of 17)	12530	EPHX2
chr9	86238656	86238934	+	1000	intron (ENST00000454393, intron 1 of 4)	535	IDNK
chr2	86673291	86673505	+	1000	intron (ENST00000466058, intron 1 of 1)	3097	KDM3A
chr1	44003161	44003600	+	1000	promoter-TSS (ENST00000372405)	-489	PTPRF
chr20	48326139	48326331	+	1000	intron (ENST00000371711, intron 1 of 8)	4180	B4GALT5
chr12	56870652	56871362	+	1000	promoter-TSS (ENST00000476991)	-230	GLS2
chr5	35023615	35023999	+	1000	intron (ENST00000512135, intron 1 of 5)	2131	AGXT2
chr17	8648088	8648425	+	1000	promoter-TSS (ENST00000293845)	-102	CCDC42
chr13	41793457	41793670	+	1000	intron (ENST00000379480, intron 9 of 9)	7142	MTRF1
chr11	57079033	57079302	+	1000	promoter-TSS (ENST00000530920)	-224	TNKS1BP1
chr7	46803011	46803242	+	1000	Intergenic	-3677	AC011294.3
chr20	42368087	42368353	+	1000	Intergenic	-12582	GTSF1L
chr8	135626387	135626811	+	1000	intron (ENST00000523924, intron 4 of 16)	-13688	ZFAT
chr9	103824987	103825451	+	1000	intron (ENST00000374874, intron 1 of 7)	34228	LPPR1
chr1	205852890	205853331	+	1000	Intergenic	-33850	PM20D1
chr2	102717325	102717639	+	1000	intron (ENST00000424272, intron 1 of 10)	-3541	IL1R1
chr12	11168493	11168822	+	1000	intron (ENST00000541456, intron 1 of 1)	6562	TAS2R19
chr3	56389615	56389940	+	1000	intron (ENST00000460849, intron 2 of 18)	78998	ERC2
chr1	68639223	68639662	+	1000	intron (ENST00000534713, intron 1 of 4)	2618	WLS
chr7	123301098	123301215	+	1000	intron (ENST00000456238, intron 1 of 1)	5233	LMOD2
chr8	124168981	124169572	+	1000	Intergenic	-21924	FAM83A
chr12	102879896	102880335	+	1000	Intergenic	-5692	IGF1
chr20	37214156	37214517	+	1000	TTS (ENST00000373348)	4387	ADIG
chr20	10691922	10692276	+	1000	intron (ENST00000605292, intron 1 of 4)	-37405	JAG1
chr8	11545254	11545548	+	1000	intron (ENST00000532977, intron 1 of 2)	-4734	GATA4
chr1	100110836	100111084	+	1000	promoter-TSS (ENST00000263174)	-539	PALMD
chr6	170616968	170617407	+	1000	intron (ENST00000252510, intron 1 of 8)	1341	FAM120B
chr21	46333371	46333702	+	1000	intron (ENST00000355153, intron 1 of 15)	662	ITGB2
chr17	19550377	19550646	+	1000	promoter-TSS (ENST00000446398)	-938	ALDH3A2
chr21	37452780	37453058	+	1000	intron (ENST00000535199, intron 2 of 3)	-1232	SETD4
chr2	102811134	102811497	+	1000	intron (ENST00000539491, intron 4 of 11)	7541	IL1RL2
chr3	155572448	155572720	+	1000	promoter-TSS (ENST00000359479)	-366	SLC33A1
chr1	153544956	153545395	+	1000	Intergenic	-4809	S100A2
chr1	116918878	116919180	+	1000	intron (ENST00000537345, intron 1 of 22)	2540	ATP1A1
chr2	172290412	172290590	+	1000	promoter-TSS (ENST00000375255)	-1	METTL8
chr22	43391071	43391555	+	1000	intron (ENST00000453643, intron 1 of 4)	7133	PACSIN2
chr10	111985502	111985630	+	1000	promoter-TSS (ENST00000239007)	-185	MXI1
chr1	29409092	29409410	+	1000	intron (ENST00000398863, intron 13 of 16)	-13493	EPB41
chr1	28640436	28640794	+	1000	Intergenic	-14898	MED18
chr12	115805236	115805653	+	1000	Intergenic	4627	RP11-116D17.1
chr8	13123288	13123655	+	1000	intron (ENST00000506171, intron 1 of 1)	10348	DLC1
chr17	7082486	7083394	+	1000	promoter-TSS (ENST00000269299)	-57	ASGR1
chr1	22110192	22110344	+	1000	promoter-TSS (ENST00000308271)	-169	USP48
chr13	49706850	49707077	+	1000	intron (ENST00000541916, intron 5 of 25)	22514	FNDC3A
chr15	49462226	49462483	+	1000	promoter-TSS (ENST00000396509)	-47	GALK2
chr7	30472589	30473028	+	1000	exon (ENST00000467706, exon 1 of 3)	222	NOD1
chr3	52715948	52716371	+	1000	exon (ENST00000420148, exon 2 of 6)	987	GNL3
chr3	119646093	119646369	+	1000	intron (ENST00000316626, intron 3 of 11)	-50876	GSK3B
chr7	91617805	91618244	+	1000	intron (ENST00000438114, intron 2 of 4)	14954	AKAP9
chr5	125879342	125879711	+	1000	TTS (ENST00000447989)	6330	ALDH7A1
chr20	48553250	48553549	+	1000	intron (ENST00000244061, intron 1 of 5)	451	RNF114
chr9	80532681	80533120	+	1000	intron (ENST00000411677, intron 2 of 3)	-94985	GNAQ
chr14	65138301	65138536	+	1000	Intergenic	-32402	PLEKHG3
chr11	30882583	30882765	+	1000	intron (ENST00000444572, intron 16 of 20)	45578	DCDC1
chr12	131228840	131229208	+	1000	Intergenic	-28198	RIMBP2
chr6	25646293	25646472	+	1000	Intergenic	-6082	SCGN
chr19	37663433	37663872	+	1000	promoter-TSS (ENST00000292841)	-9	ZNF585A
chr7	99613016	99613286	+	1000	promoter-TSS (ENST00000324306)	-53	ZKSCAN1
chr10	98728843	98729134	+	1000	intron (ENST00000498444, intron 2 of 2)	-12053	C10orf12
chr8	71461837	71462047	+	1000	Intergenic	-23739	AC120194.1
chr19	48389481	48389885	+	1000	promoter-TSS (ENST00000222002)	-29	SULT2A1
chr1	42801445	42801883	+	1000	promoter-TSS (ENST00000361346)	-116	FOXJ3
chr1	169534889	169535251	+	1000	intron (ENST00000546081, intron 2 of 9)	20649	F5
chr12	49319182	49319621	+	1000	promoter-TSS (ENST00000256680)	-98	FKBP11
chr6	11232704	11233143	+	1000	promoter-TSS (ENST00000379433)	-8	NEDD9
chr8	11632254	11632533	+	1000	intron (ENST00000528323, intron 3 of 4)	5145	NEIL2
chr11	64640217	64640752	+	1000	intron (ENST00000466015, intron 2 of 2)	2654	EHD1
chr2	187298637	187299140	+	1000	Intergenic	-51995	ZC3H15
chr1	37980541	37980940	+	1000	promoter-TSS (ENST00000296214)	-365	MEAF6
chr7	75546161	75546453	+	1000	intron (ENST00000412521, intron 2 of 5)	-1655	POR
chr2	100481373	100481602	+	1000	intron (ENST00000430789, intron 1 of 8)	141820	AFF3
chr7	2706107	2706623	+	1000	Intergenic	10639	TTYH3
chr1	202087167	202087447	+	1000	Intergenic	-4679	GPR37L1
chr10	15376188	15376431	+	1000	intron (ENST00000455654, intron 1 of 3)	36749	FAM171A1
chr11	103903931	103904146	+	1000	intron (ENST00000393158, intron 1 of 6)	-3270	DDI1
chr14	33041536	33041855	+	1000	intron (ENST00000557354, intron 4 of 9)	-44478	AKAP6
chr10	101516629	101517068	+	1000	TTS (ENST00000370476)	24695	CUTC
chr20	5153527	5153927	+	1000	intron (ENST00000468817, intron 2 of 10)	-3021	CDS2
chr22	19411633	19412015	+	1000	intron (ENST00000541063, intron 1 of 24)	5962	HIRA
chr12	6469064	6469751	+	1000	intron (ENST00000538979, intron 1 of 5)	1931	SCNN1A
chr9	115598751	115598997	+	1000	intron (ENST00000374232, intron 5 of 8)	-1991	SNX30
chr22	43084259	43084788	+	1000	Intergenic	6469	A4GALT
chr1	78443901	78444053	+	1000	promoter-TSS (ENST00000477671)	768	FUBP1
chr7	51396060	51396532	+	1000	Intergenic	-11781	COBL
chr17	17600250	17600515	+	1000	intron (ENST00000471135, intron 2 of 3)	14573	RAI1
chr19	8433539	8433978	+	1000	intron (ENST00000598255, intron 3 of 3)	4476	ANGPTL4
chr4	153445029	153445206	+	1000	intron (ENST00000604872, intron 2 of 3)	11036	FBXW7
chr7	73270216	73270513	+	1000	Intergenic	-5125	WBSCR28
chr13	41226110	41226373	+	1000	intron (ENST00000379561, intron 1 of 2)	14493	FOXO1
chr19	15783404	15783627	+	1000	promoter-TSS (ENST00000324632)	-52	CYP4F12
chr6	160462748	160462892	+	1000	intron (ENST00000356956, intron 11 of 47)	31450	IGF2R
chr17	37123505	37123944	+	1000	promoter-TSS (ENST00000378079)	-69	FBXO47
chr16	69350569	69350777	+	1000	intron (ENST00000570054, intron 3 of 7)	-2719	VPS4A
chr4	4261161	4261665	+	1000	Intergenic	9246	LYAR
chr12	111038091	111038360	+	1000	Intergenic	-13607	TCTN1
chr8	124670397	124670622	+	1000	exon (ENST00000524355, exon 4 of 4)	-5319	KLHL38
chr19	738516	738868	+	1000	intron (ENST00000590161, intron 2 of 2)	3637	PALM
chr15	40959261	40959438	+	1000	Intergenic	4578	CASC5
chr12	103343886	103344574	+	1000	intron (ENST00000552251, intron 1 of 3)	393	PAH
chr21	17134029	17134219	+	1000	intron (ENST00000400183, intron 1 of 25)	-11451	USP25
chr1	219345059	219345168	+	1000	intron (ENST00000441331, intron 1 of 3)	-2073	LYPLAL1
chr1	9309438	9309845	+	1000	intron (ENST00000602477, intron 3 of 4)	9738	H6PD
chr8	39992712	39993151	+	1000	Intergenic	-18058	C8orf4
chr7	103650563	103651043	+	1000	Intergenic	-20840	RELN
chr4	37433020	37433329	+	1000	intron (ENST00000309447, intron 4 of 6)	-22389	C4orf19
chr2	10799983	10800422	+	1000	intron (ENST00000542668, intron 8 of 19)	11614	NOL10
chr8	97805657	97806151	+	1000	intron (ENST00000517742, intron 3 of 3)	32436	CPQ
chr7	116351231	116351444	+	1000	intron (ENST00000436117, intron 1 of 8)	12198	MET
chr2	143634804	143635247	+	1000	promoter-TSS (ENST00000264170)	-42	KYNU
chr5	94931252	94931691	+	1000	intron (ENST00000513814, intron 7 of 8)	-24311	GPR150
chr16	20894992	20895234	+	1000	intron (ENST00000324344, intron 1 of 2)	-14811	DCUN1D3
chr7	55159445	55159680	+	1000	intron (ENST00000455089, intron 1 of 25)	-17854	EGFR
chr5	89806365	89806572	+	1000	intron (ENST00000504930, intron 7 of 7)	-18693	GPR98
chr1	183763226	183763665	+	1000	intron (ENST00000536277, intron 3 of 18)	-10809	RGL1
chr9	96075419	96075529	+	1000	intron (ENST00000467401, intron 1 of 2)	-2296	WNK2
chr11	33724718	33724978	+	1000	intron (ENST00000527926, intron 3 of 4)	-2501	C11orf91
chr7	116372000	116372439	+	1000	intron (ENST00000495962, intron 3 of 5)	8019	MET
chr21	36168073	36168401	+	1000	intron (ENST00000482318, intron 6 of 6)	34030	RUNX1
chr2	180444484	180444741	+	1000	intron (ENST00000466398, intron 2 of 12)	4182	ZNF385B
chr7	73037117	73037821	+	1000	intron (ENST00000453275, intron 1 of 3)	1353	MLXIPL
chr8	18523709	18523919	+	1000	intron (ENST00000523619, intron 8 of 14)	17795	PSD3
chr18	48345739	48345982	+	1000	intron (ENST00000428869, intron 2 of 8)	136	MRO
chr15	83639497	83639898	+	1000	intron (ENST00000500334, intron 1 of 1)	14923	HOMER2
chr16	12897577	12897890	+	1000	promoter-TSS (ENST00000261660)	-25	CPPED1
chr12	12556765	12557005	+	1000	intron (ENST00000543990, intron 2 of 2)	46533	LOH12CR1
chr2	204574263	204574443	+	1000	intron (ENST00000374478, intron 1 of 2)	2937	CD28
chr1	23286111	23286396	+	1000	intron (ENST00000426928, intron 3 of 5)	5578	LACTBL1
chr12	110461516	110461684	+	1000	exon (ENST00000546476, exon 1 of 5)	176	ANKRD13A
chr4	152246697	152247312	+	1000	promoter-TSS (ENST00000604030)	-220	SH3D19
chrX	2959037	2959373	+	1000	promoter-TSS (ENST00000381127)	-307	ARSF
chr5	34687023	34687168	+	1000	promoter-TSS (ENST00000506376)	128	RAI14
chr7	73294734	73295085	+	1000	Intergenic	19407	WBSCR28
chr1	20916802	20917365	+	1000	intron (ENST00000461985, intron 1 of 2)	1504	CDA
chr6	12229042	12229435	+	1000	Intergenic	-61358	EDN1
chr7	5753512	5753644	+	1000	promoter-TSS (ENST00000484458)	-506	RNF216
chr15	101969574	101970013	+	1000	intron (ENST00000561444, intron 5 of 13)	1923	PCSK6
chr12	7527162	7527638	+	1000	TTS (ENST00000544331)	4462	CD163L1
chr1	245253897	245254179	+	1000	intron (ENST00000487845, intron 5 of 5)	7280	EFCAB2
chr6	3405970	3406232	+	1000	intron (ENST00000497691, intron 3 of 11)	-27881	SLC22A23
chr9	108024777	108025224	+	1000	intron (ENST00000470972, intron 1 of 16)	18097	SLC44A1
chr1	202923240	202923555	+	1000	exon (ENST00000417068, exon 2 of 7)	4016	ADIPOR1
chr11	45956192	45956480	+	1000	TTS (ENST00000534724)	1722	PHF21A
chr12	49260791	49261234	+	1000	Intergenic	-1331	RND1
chr2	24713508	24713947	+	1000	Intergenic	-1056	NCOA1
chr7	36124006	36124445	+	1000	exon (ENST00000381493, exon 2 of 2)	5531	PP13004
chr1	210502576	210503015	+	1000	5' UTR (ENST00000367010, exon 1 of 12)	151	HHAT
chr6	137568875	137569314	+	1000	Intergenic	-28508	IFNGR1
chr6	153304285	153304724	+	1000	promoter-TSS (ENST00000229758)	210	FBXO5
chr3	30619977	30620169	+	1000	Intergenic	-27921	TGFBR2
chr15	53739224	53739725	+	1000	Intergenic	93826	WDR72
chr4	3086752	3087040	+	1000	intron (ENST00000355072, intron 1 of 66)	10488	HTT
chr14	73969089	73969254	+	1000	intron (ENST00000560393, intron 10 of 16)	-10687	HEATR4
chr20	6076029	6076309	+	1000	intron (ENST00000536936, intron 7 of 13)	-1350	FERMT1
chr19	45460015	45460184	+	1000	intron (ENST00000585961, intron 1 of 3)	1284	CLPTM1
chr6	31620531	31620840	+	1000	promoter-TSS (ENST00000211379)	-203	BAG6
chrX	106144586	106145519	+	1000	intron (ENST00000276173, intron 2 of 3)	1495	RIPPLY1
chr2	198049848	198050091	+	1000	intron (ENST00000463879, intron 2 of 3)	1864	ANKRD44
chr4	155305228	155305456	+	1000	intron (ENST00000339452, intron 1 of 7)	7107	DCHS2
chr1	9961939	9962177	+	1000	intron (ENST00000377263, intron 1 of 5)	8263	CTNNBIP1
chr2	102407304	102407413	+	1000	intron (ENST00000456652, intron 3 of 24)	-6338	MAP4K4
chr4	72082062	72082582	+	1000	intron (ENST00000425175, intron 1 of 24)	29278	SLC4A4
chr20	2281106	2281484	+	1000	intron (ENST00000381458, intron 1 of 12)	4648	TGM3
chr15	52831923	52832231	+	1000	Intergenic	-10830	MYO5A
chr11	27109926	27110181	+	1000	intron (ENST00000530430, intron 3 of 4)	33080	BBOX1
chr2	122402391	122402586	+	1000	intron (ENST00000541377, intron 1 of 38)	4564	CLASP1
chr21	45432485	45432799	+	1000	intron (ENST00000422875, intron 1 of 23)	436	TRAPPC10
chr3	127497164	127497603	+	1000	intron (ENST00000493611, intron 2 of 3)	5468	MGLL
chr2	178753283	178753726	+	1000	promoter-TSS (ENST00000389683)	-1	PDE11A
chr2	113642623	113642732	+	1000	Intergenic	-27871	IL37
chr4	100495697	100496228	+	1000	promoter-TSS (ENST00000265517)	-19	MTTP
chr8	143822319	143822946	+	1000	exon (ENST00000246515, exon 3 of 3)	1197	SLURP1
chr3	190738482	190739109	+	1000	Intergenic	-128577	GMNC
chr20	1086340	1086789	+	1000	Intergenic	-7342	PSMF1
chr3	42822138	42822577	+	1000	intron (ENST00000431549, intron 3 of 4)	-7612	CCDC13
chr1	92196324	92196763	+	1000	intron (ENST00000533089, intron 8 of 19)	-3068	TGFBR3
chr6	131360222	131360558	+	1000	intron (ENST00000392427, intron 1 of 14)	23326	EPB41L2
chr5	14113849	14114096	+	1000	Intergenic	-29839	TRIO
chr8	141481952	141482269	+	1000	Intergenic	-13432	TRAPPC9
chr10	117985547	117985892	+	1000	intron (ENST00000369234, intron 4 of 10)	29588	GFRA1
chr1	151512162	151512476	+	1000	promoter-TSS (ENST00000353024)	-462	TUFT1
chr14	69026790	69027069	+	1000	intron (ENST00000556251, intron 1 of 1)	14650	RAD51B
chr6	39197238	39197353	+	1000	promoter-TSS (ENST00000359534)	-69	KCNK5
chr2	209168352	209168569	+	1000	intron (ENST00000452564, intron 10 of 24)	5095	PIKFYVE
chr1	43751435	43751695	+	1000	promoter-TSS (ENST00000423420)	-277	C1orf210
chr1	201469931	201470266	+	1000	intron (ENST00000531916, intron 2 of 5)	-4397	CSRP1
chr1	57376000	57376744	+	1000	intron (ENST00000361249, intron 9 of 10)	22682	C8B
chr2	46527688	46528072	+	1000	intron (ENST00000467888, intron 1 of 2)	2977	EPAS1
chr6	39769597	39770081	+	1000	intron (ENST00000538976, intron 1 of 24)	9045	DAAM2
chr4	103940539	103940978	+	1000	promoter-TSS (ENST00000503584)	49	SLC9B1
chr1	220863544	220863838	+	1000	5' UTR (ENST00000294889, exon 1 of 2)	504	C1orf115
chr3	71065693	71065879	+	1000	intron (ENST00000498215, intron 7 of 16)	37138	FOXP1
chr19	1356081	1356450	+	1000	promoter-TSS (ENST00000311401)	-57	MUM1
chr16	66650971	66651325	+	1000	3' UTR (ENST00000330687, exon 5 of 5)	4530	CMTM4
chr11	6463672	6464111	+	1000	promoter-TSS (ENST00000525057)	-44	HPX
chr17	73082698	73083132	+	1000	promoter-TSS (ENST00000578847)	-907	SLC16A5
chr17	38136812	38137048	+	1000	promoter-TSS (ENST00000264639)	-120	PSMD3
chr7	137516309	137516735	+	1000	intron (ENST00000470895, intron 1 of 3)	14760	DGKI
chr3	122876414	122876591	+	1000	intron (ENST00000489923, intron 14 of 15)	7316	PDIA5
chr7	99376574	99376867	+	1000	intron (ENST00000480043, intron 1 of 4)	956	CYP3A4
chr17	6605831	6606186	+	1000	TTS (ENST00000572352)	2868	SLC13A5
chr7	15545645	15545887	+	1000	intron (ENST00000342526, intron 3 of 12)	55874	AGMO
chr21	45099908	45100180	+	1000	intron (ENST00000340648, intron 8 of 15)	-5969	RRP1B
chr15	70996485	70996924	+	1000	intron (ENST00000539319, intron 1 of 15)	-1090	UACA
chr11	118790060	118790465	+	1000	promoter-TSS (ENST00000532899)	-649	BCL9L
chr1	55275234	55275466	+	1000	intron (ENST00000371273, intron 4 of 9)	3575	C1orf177
chr6	56436436	56436753	+	1000	TTS (ENST00000518398)	-11354	DST
chr3	120399112	120399335	+	1000	intron (ENST00000488183, intron 1 of 5)	1737	HGD
chr16	46952829	46953168	+	1000	intron (ENST00000562801, intron 2 of 5)	3788	GPT2
chr9	86236078	86236604	+	1000	Intergenic	-1623	IDNK
chr17	4902332	4902737	+	1000	intron (ENST00000574165, intron 2 of 6)	1285	KIF1C
chr9	75211983	75212331	+	1000	intron (ENST00000497073, intron 2 of 3)	-17459	TMC1
chrX	16761746	16762031	+	1000	exon (ENST00000380155, exon 5 of 9)	23994	SYAP1
chr3	51533170	51533609	+	1000	intron (ENST00000504652, intron 1 of 7)	621	VPRBP
chr18	56240600	56240879	+	1000	intron (ENST00000587842, intron 1 of 3)	5517	ALPK2
chr2	143650271	143650555	+	1000	intron (ENST00000424385, intron 3 of 5)	15160	KYNU
chr2	202134571	202134768	+	1000	intron (ENST00000264275, intron 4 of 9)	-2692	CASP8
chr12	103279173	103279413	+	1000	TTS (ENST00000548928)	27365	PAH
chr9	34644595	34645231	+	1000	intron (ENST00000605275, intron 1 of 1)	-1717	GALT
chr15	77429966	77430209	+	1000	intron (ENST00000560626, intron 5 of 6)	41402	PEAK1
chr10	43670654	43670865	+	1000	intron (ENST00000374466, intron 6 of 7)	27371	RASGEF1A
chr2	20957420	20957877	+	1000	intron (ENST00000541941, intron 3 of 5)	-17897	C2orf43
chr10	15001718	15001835	+	1000	intron (ENST00000477770, intron 1 of 1)	267	MEIG1
chr3	60407531	60408085	+	1000	intron (ENST00000492590, intron 5 of 9)	114887	FHIT
chr2	232994101	232994498	+	1000	intron (ENST00000433430, intron 6 of 23)	-34015	DIS3L2
chr1	169220147	169220326	+	1000	intron (ENST00000528517, intron 7 of 10)	-20266	NME7
chr16	57923638	57923789	+	1000	intron (ENST00000564448, intron 31 of 32)	11564	CNGB1
chr3	52138988	52139191	+	1000	intron (ENST00000474012, intron 9 of 10)	-41522	LINC00696
chr7	2660987	2661214	+	1000	Intergenic	-10485	TTYH3
chr11	76775727	76775999	+	1000	Intergenic	-2116	CAPN5
chr1	39451352	39451681	+	1000	Intergenic	-5379	AKIRIN1
chr16	452391	452753	+	1000	intron (ENST00000461802, intron 1 of 3)	567	DECR2
chr19	43931808	43932067	+	1000	Intergenic	12873	TEX101
chr2	86006807	86007020	+	1000	intron (ENST00000469442, intron 2 of 2)	-1244	ATOH8
chr11	66085772	66086094	+	1000	intron (ENST00000534065, intron 1 of 1)	-1418	CD248
chr3	139016818	139017116	+	1000	intron (ENST00000489521, intron 2 of 2)	16411	MRPS22
chr2	211012367	211012645	+	1000	intron (ENST00000457374, intron 2 of 7)	5821	KANSL1L
chr22	37840260	37840375	+	1000	Intergenic	-16812	ELFN2
chr11	112094933	112095176	+	1000	3' UTR (ENST00000531169, exon 13 of 13)	-2034	PTS
chr1	16576348	16576625	+	1000	3' UTR (ENST00000375592, exon 10 of 10)	3436	FBXO42
chr12	6479155	6479392	+	1000	intron (ENST00000544882, intron 2 of 2)	4696	SCNN1A
chr5	61699643	61699891	+	1000	promoter-TSS (ENST00000199320)	-1	DIMT1
chr7	90406778	90407014	+	1000	intron (ENST00000478540, intron 2 of 2)	-47024	CDK14
chr1	21531522	21531683	+	1000	Intergenic	16972	ECE1
chr12	21676123	21676461	+	1000	Intergenic	-2949	C12orf39
chr13	74736289	74736737	+	1000	Intergenic	-28119	KLF12
chr2	70154309	70154602	+	1000	intron (ENST00000435990, intron 5 of 7)	-10829	MXD1
chr7	69620994	69621433	+	1000	intron (ENST00000406775, intron 4 of 17)	-160689	AUTS2
chr10	130001347	130001662	+	1000	Intergenic	-76855	MKI67
chr19	34836700	34837114	+	1000	intron (ENST00000299505, intron 10 of 13)	-2460	KIAA0355
chr18	29372501	29372850	+	1000	Intergenic	-31832	SLC25A52
chr3	124114393	124114909	+	1000	TTS (ENST00000439170)	10979	KALRN
chr1	150980765	150981076	+	1000	promoter-TSS (ENST00000271619)	-6	PRUNE
chr15	73585981	73586619	+	1000	intron (ENST00000560808, intron 2 of 4)	-4340	NEO1
chr20	57617191	57617386	+	1000	intron (ENST00000466051, intron 1 of 1)	499	SLMO2
chr10	88197318	88197650	+	1000	intron (ENST00000484070, intron 2 of 2)	6305	WAPAL
chr4	152126183	152126513	+	1000	intron (ENST00000604440, intron 2 of 5)	20870	SH3D19
chr7	149571776	149572146	+	1000	promoter-TSS (ENST00000490092)	68	ATP6V0E2
chr11	94527476	94527765	+	1000	intron (ENST00000317829, intron 1 of 11)	-25846	AMOTL1
chr9	108014432	108014648	+	1000	intron (ENST00000470972, intron 1 of 16)	7637	SLC44A1
chr11	79199417	79199631	+	1000	Intergenic	-47532	TENM4
chr12	92492794	92493146	+	1000	intron (ENST00000552277, intron 1 of 4)	37827	C12orf79
chr15	31435208	31435657	+	1000	intron (ENST00000559177, intron 1 of 7)	17725	TRPM1
chr3	38510358	38510626	+	1000	intron (ENST00000465020, intron 1 of 9)	-4445	ACVR2B
chr21	30464518	30465204	+	1000	TTS (ENST00000419845)	286	MAP3K7CL
chr4	48005607	48006046	+	1000	intron (ENST00000514170, intron 2 of 10)	9135	CNGA1
chr9	126227478	126228051	+	1000	intron (ENST00000542603, intron 4 of 13)	-3462	DENND1A
chr21	45877508	45878161	+	1000	exon (ENST00000291592, exon 2 of 2)	-1980	LRRC3DN
chr18	43589433	43589654	+	1000	intron (ENST00000591729, intron 2 of 3)	6648	PSTPIP2
chr2	30673081	30673312	+	1000	intron (ENST00000476535, intron 1 of 3)	2927	LCLAT1
chr10	124067891	124068232	+	1000	intron (ENST00000368994, intron 10 of 15)	17465	BTBD16
chr8	3845072	3845598	+	1000	intron (ENST00000602723, intron 5 of 67)	-279317	CSMD1
chr10	97234154	97234463	+	1000	intron (ENST00000607232, intron 2 of 26)	8120	SORBS1
chr5	167696361	167696800	+	1000	Intergenic	-22076	WWC1
chr15	41152606	41153045	+	1000	Intergenic	4826	SPINT1
chr11	118082899	118083114	+	1000	intron (ENST00000534294, intron 3 of 7)	179	AMICA1
chr1	45145111	45145542	+	1000	intron (ENST00000421398, intron 1 of 4)	4874	C1orf228
chr12	120665470	120665980	+	1000	intron (ENST00000547772, intron 1 of 1)	-1078	PXN
chr9	114453966	114454405	+	1000	exon (ENST00000318737, exon 25 of 26)	30570	GNG10
chr16	18874363	18874695	+	1000	intron (ENST00000565324, intron 23 of 60)	-1720	SMG1
chr7	95941295	95941734	+	1000	intron (ENST00000542654, intron 1 of 16)	-2518	SLC25A13
chr12	6167731	6168428	+	1000	intron (ENST00000261405, intron 13 of 51)	-36987	VWF
chr3	160653247	160653543	+	1000	intron (ENST00000480117, intron 2 of 5)	65009	PPM1L
chr18	55785226	55785544	+	1000	intron (ENST00000587547, intron 1 of 1)	27362	NEDD4L
chr10	122277746	122277910	+	1000	intron (ENST00000439221, intron 3 of 4)	14737	PPAPDC1A
chr10	74283590	74283903	+	1000	promoter-TSS (ENST00000398763)	-13	MICU1
chr5	107687755	107688194	+	1000	intron (ENST00000542267, intron 3 of 8)	12494	FBXL17
chr7	150566523	150566897	+	1000	Intergenic	11689	AOC1
chr2	178747210	178747649	+	1000	intron (ENST00000497003, intron 3 of 14)	6036	PDE11A
chr5	171455134	171455610	+	1000	Intergenic	-21495	FBXW11
chr22	50585242	50585717	+	1000	promoter-TSS (ENST00000395852)	85	MOV10L1
chr1	12668424	12668958	+	1000	intron (ENST00000376223, intron 1 of 5)	8009	DHRS3
chr8	13132768	13133137	+	1000	intron (ENST00000506171, intron 1 of 1)	867	DLC1
chr13	43597521	43598066	+	1000	exon (ENST00000379221, exon 1 of 6)	454	DNAJC15
chr19	11268368	11268801	+	1000	Intergenic	-2100	SPC24
chr1	82274626	82274784	+	1000	intron (ENST00000394879, intron 1 of 21)	8623	LPHN2
chr8	134529120	134529441	+	1000	intron (ENST00000522652, intron 2 of 9)	-17616	ST3GAL1
chr20	31112632	31113071	+	1000	intron (ENST00000375678, intron 4 of 7)	-4194	C20orf112
chr8	28244630	28244914	+	1000	promoter-TSS (ENST00000344423)	-789	ZNF395
chr10	115613617	115613859	+	1000	promoter-TSS (ENST00000369301)	121	DCLRE1A
chr19	940541	940786	+	1000	intron (ENST00000587532, intron 1 of 4)	8154	ARID3A
chr3	17795096	17795441	+	1000	intron (ENST00000414318, intron 1 of 8)	-11028	TBC1D5
chr16	53130717	53131156	+	1000	intron (ENST00000566029, intron 1 of 38)	-2136	CHD9
chr9	116943877	116944333	+	1000	intron (ENST00000494090, intron 2 of 57)	13217	COL27A1
chr17	48222199	48222557	+	1000	intron (ENST00000513579, intron 1 of 4)	139	PPP1R9B
chr15	74949556	74949854	+	1000	intron (ENST00000566219, intron 1 of 3)	-1471	EDC3
chr6	43265421	43266206	+	1000	promoter-TSS (ENST00000372574)	77	SLC22A7
chr3	120051514	120051830	+	1000	intron (ENST00000295628, intron 3 of 3)	16514	LRRC58
chr12	69182900	69183114	+	1000	intron (ENST00000538043, intron 1 of 1)	-3118	AC124890.1
chr4	16835417	16835731	+	1000	intron (ENST00000515064, intron 1 of 7)	-7391	LDB2
chr17	48626969	48627318	+	1000	promoter-TSS (ENST00000504265)	-326	SPATA20
chr6	96041025	96041217	+	1000	intron (ENST00000474553, intron 2 of 4)	5023	MANEA
chr20	17638853	17639019	+	1000	intron (ENST00000455029, intron 2 of 23)	641	RRBP1
chr6	144334655	144334764	+	1000	intron (ENST00000493898, intron 1 of 2)	-5168	PLAGL1
chr13	99055367	99055682	+	1000	promoter-TSS (ENST00000457029)	-801	FARP1
chr3	138986141	138986882	+	1000	intron (ENST00000495075, intron 2 of 9)	-14045	MRPS22
chr1	186344507	186344946	+	1000	promoter-TSS (ENST00000287859)	99	TPR
chr20	33914670	33915427	+	1000	intron (ENST00000359226, intron 4 of 6)	-11809	UQCC1
chr6	27440516	27441203	+	1000	promoter-TSS (ENST00000211936)	38	ZNF184
chrX	31670702	31671141	+	1000	intron (ENST00000541735, intron 11 of 31)	-144323	DMD
chr12	125261992	125262271	+	1000	TTS (ENST00000261693)	8908	SCARB1
chr6	39174165	39174619	+	1000	intron (ENST00000359534, intron 1 of 4)	22834	KCNK5
chr2	61244203	61244433	+	1000	promoter-TSS (ENST00000295030)	10	PUS10
chr15	90238523	90238797	+	1000	intron (ENST00000560294, intron 1 of 16)	4585	WDR93
chr17	65538922	65539069	+	1000	intron (ENST00000584554, intron 3 of 5)	9974	PITPNC1
chr3	149043361	149043836	+	1000	intron (ENST00000491182, intron 3 of 3)	7517	TM4SF18
chr16	81482036	81482471	+	1000	intron (ENST00000537098, intron 1 of 20)	3478	CMIP
chr6	80964375	80964786	+	1000	intron (ENST00000468520, intron 2 of 2)	51761	BCKDHB
chr17	531908	532219	+	1000	promoter-TSS (ENST00000570650)	-592	VPS53
chr7	131192748	131192951	+	1000	TTS (ENST00000482581)	-1163	PODXL
chr1	57377072	57377585	+	1000	intron (ENST00000361249, intron 9 of 10)	21726	C8B
chr18	60177957	60178396	+	1000	Intergenic	-12064	ZCCHC2
chr12	57845005	57845635	+	1000	promoter-TSS (ENST00000551553)	-786	INHBE
chr7	55134671	55135110	+	1000	intron (ENST00000455089, intron 1 of 25)	-42526	EGFR
chr4	52719410	52719828	+	1000	intron (ENST00000507741, intron 2 of 11)	8569	DCUN1D4
chr3	39848324	39848620	+	1000	Intergenic	-1933	MYRIP
chr2	216283305	216283592	+	1000	TTS (ENST00000496542)	2545	FN1
chr21	39201871	39202150	+	1000	intron (ENST00000609713, intron 2 of 3)	83547	KCNJ6
chr9	123148629	123149369	+	1000	Intergenic	3556	CDK5RAP2
chr8	22042099	22042683	+	1000	intron (ENST00000523457, intron 2 of 2)	5181	BMP1
chr18	9570375	9570631	+	1000	promoter-TSS (ENST00000578557)	-39	PPP4R1
chr8	92120199	92120395	+	1000	intron (ENST00000343709, intron 1 of 3)	5348	LRRC69
chr19	8296090	8296435	+	1000	intron (ENST00000558877, intron 1 of 7)	6351	CERS4
chr5	150481317	150481752	+	1000	intron (ENST00000523714, intron 24 of 24)	3299	ANXA6
chr20	382682	382812	+	1000	Intergenic	-5395	RBCK1
chr15	57651311	57651626	+	1000	Intergenic	-16697	CGNL1
chr16	22382796	22383373	+	1000	intron (ENST00000569045, intron 5 of 5)	2674	CDR2
chr9	73018566	73018852	+	1000	intron (ENST00000377126, intron 1 of 1)	10831	KLF9
chr2	175781365	175781606	+	1000	intron (ENST00000425395, intron 3 of 7)	-1465	CHN1
chr4	101907472	101907810	+	1000	Intergenic	-106358	EMCN
chr3	11029759	11030035	+	1000	Intergenic	-4513	SLC6A1
chr19	36705876	36706332	+	1000	promoter-TSS (ENST00000304116)	69	ZNF146
chr5	175815883	175816269	+	1000	promoter-TSS (ENST00000389158)	-100	NOP16
chr10	6096141	6096537	+	1000	intron (ENST00000379959, intron 1 of 7)	7914	IL2RA
chr2	202305012	202305205	+	1000	intron (ENST00000451703, intron 1 of 2)	-6831	TRAK2
chr9	38023959	38024327	+	1000	intron (ENST00000540557, intron 1 of 11)	44541	RP11-613M10.9
chr19	8486790	8487364	+	1000	TTS (ENST00000595213)	266	MARCH2
chr15	67427788	67428205	+	1000	intron (ENST00000558894, intron 1 of 6)	-2343	SMAD3
chr14	39493218	39493852	+	1000	Intergenic	16913	SEC23A
chr11	72518444	72518683	+	1000	Intergenic	-6790	ATG16L2
chr18	2982808	2983148	+	1000	promoter-TSS (ENST00000581568)	-107	LPIN2
chr17	6661153	6661376	+	1000	intron (ENST00000572495, intron 1 of 1)	548	XAF1
chr19	11177072	11177399	+	1000	Intergenic	6098	SMARCA4
chr3	127870461	127870966	+	1000	intron (ENST00000464873, intron 1 of 9)	-1584	EEFSEC
chr6	154311198	154311463	+	1000	Intergenic	-20301	OPRM1
chr1	169696525	169696753	+	1000	exon (ENST00000333360, exon 10 of 14)	5220	SELE
chr15	66797421	66797643	+	1000	promoter-TSS (ENST00000307961)	77	ZWILCH
chr5	137469235	137469547	+	1000	intron (ENST00000511353, intron 1 of 1)	-4267	NME5
chr6	116142872	116143407	+	1000	Intergenic	180796	FRK
chr9	124412884	124413179	+	1000	promoter-TSS (ENST00000408936)	-842	DAB2IP
chr12	114425445	114425789	+	1000	Intergenic	-21441	RBM19
chr2	127825528	127825967	+	1000	exon (ENST00000316724, exon 7 of 19)	-3243	BIN1
chr7	92381625	92381778	+	1000	intron (ENST00000424848, intron 3 of 7)	-26677	CDK6
chr3	130452107	130452720	+	1000	exon (ENST00000356763, exon 4 of 20)	369	PIK3R4
chr6	150218475	150218723	+	1000	intron (ENST00000446954, intron 2 of 2)	614	RAET1E
chr11	118792798	118793038	+	1000	intron (ENST00000526143, intron 1 of 7)	-2955	UPK2
chr3	38004716	38004889	+	1000	intron (ENST00000486978, intron 3 of 6)	-1268	CTDSPL
chr4	110962886	110963235	+	1000	Intergenic	18135	ELOVL6
chr1	150254639	150254960	+	1000	promoter-TSS (ENST00000290363)	-154	C1orf51
chr1	27435105	27435484	+	1000	intron (ENST00000545949, intron 2 of 10)	-4781	SLC9A1
chr20	47539756	47540093	+	1000	intron (ENST00000371917, intron 1 of 38)	1497	ARFGEF2
chr16	67710889	67711188	+	1000	exon (ENST00000602522, exon 1 of 1)	349	GFOD2
chr16	75498585	75499024	+	1000	promoter-TSS (ENST00000357613)	-169	TMEM170A
chr11	68300462	68300775	+	1000	intron (ENST00000533127, intron 3 of 3)	-2261	PPP6R3
chr2	165599241	165599655	+	1000	TTS (ENST00000480873)	-17931	COBLL1
chr2	128266219	128266658	+	1000	intron (ENST00000436740, intron 2 of 3)	-4071	IWS1
chrX	55228349	55228746	+	1000	Intergenic	-18241	PAGE5
chr2	158620879	158621342	+	1000	intron (ENST00000434821, intron 8 of 10)	25639	ACVR1
chr2	43685065	43685504	+	1000	intron (ENST00000415080, intron 25 of 37)	5114	THADA
chr6	52535246	52535991	+	1000	promoter-TSS (ENST00000211314)	-289	TMEM14A
chr22	24126396	24126791	+	1000	promoter-TSS (ENST00000598975)	-448	AP000349.1
chr8	11666457	11666730	+	1000	promoter-TSS (ENST00000525777)	-60	FDFT1
chr5	54925561	54926110	+	1000	intron (ENST00000515629, intron 12 of 13)	15861	SLC38A9
chr12	39742390	39742695	+	1000	intron (ENST00000395670, intron 11 of 36)	-7682	KIF21A
chr1	113938801	113939007	+	1000	intron (ENST00000486456, intron 1 of 2)	5021	MAGI3
chr1	110478120	110478348	+	1000	Intergenic	19955	CSF1
chr10	113985590	113985812	+	1000	Intergenic	-10566	GPAM
chr2	169342975	169343249	+	1000	intron (ENST00000392687, intron 1 of 10)	30353	CERS6
chr7	44674145	44674584	+	1000	intron (ENST00000439616, intron 2 of 19)	10303	OGDH
chr6	139327758	139327867	+	1000	Intergenic	-18414	REPS1
chr1	145454093	145454449	+	1000	Intergenic	13418	TXNIP
chr13	48806893	48807153	+	1000	promoter-TSS (ENST00000378549)	-271	ITM2B
chr10	102880571	102881072	+	1000	intron (ENST00000445873, intron 2 of 2)	-1715	HUG1
chr17	75303019	75303368	+	1000	intron (ENST00000591833, intron 2 of 3)	-12404	2009-09-01
chr2	169895033	169895313	+	1000	Intergenic	-7341	ABCB11
chr1	32643959	32644452	+	1000	Intergenic	-1082	TXLNA
chr22	46758258	46758609	+	1000	3' UTR (ENST00000262738, exon 35 of 35)	2844	CELSR1
chr6	139315745	139316175	+	1000	Intergenic	-6562	REPS1
chr11	130013996	130014487	+	1000	TTS (ENST00000338167)	2934	APLP2
chr13	99217975	99218244	+	1000	intron (ENST00000491878, intron 1 of 4)	10349	STK24
chr8	12991010	12991637	+	1000	promoter-TSS (ENST00000358919)	-340	DLC1
chr8	144698887	144699089	+	1000	promoter-TSS (ENST00000525274)	-92	TSTA3
chr4	89799851	89800095	+	1000	intron (ENST00000512339, intron 5 of 5)	-55461	FAM13A
chr5	42515625	42515971	+	1000	intron (ENST00000505006, intron 2 of 3)	1549	GHR
chr11	120326301	120326441	+	1000	intron (ENST00000532993, intron 22 of 40)	-2056	ARHGEF12
chr2	201095594	201095807	+	1000	Intergenic	-74904	SPATS2L
chr18	60153621	60153884	+	1000	Intergenic	-36488	ZCCHC2
chr20	34283164	34283428	+	1000	intron (ENST00000306750, intron 4 of 4)	3815	NFS1
chr3	66872686	66873049	+	1000	Intergenic	-175860	KBTBD8
chr13	99474083	99474866	+	1000	intron (ENST00000481051, intron 4 of 4)	7146	DOCK9
chr20	25045595	25045949	+	1000	Intergenic	-6156	ACSS1
chr11	94335961	94336228	+	1000	intron (ENST00000543336, intron 12 of 13)	-14861	PIWIL4
chr16	71385177	71385645	+	1000	Intergenic	-7205	CALB2
chr12	104464086	104464412	+	1000	intron (ENST00000550444, intron 3 of 3)	5657	HCFC2
chr12	103969141	103969392	+	1000	Intergenic	-11785	STAB2
chr3	42061226	42061508	+	1000	intron (ENST00000487159, intron 1 of 16)	6073	TRAK1
chr3	13153594	13153984	+	1000	Intergenic	-39172	IQSEC1
chr12	52314876	52315512	+	1000	promoter-TSS (ENST00000550084)	-242	ACVRL1
chr7	41504961	41505612	+	1000	Intergenic	226876	INHBA
chr16	4137483	4137922	+	1000	intron (ENST00000572288, intron 1 of 3)	26224	ADCY9
chr9	114236692	114237099	+	1000	intron (ENST00000602978, intron 1 of 4)	9064	KIAA0368
chr13	97913550	97913941	+	1000	intron (ENST00000469707, intron 1 of 10)	-14713	MBNL2
chr16	58541662	58541915	+	1000	TTS (ENST00000561720)	156	NDRG4
chr20	57562862	57563209	+	1000	TTS (ENST00000471621)	270	NELFCD
chr15	31675317	31675806	+	1000	intron (ENST00000558921, intron 1 of 1)	6834	KLF13
chr3	188054095	188054365	+	1000	intron (ENST00000430340, intron 3 of 3)	-5221	LPP
chr2	113956097	113956442	+	1000	TTS (ENST00000487574)	134	PSD4
chr22	22085883	22086095	+	1000	intron (ENST00000477675, intron 1 of 4)	4055	YPEL1
chr8	97803248	97803617	+	1000	intron (ENST00000517742, intron 3 of 3)	29964	CPQ
chr18	61630831	61631219	+	1000	intron (ENST00000481726, intron 3 of 5)	3609	HMSD
chr4	48792655	48792916	+	1000	Intergenic	-10446	FRYL
chr15	33001384	33001936	+	1000	Intergenic	-8515	GREM1
chr2	182938441	182938607	+	1000	intron (ENST00000475249, intron 4 of 4)	12334	PPP1R1C
chr3	100447859	100448114	+	1000	TTS (ENST00000479672)	-13334	TFG
chr2	38973148	38973433	+	1000	exon (ENST00000313117, exon 7 of 8)	896	SRSF7
chr1	228894096	228894535	+	1000	Intergenic	12328	RHOU
chr7	8207968	8208233	+	1000	intron (ENST00000490041, intron 1 of 1)	-10706	ICA1
chr10	115310132	115310379	+	1000	promoter-TSS (ENST00000542051)	-341	HABP2
chr12	1715391	1715830	+	1000	intron (ENST00000537031, intron 1 of 4)	-10216	WNT5B
chr20	42187457	42187693	+	1000	promoter-TSS (ENST00000373077)	-33	SGK2
chr17	8380927	8381518	+	1000	TTS (ENST00000476737)	3541	MYH10
chr1	32429814	32430027	+	1000	Intergenic	-19463	PTP4A2
chr7	12726071	12726355	+	1000	promoter-TSS (ENST00000356797)	-268	ARL4A
chr10	32229995	32230221	+	1000	Intergenic	-12366	ARHGAP12
chr17	8057740	8057925	+	1000	intron (ENST00000584202, intron 1 of 3)	1841	PER1
chr16	48558516	48558734	+	1000	Intergenic	21870	N4BP1
chr5	174902105	174902683	+	1000	Intergenic	-1671	SFXN1
chr1	6640825	6640971	+	1000	exon (ENST00000319084, exon 2 of 3)	750	ZBTB48
chr12	69179655	69179975	+	1000	intron (ENST00000538043, intron 1 of 1)	-6310	AC124890.1
chr22	36757612	36757914	+	1000	intron (ENST00000216181, intron 1 of 40)	3393	MYH9
chr12	56521761	56521979	+	1000	promoter-TSS (ENST00000267113)	30	ESYT1
chr2	220094295	220094734	+	1000	promoter-TSS (ENST00000323348)	5	ANKZF1
chr16	89424430	89424598	+	1000	intron (ENST00000378332, intron 2 of 9)	-18136	ANKRD11
chr11	64040846	64041148	+	1000	promoter-TSS (ENST00000492141)	-669	BAD
chr16	20437940	20438185	+	1000	intron (ENST00000573920, intron 2 of 3)	-4303	ACSM5
chr10	135172225	135172446	+	1000	promoter-TSS (ENST00000278025)	-806	FUOM
chr7	50806714	50806942	+	1000	intron (ENST00000439044, intron 1 of 4)	-6778	GRB10
chr17	48713453	48714165	+	1000	TTS (ENST00000515707)	1547	ABCC3
chr10	100180485	100180871	+	1000	promoter-TSS (ENST00000462743)	-552	HPS1
chr4	152038485	152038815	+	1000	intron (ENST00000604922, intron 1 of 1)	3313	SH3D19
chr11	11989157	11989518	+	1000	TTS (ENST00000529338)	956	DKK3
chrX	105266247	105266604	+	1000	Intergenic	12846	SERPINA7
chr12	102857536	102857822	+	1000	intron (ENST00000456098, intron 2 of 4)	14750	IGF1
chr6	31947186	31947484	+	1000	promoter-TSS (ENST00000490822)	-833	STK19
chr19	45416238	45416453	+	1000	Intergenic	-1159	APOC1
chr15	40153142	40153394	+	1000	intron (ENST00000558041, intron 1 of 2)	-31791	GPR176
chr6	34641411	34641644	+	1000	intron (ENST00000374026, intron 1 of 3)	-1794	C6orf106
chr7	114619497	114619709	+	1000	exon (ENST00000257724, exon 4 of 5)	45679	MDFIC
chr5	79055621	79056088	+	1000	intron (ENST00000506603, intron 6 of 10)	1278	CMYA5
chr20	13128049	13128297	+	1000	intron (ENST00000431275, intron 1 of 3)	20871	SPTLC3
chr5	95138979	95139853	+	1000	intron (ENST00000507605, intron 2 of 3)	14891	RHOBTB3
chr9	90117405	90117548	+	1000	intron (ENST00000496522, intron 2 of 3)	3555	DAPK1
chr10	5794508	5794745	+	1000	intron (ENST00000328090, intron 15 of 20)	-6266	FAM208B
chr3	405936	406375	+	1000	TTS (ENST00000471332)	2774	CHL1
chr22	39770869	39771261	+	1000	exon (ENST00000489206, exon 2 of 2)	10890	SYNGR1
chr6	64065643	64065873	+	1000	Intergenic	-35876	LGSN
chr13	97871600	97871860	+	1000	Intergenic	-1958	MBNL2
chr18	55989228	55989667	+	1000	intron (ENST00000592846, intron 7 of 7)	-1090	NEDD4L
chr8	22453870	22454310	+	1000	3' UTR (ENST00000265810, exon 10 of 10)	-3024	C8orf58
chr18	71949806	71950144	+	1000	intron (ENST00000583418, intron 1 of 3)	8301	CYB5A
chr1	112090478	112090677	+	1000	intron (ENST00000356415, intron 1 of 7)	5737	RAP1A
chr6	119671533	119671972	+	1000	promoter-TSS (ENST00000368466)	-826	MAN1A1
chr2	106456334	106456622	+	1000	intron (ENST00000522586, intron 1 of 2)	-11726	NCK2
chr12	23646571	23646908	+	1000	Intergenic	90807	SOX5
chr8	101141780	101141916	+	1000	intron (ENST00000520117, intron 1 of 4)	1648	RGS22
chrX	70837040	70837335	+	1000	exon (ENST00000373691, exon 2 of 2)	1173	CXCR3
chr8	98077162	98077387	+	1000	intron (ENST00000532528, intron 2 of 3)	9519	CPQ
chr14	94772346	94772753	+	1000	exon (ENST00000341584, exon 4 of 5)	-12941	SERPINA10
chr11	9336372	9336512	+	1000	promoter-TSS (ENST00000299596)	-115	TMEM41B
chr8	97507983	97508434	+	1000	intron (ENST00000518385, intron 1 of 3)	1972	SDC2
chr12	56109612	56110051	+	1000	promoter-TSS (ENST00000257899)	-4	ITGA7
chr6	31632059	31632250	+	1000	promoter-TSS (ENST00000375885)	808	GPANK1
chr9	112076488	112076782	+	1000	intron (ENST00000374566, intron 1 of 25)	6609	EPB41L4B
chr13	102167123	102167377	+	1000	intron (ENST00000376162, intron 1 of 9)	24947	ITGBL1
chr2	225313963	225314274	+	1000	Intergenic	30723	CUL3
chr5	176753115	176753315	+	1000	Intergenic	8338	LMAN2
chr2	102241912	102242351	+	1000	Intergenic	-71181	MAP4K4
chr22	24577191	24577378	+	1000	promoter-TSS (ENST00000358321)	57	SUSD2
chr11	16920192	16920498	+	1000	intron (ENST00000531066, intron 3 of 26)	-17179	PLEKHA7
chr11	85358882	85358995	+	1000	promoter-TSS (ENST00000304511)	-73	TMEM126A
chr19	45299973	45300234	+	1000	intron (ENST00000341505, intron 8 of 9)	-12225	BCAM
chr16	27636099	27636324	+	1000	intron (ENST00000568258, intron 2 of 6)	-3698	KIAA0556
chr7	900983	901192	+	1000	exon (ENST00000389574, exon 14 of 18)	-7024	SUN1
chr20	20499918	20500150	+	1000	intron (ENST00000430436, intron 25 of 32)	-6790	RALGAPA2
chr22	33906364	33906695	+	1000	intron (ENST00000452586, intron 2 of 10)	54476	LARGE
chr2	180039020	180039296	+	1000	TTS (ENST00000452991)	17435	SESTD1
chr8	105484131	105484520	+	1000	Intergenic	-5044	DPYS
chr12	29581492	29581869	+	1000	intron (ENST00000318184, intron 27 of 27)	2822	OVCH1-AS1
chr3	179322457	179322575	+	1000	promoter-TSS (ENST00000259037)	26	NDUFB5
chr1	9597921	9598377	+	1000	Intergenic	-1392	SLC25A33
chr4	187565167	187565518	+	1000	intron (ENST00000441802, intron 3 of 26)	-34118	FAT1
chr12	3901884	3902277	+	1000	intron (ENST00000416739, intron 9 of 9)	-28095	EFCAB4B
chr19	8488902	8489079	+	1000	intron (ENST00000595706, intron 1 of 1)	2179	MARCH2
chr20	20420393	20420524	+	1000	intron (ENST00000430436, intron 31 of 32)	71693	INSM1
chr2	173951194	173951633	+	1000	intron (ENST00000468408, intron 1 of 5)	-3934	MLTK
chr19	33462736	33463175	+	1000	promoter-TSS (ENST00000254262)	-58	CEP89
chr11	61343738	61343957	+	1000	intron (ENST00000545053, intron 1 of 4)	4445	SYT7
chr12	122611179	122611790	+	1000	promoter-TSS (ENST00000535430)	-943	MLXIP
chr22	37439807	37440342	+	1000	Intergenic	-7705	KCTD17
chr10	115300979	115301381	+	1000	Intergenic	-9416	HABP2
chr9	126369809	126370123	+	1000	intron (ENST00000542603, intron 3 of 13)	1766	DENND1A
chrX	37571295	37571617	+	1000	intron (ENST00000378616, intron 2 of 2)	26444	XK
chr10	95440650	95441089	+	1000	intron (ENST00000536233, intron 11 of 14)	4351	FRA10AC1
chr7	158662602	158662848	+	1000	intron (ENST00000407559, intron 2 of 24)	588	WDR60
chr12	58941045	58941330	+	1000	intron (ENST00000546977, intron 1 of 7)	3280	RP11-362K2.2
chr19	59021361	59021831	+	1000	promoter-TSS (ENST00000594683)	-57	SLC27A5
chr2	224873505	224873944	+	1000	intron (ENST00000489065, intron 1 of 1)	4942	SERPINE2
chr1	19278365	19278804	+	1000	intron (ENST00000455833, intron 1 of 8)	3608	IFFO2
chr6	143189022	143189573	+	1000	intron (ENST00000367603, intron 1 of 9)	-31113	HIVEP2
chr4	6971817	6972159	+	1000	intron (ENST00000448507, intron 3 of 13)	16041	TBC1D14
chrX	43556171	43556583	+	1000	intron (ENST00000542639, intron 4 of 15)	40827	MAOA
chr14	32553103	32553370	+	1000	intron (ENST00000554090, intron 1 of 5)	5799	ARHGAP5
chr18	3130386	3130688	+	1000	promoter-TSS (ENST00000582016)	-958	MYOM1
chr6	119816336	119816686	+	1000	Intergenic	-145585	MAN1A1
chr1	112108638	112108908	+	1000	intron (ENST00000356415, intron 1 of 7)	-2189	ADORA3
chr16	85388837	85389276	+	1000	Intergenic	-2013	RP11-680G10.1
chr13	101176167	101176760	+	1000	intron (ENST00000376286, intron 21 of 22)	8782	PCCA
chr7	50845880	50846254	+	1000	intron (ENST00000492265, intron 2 of 2)	1200	GRB10
chr9	114111130	114111348	+	1000	Intergenic	-20439	OR2K2
chr3	121720170	121720609	+	1000	intron (ENST00000462014, intron 3 of 5)	5759	ILDR1
chr7	100426952	100427079	+	1000	intron (ENST00000461016, intron 1 of 1)	-1894	EPHB4
chr15	65578369	65578725	+	1000	promoter-TSS (ENST00000384176)	157	PARP16
chr8	41814601	41814908	+	1000	exon (ENST00000418721, exon 1 of 10)	1127	KAT6A
chr6	151357321	151357722	+	1000	promoter-TSS (ENST00000450635)	-589	MTHFD1L
chr1	12545608	12546014	+	1000	intron (ENST00000543710, intron 1 of 3)	7207	VPS13D
chr20	19945161	19945503	+	1000	intron (ENST00000440354, intron 4 of 7)	29563	RIN2
chr14	70826331	70826571	+	1000	promoter-TSS (ENST00000389912)	-3	COX16
chr3	10557667	10557862	+	1000	intron (ENST00000460129, intron 1 of 21)	-10423	ATP2B2
chr10	99466993	99467585	+	1000	Intergenic	-5641	MARVELD1
chr15	58770747	58771118	+	1000	intron (ENST00000560863, intron 1 of 4)	-4820	ALDH1A2
chr3	134889615	134890051	+	1000	intron (ENST00000493838, intron 7 of 13)	38199	EPHB1
chr3	142164662	142164820	+	1000	intron (ENST00000465074, intron 1 of 2)	2093	XRN1
chr2	223733428	223733544	+	1000	intron (ENST00000413316, intron 1 of 3)	7205	ACSL3
chr16	23153264	23153485	+	1000	intron (ENST00000219689, intron 1 of 15)	7217	USP31
chr3	122912490	122912929	+	1000	intron (ENST00000469649, intron 3 of 5)	-8065	SEC22A
chr2	241796587	241797520	+	1000	Intergenic	-10843	AGXT
chr19	50180137	50180444	+	1000	promoter-TSS (ENST00000391851)	-40	PRMT1
chr12	100829811	100830039	+	1000	Intergenic	25526	SLC17A8
chr1	145448812	145449106	+	1000	Intergenic	8106	TXNIP
chr2	239182824	239183265	+	1000	intron (ENST00000440245, intron 4 of 11)	3533	PER2
chr2	113915697	113916075	+	1000	intron (ENST00000465917, intron 1 of 1)	984	PSD4
chr10	98481031	98481386	+	1000	promoter-TSS (ENST00000339364)	-937	PIK3AP1
chr19	10181428	10182257	+	1000	intron (ENST00000497718, intron 33 of 36)	-14956	C19orf66
chr12	109635841	109636281	+	1000	intron (ENST00000377854, intron 16 of 50)	6778	ACACB
chr7	100863538	100864042	+	1000	exon (ENST00000485387, exon 1 of 4)	128	ZNHIT1
chr6	44079663	44080052	+	1000	Intergenic	-14794	TMEM63B
chr11	128294902	128295341	+	1000	Intergenic	38724	ETS1
chr4	1171021	1171370	+	1000	intron (ENST00000511679, intron 2 of 3)	-4196	SPON2
chr1	51754301	51754677	+	1000	intron (ENST00000534098, intron 5 of 5)	8043	TTC39A
chr8	77596779	77597039	+	1000	intron (ENST00000523885, intron 1 of 1)	893	ZFHX4
chr1	205626639	205627078	+	1000	TTS (ENST00000367145)	4938	SLC45A3
chr12	7079884	7080323	+	1000	promoter-TSS (ENST00000399433)	-2	EMG1
chr22	32598450	32598781	+	1000	intron (ENST00000248983, intron 1 of 3)	849	RFPL2
chr1	91487846	91487960	+	1000	promoter-TSS (ENST00000337393)	-74	ZNF644
chr4	105337985	105338248	+	1000	Intergenic	58299	CXXC4
chr18	42902411	42902705	+	1000	intron (ENST00000586448, intron 1 of 20)	109598	SLC14A2
chr14	102230520	102230671	+	1000	intron (ENST00000557268, intron 2 of 15)	1330	PPP2R5C
chr1	32420247	32420686	+	1000	Intergenic	-10009	PTP4A2
chr1	6027078	6027328	+	1000	intron (ENST00000489180, intron 5 of 32)	-24323	KCNAB2
chr1	53164518	53164957	+	1000	promoter-TSS (ENST00000371538)	-699	COA7
chr13	32835043	32835371	+	1000	intron (ENST00000602645, intron 1 of 4)	-1319	FRY
chr2	173832226	173833229	+	1000	TTS (ENST00000466030)	890	RAPGEF4
chr17	4699195	4699634	+	1000	promoter-TSS (ENST00000270586)	-25	PSMB6
chr3	105511236	105511458	+	1000	intron (ENST00000405772, intron 3 of 15)	76540	CBLB
chr8	10673641	10673817	+	1000	intron (ENST00000523559, intron 5 of 6)	9950	PINX1
chr11	100753809	100753968	+	1000	intron (ENST00000524892, intron 4 of 22)	-30343	ARHGAP42
chr12	11870553	11871013	+	1000	intron (ENST00000544715, intron 2 of 2)	-34652	ETV6
chr3	153847493	153847846	+	1000	intron (ENST00000465817, intron 4 of 4)	8440	ARHGEF26
chr11	66118605	66119169	+	1000	intron (ENST00000580881, intron 3 of 4)	3201	RP11-867G23.8
chr8	87131112	87131628	+	1000	intron (ENST00000285393, intron 2 of 7)	20304	ATP6V0D2
chrX	117895939	117896290	+	1000	TTS (ENST00000371642)	-7505	IL13RA1
chr11	95528715	95529206	+	1000	intron (ENST00000544522, intron 2 of 5)	254	CEP57
chr18	59567895	59568174	+	1000	Intergenic	-6554	RNF152
chr12	125313202	125313565	+	1000	intron (ENST00000541661, intron 1 of 2)	10834	SCARB1
chr1	40291107	40291603	+	1000	Intergenic	22074	TRIT1
chr11	110575034	110575156	+	1000	intron (ENST00000533353, intron 1 of 15)	7678	ARHGAP20
chr3	170762208	170762477	+	1000	Intergenic	-17803	SLC2A2
chr11	76963839	76964410	+	1000	intron (ENST00000376217, intron 10 of 16)	-28777	GDPD4
chr17	54897085	54897394	+	1000	intron (ENST00000575658, intron 4 of 7)	-3989	C17orf67
chr2	197631972	197632105	+	1000	promoter-TSS (ENST00000481098)	-310	GTF3C3
chr11	65228425	65228864	+	1000	intron (ENST00000309775, intron 2 of 2)	5916	AP000769.1
chr11	124492559	124492998	+	1000	promoter-TSS (ENST00000284290)	2	TBRG1
chr10	64928894	64929158	+	1000	intron (ENST00000542921, intron 23 of 24)	7289	JMJD1C
chr21	44631400	44631668	+	1000	Intergenic	41197	CRYAA
chr10	51572177	51572665	+	1000	promoter-TSS (ENST00000344348)	-6	NCOA4
chr10	91276291	91276446	+	1000	intron (ENST00000475682, intron 2 of 2)	18945	SLC16A12
chr1	22778837	22779276	+	1000	intron (ENST00000375647, intron 1 of 17)	584	ZBTB40
chr8	10159975	10160313	+	1000	intron (ENST00000528246, intron 5 of 6)	1099	MSRA
chr16	78175026	78175299	+	1000	intron (ENST00000562639, intron 1 of 4)	-4652	WWOX
chr2	32653409	32653548	+	1000	intron (ENST00000421745, intron 10 of 73)	-5238	BIRC6
chr14	93502475	93502812	+	1000	intron (ENST00000555495, intron 1 of 8)	582	ITPK1
chr1	57029212	57029618	+	1000	intron (ENST00000461655, intron 2 of 3)	15826	PPAP2B
chr7	116412668	116412858	+	1000	intron (ENST00000397752, intron 14 of 20)	3043	MET
chr17	49134704	49134892	+	1000	intron (ENST00000514613, intron 1 of 18)	-1013	SPAG9
chr2	120789970	120790132	+	1000	intron (ENST00000466241, intron 1 of 3)	13327	EPB41L5
chr19	41496731	41497323	+	1000	promoter-TSS (ENST00000324071)	-177	CYP2B6
chr1	151137181	151137620	+	1000	intron (ENST00000440902, intron 1 of 2)	995	LYSMD1
chrX	9498806	9499245	+	1000	intron (ENST00000536365, intron 2 of 17)	-3958	TBL1X
chr12	47357728	47358176	+	1000	Intergenic	-115434	PCED1B
chr4	103236767	103237000	+	1000	exon (ENST00000356736, exon 3 of 9)	-11238	SLC39A8
chr6	117716354	117716643	+	1000	intron (ENST00000368508, intron 8 of 42)	30520	ROS1
chr15	63486570	63486877	+	1000	intron (ENST00000559006, intron 1 of 6)	4918	RAB8B
chr5	101631287	101631573	+	1000	intron (ENST00000310954, intron 1 of 12)	823	SLCO4C1
chr11	102346796	102346968	+	1000	intron (ENST00000529278, intron 1 of 2)	-5767	TMEM123
chr10	15902341	15902780	+	1000	promoter-TSS (ENST00000277632)	-41	FAM188A
chr2	187292866	187293305	+	1000	Intergenic	-57798	ZC3H15
chr3	29819353	29819703	+	1000	intron (ENST00000497319, intron 1 of 5)	15114	RBMS3
chr8	124179802	124180176	+	1000	Intergenic	-11211	FAM83A
chr3	32612595	32613034	+	1000	promoter-TSS (ENST00000273130)	-448	DYNC1LI1
chr1	94371412	94371641	+	1000	intron (ENST00000370238, intron 1 of 6)	2820	GCLM
chr7	113724346	113724671	+	1000	Intergenic	-1874	FOXP2
chr7	107589682	107589935	+	1000	intron (ENST00000476039, intron 3 of 3)	2727	LAMB1
chr3	128630203	128630336	+	1000	intron (ENST00000511526, intron 13 of 13)	7050	ACAD9
chr17	73031320	73031759	+	1000	intron (ENST00000584767, intron 3 of 3)	2832	KCTD2
chr5	170364947	170365319	+	1000	intron (ENST00000523189, intron 12 of 27)	13773	RANBP17
chr5	53831033	53831327	+	1000	intron (ENST00000343017, intron 1 of 1)	17587	SNX18
chr22	29347587	29347828	+	1000	intron (ENST00000402174, intron 1 of 8)	34330	ZNRF3
chr1	243669281	243669718	+	1000	intron (ENST00000366539, intron 13 of 13)	18382	SDCCAG8
chr12	47617587	47617960	+	1000	exon (ENST00000551777, exon 2 of 3)	445	PCED1B
chr3	152020452	152020898	+	1000	TTS (ENST00000461436)	2688	MBNL1
chr22	19051425	19051704	+	1000	promoter-TSS (ENST00000608548)	-774	DGCR2
chr16	13959994	13960298	+	1000	Intergenic	-53868	ERCC4
chr21	37618301	37618573	+	1000	promoter-TSS (ENST00000463668)	-162	DOPEY2
chr12	94071048	94071487	+	1000	promoter-TSS (ENST00000542893)	92	CRADD
chr1	19528891	19529202	+	1000	intron (ENST00000375267, intron 1 of 106)	7700	UBR4
chr6	138919902	138920318	+	1000	intron (ENST00000468095, intron 1 of 1)	-26433	NHSL1
chr11	65963353	65963606	+	1000	intron (ENST00000533756, intron 3 of 4)	-20190	PACS1
chr4	183822534	183822774	+	1000	intron (ENST00000507631, intron 2 of 4)	14059	DCTD
chr3	69228241	69228924	+	1000	intron (ENST00000542259, intron 22 of 23)	19839	FRMD4B
chr1	113932762	113932931	+	1000	promoter-TSS (ENST00000307546)	-525	MAGI3
chr10	97261297	97261666	+	1000	intron (ENST00000607232, intron 1 of 26)	-8539	SORBS1
chr15	76659109	76659360	+	1000	intron (ENST00000563290, intron 29 of 31)	-12242	SCAPER
chr6	122734799	122735051	+	1000	intron (ENST00000452194, intron 4 of 11)	-8376	HSF2
chr3	42632206	42632491	+	1000	promoter-TSS (ENST00000011691)	50	SS18L2
chr11	44578840	44578982	+	1000	Intergenic	-7066	CD82
chr14	24895991	24896449	+	1000	TTS (ENST00000555436)	-2272	KHNYN
chr8	82607813	82608251	+	1000	exon (ENST00000518568, exon 1 of 1)	377	SLC10A5
chr9	71810551	71810990	+	1000	intron (ENST00000377245, intron 1 of 22)	-9157	TJP2
chr11	126072813	126073301	+	1000	TTS (ENST00000530903)	3350	RPUSD4
chr1	204972367	204972926	+	1000	intron (ENST00000495396, intron 3 of 5)	-4927	NFASC
chr14	65007036	65007294	+	1000	promoter-TSS (ENST00000247207)	-21	HSPA2
chr16	14007235	14007747	+	1000	Intergenic	-6523	ERCC4
chr1	156308538	156308771	+	1000	promoter-TSS (ENST00000295688)	-39	TSACC
chr1	165396097	165396249	+	1000	intron (ENST00000359842, intron 2 of 9)	-1964	RXRG
chr3	49459969	49460394	+	1000	promoter-TSS (ENST00000273588)	5	AMT
chr20	35828181	35828434	+	1000	intron (ENST00000373622, intron 3 of 16)	-20316	MROH8
chr9	80638122	80638248	+	1000	intron (ENST00000286548, intron 1 of 6)	7335	GNAQ
chr2	10131445	10131686	+	1000	intron (ENST00000472167, intron 10 of 15)	-3869	GRHL1
chr11	60928304	60928533	+	1000	intron (ENST00000536000, intron 1 of 3)	190	VPS37C
chr12	65754519	65754656	+	1000	intron (ENST00000535143, intron 1 of 3)	16673	MSRB3
chr15	44720048	44720287	+	1000	promoter-TSS (ENST00000558047)	155	CTDSPL2
chr19	23966499	23966770	+	1000	intron (ENST00000462186, intron 1 of 2)	1751	RPSAP58
chr2	54719548	54719816	+	1000	intron (ENST00000389980, intron 1 of 13)	-23199	SPTBN1
chr10	102106843	102107151	+	1000	promoter-TSS (ENST00000429420)	116	SCD
chr17	43225188	43225301	+	1000	5' UTR (ENST00000332499, exon 1 of 1)	560	HEXIM1
chr15	58750246	58750701	+	1000	intron (ENST00000561083, intron 2 of 2)	15639	ALDH1A2
chr4	140782650	140782928	+	1000	intron (ENST00000502696, intron 1 of 3)	28417	MAML3
chr8	145728122	145729178	+	1000	promoter-TSS (ENST00000354769)	294	GPT
chr11	72460022	72460318	+	1000	intron (ENST00000359373, intron 1 of 33)	3278	ARAP1
chr18	3247334	3247494	+	1000	promoter-TSS (ENST00000217652)	-65	MYL12A
chr1	116184631	116185070	+	1000	promoter-TSS (ENST00000310260)	238	VANGL1
chr5	131613858	131614246	+	1000	promoter-TSS (ENST00000416053)	-437	P4HA2
chr13	52419323	52419845	+	1000	Intergenic	-16533	CCDC70
chr21	38382300	38382474	+	1000	intron (ENST00000490393, intron 2 of 2)	3524	RIPPLY3
chr14	25429306	25429488	+	1000	intron (ENST00000548182, intron 3 of 7)	50449	STXBP6
chr20	400427	400877	+	1000	TTS (ENST00000414880)	-2146	RBCK1
chr11	118741077	118741443	+	1000	Intergenic	-13215	CXCR5
chr13	50199622	50199896	+	1000	Intergenic	-2676	ARL11
chr16	31488192	31488532	+	1000	TTS (ENST00000568142)	3601	TGFB1I1
chr17	77716823	77717059	+	1000	TTS (ENST00000328313)	7601	ENPP7
chr11	32124865	32125304	+	1000	promoter-TSS (ENST00000528630)	-848	RCN1
chrX	71792603	71793042	+	1000	promoter-TSS (ENST00000373554)	76	HDAC8
chr16	635320	635608	+	1000	Intergenic	2974	PIGQ
chr3	126682417	126682856	+	1000	Intergenic	6783	CHCHD6
chr7	15583722	15584050	+	1000	intron (ENST00000342526, intron 3 of 12)	17754	AGMO
chr15	31281204	31281593	+	1000	intron (ENST00000568604, intron 2 of 13)	2220	MTMR10
chr8	22491652	22491955	+	1000	intron (ENST00000519513, intron 2 of 6)	-7748	BIN3
chr12	124874277	124874677	+	1000	intron (ENST00000458234, intron 18 of 32)	-1107	NCOR2
chr1	244436001	244436440	+	1000	Intergenic	-79717	C1orf100
chr1	225061697	225062205	+	1000	Intergenic	-22013	DNAH14
chr19	4704911	4705070	+	1000	promoter-TSS (ENST00000599163)	-827	DPP9
chr2	209223807	209224246	+	1000	promoter-TSS (ENST00000413482)	-412	PTH2R
chr5	172279588	172280302	+	1000	intron (ENST00000523291, intron 1 of 5)	18531	ERGIC1
chr11	2924332	2924697	+	1000	promoter-TSS (ENST00000492567)	-92	SLC22A18
chrX	23802809	23803121	+	1000	promoter-TSS (ENST00000462639)	95	SAT1
chr7	44199380	44199875	+	1000	promoter-TSS (ENST00000345378)	-746	GCK
chr16	82101159	82101514	+	1000	promoter-TSS (ENST00000566838)	-546	HSD17B2
chr5	35758409	35758848	+	1000	intron (ENST00000440995, intron 24 of 36)	-5042	SPEF2
chr8	19248025	19248397	+	1000	intron (ENST00000519207, intron 8 of 9)	26891	SH2D4A
chr16	46902752	46903085	+	1000	Intergenic	-15372	GPT2
chr5	154216922	154217496	+	1000	intron (ENST00000519501, intron 2 of 5)	-1327	FAXDC2
chr9	86548787	86549058	+	1000	Intergenic	-12580	KIF27
chr17	4812467	4812685	+	1000	Intergenic	-6207	CHRNE
chr5	166869832	166870198	+	1000	intron (ENST00000545108, intron 2 of 31)	-130964	TENM2
chr2	73113954	73114393	+	1000	promoter-TSS (ENST00000234454)	-316	SPR
chr5	50013406	50013845	+	1000	intron (ENST00000515175, intron 3 of 3)	49898	PARP8
chr6	39887903	39888239	+	1000	intron (ENST00000473742, intron 2 of 3)	7246	MOCS1
chr19	1837729	1838168	+	1000	intron (ENST00000587524, intron 1 of 2)	10497	REXO1
chr11	3752157	3752862	+	1000	TTS (ENST00000397013)	-10240	NUP98
chr4	155538866	155539302	+	1000	Intergenic	-4965	FGG
chr15	41228788	41229229	+	1000	exon (ENST00000249749, exon 9 of 11)	5930	DLL4
chr5	114505481	114505601	+	1000	promoter-TSS (ENST00000508894)	22	TRIM36
chr12	42628777	42629094	+	1000	TTS (ENST00000546782)	2379	YAF2
chr20	3394026	3394255	+	1000	Intergenic	-5868	C20orf194
chr7	140406880	140407337	+	1000	TTS (ENST00000204307)	4785	NDUFB2
chr10	135091582	135091891	+	1000	Intergenic	-1364	ADAM8
chr19	47388724	47389032	+	1000	Intergenic	-33055	ARHGAP35
chr15	42256348	42256787	+	1000	intron (ENST00000569223, intron 1 of 2)	8183	EHD4
chr15	58574511	58574963	+	1000	intron (ENST00000558603, intron 1 of 2)	-3217	ALDH1A2
chr1	24492090	24492268	+	1000	intron (ENST00000374421, intron 3 of 6)	21559	IFNLR1
chr10	72085894	72086213	+	1000	intron (ENST00000395011, intron 2 of 3)	-42621	NPFFR1
chr22	23508317	23508622	+	1000	Intergenic	-13422	BCR
chr7	65684873	65685146	+	1000	intron (ENST00000442120, intron 2 of 2)	-1582	TPST1
chr6	29527456	29527737	+	1000	5' UTR (ENST00000377050, exon 1 of 2)	106	UBD
chr9	97488829	97489043	+	1000	promoter-TSS (ENST00000277198)	-47	C9orf3
chr2	171321832	171322083	+	1000	intron (ENST00000484338, intron 24 of 26)	57717	MYO3B
chr1	32376610	32376991	+	1000	promoter-TSS (ENST00000489313)	81	PTP4A2
chr3	66870366	66870716	+	1000	Intergenic	-178186	KBTBD8
chr10	89622000	89622351	+	1000	promoter-TSS (ENST00000371953)	-695	PTEN
chr15	102017870	102018309	+	1000	intron (ENST00000561444, intron 1 of 13)	11551	PCSK6
chr1	244228758	244229072	+	1000	exon (ENST00000598000, exon 1 of 1)	1283	AL590483.1
chr8	37828337	37828952	+	1000	Intergenic	-4161	ADRB3
chr12	105746657	105747096	+	1000	promoter-TSS (ENST00000548336)	-411	C12orf75
chr22	19843330	19843755	+	1000	Intergenic	-1080	GNB1L
chr16	14335524	14335786	+	1000	TTS (ENST00000572567)	-5613	MKL2
chr12	113683632	113684295	+	1000	intron (ENST00000551099, intron 3 of 3)	1655	TPCN1
chr7	92284742	92285181	+	1000	intron (ENST00000424848, intron 5 of 7)	-37370	CDK6
chr19	14022328	14022497	+	1000	intron (ENST00000585896, intron 2 of 9)	-1654	CC2D1A
chr2	47822260	47822612	+	1000	Intergenic	22835	AC138655.1
chr2	189280488	189280740	+	1000	intron (ENST00000410051, intron 2 of 6)	-106851	GULP1
chr3	130469021	130469286	+	1000	Intergenic	-3480	PIK3R4
chr11	578181	578806	+	1000	intron (ENST00000534320, intron 1 of 17)	1972	PHRF1
chr6	56252266	56252771	+	1000	intron (ENST00000370819, intron 1 of 28)	6374	COL21A1
chr15	41063505	41063800	+	1000	exon (ENST00000344320, exon 1 of 1)	-1165	DNAJC17
chr2	234601398	234601645	+	1000	promoter-TSS (ENST00000305139)	9	UGT1A6
chr1	93694244	93694563	+	1000	intron (ENST00000557479, intron 17 of 27)	7181	CCDC18
chr11	78551711	78552150	+	1000	intron (ENST00000278550, intron 12 of 33)	-35474	TENM4
chr12	110149490	110149609	+	1000	Intergenic	-2484	FAM222A
chr2	11959512	11959811	+	1000	exon (ENST00000256720, exon 18 of 20)	3382	LPIN1
chr16	10741577	10742031	+	1000	intron (ENST00000576638, intron 4 of 4)	23831	TEKT5
chr22	17850776	17850960	+	1000	intron (ENST00000400585, intron 1 of 18)	10029	CECR2
chr17	27318735	27319248	+	1000	intron (ENST00000585644, intron 1 of 1)	-10101	SEZ6
chr10	115390913	115391229	+	1000	intron (ENST00000369360, intron 17 of 40)	32734	NRAP
chr4	53509965	53510404	+	1000	intron (ENST00000441222, intron 1 of 8)	12509	USP46
chr7	36926852	36927210	+	1000	intron (ENST00000464262, intron 2 of 3)	-25276	ELMO1
chr20	3454029	3454327	+	1000	intron (ENST00000446916, intron 1 of 24)	2423	ATRN
chr22	41947001	41947309	+	1000	Intergenic	-6545	POLR3H
chrX	70613226	70613446	+	1000	promoter-TSS (ENST00000483985)	-622	TAF1
chr21	43882662	43882954	+	1000	Intergenic	-33310	SLC37A1
chr1	22797602	22798041	+	1000	intron (ENST00000404138, intron 2 of 18)	19349	ZBTB40
chr9	139839223	139839824	+	1000	promoter-TSS (ENST00000224181)	-175	C8G
chr2	10984249	10984496	+	1000	Intergenic	-3331	AC092687.4
chr1	33555232	33555372	+	1000	intron (ENST00000373440, intron 2 of 4)	-3541	ADC
chr16	72912410	72912716	+	1000	intron (ENST00000563625, intron 1 of 1)	11170	ZFHX3
chr19	16316587	16316892	+	1000	intron (ENST00000591775, intron 2 of 4)	2322	AP1M1
chr15	72691096	72691287	+	1000	exon (ENST00000341689, exon 2 of 5)	541	TMEM202
chr16	24712210	24712585	+	1000	Intergenic	-28619	TNRC6A
chr1	170507246	170507589	+	1000	promoter-TSS (ENST00000498600)	-786	GORAB
chr6	157960891	157961483	+	1000	intron (ENST00000414563, intron 1 of 8)	-2430	ZDHHC14
chr6	74171355	74171794	+	1000	promoter-TSS (ENST00000370300)	56	MTO1
chr2	175351880	175352019	+	1000	promoter-TSS (ENST00000295500)	-127	GPR155
chr2	192145566	192145890	+	1000	intron (ENST00000471904, intron 2 of 6)	4117	MYO1B
chr1	226066652	226066892	+	1000	intron (ENST00000366835, intron 2 of 24)	-1393	TMEM63A
chr1	207578249	207578623	+	1000	Intergenic	-49139	CR2
chr19	38434195	38434311	+	1000	intron (ENST00000476317, intron 1 of 2)	11267	SIPA1L3
chr4	86854479	86854690	+	1000	intron (ENST00000264343, intron 1 of 6)	3158	ARHGAP24
chr4	88010478	88010917	+	1000	intron (ENST00000503477, intron 5 of 7)	-25398	AFF1
chr1	90460251	90460690	+	1000	promoter-TSS (ENST00000340281)	-201	ZNF326
chr10	26726799	26727338	+	1000	promoter-TSS (ENST00000356785)	-64	APBB1IP
chr9	115150301	115150511	+	1000	intron (ENST00000488101, intron 1 of 7)	8004	HSDL2
chr12	56873403	56873773	+	1000	exon (ENST00000311966, exon 3 of 18)	-2104	GLS2
chr3	188661758	188662197	+	1000	intron (ENST00000444488, intron 1 of 1)	-3026	TPRG1
chr6	168191897	168192623	+	1000	intron (ENST00000495520, intron 1 of 3)	-3950	AL009178.1
chr6	686610	686945	+	1000	intron (ENST00000475028, intron 2 of 2)	6331	EXOC2
chr11	67346535	67346894	+	1000	Intergenic	-4352	GSTP1
chr9	114230059	114230376	+	1000	intron (ENST00000338205, intron 1 of 48)	15742	KIAA0368
chr2	238972102	238972562	+	1000	promoter-TSS (ENST00000482031)	-669	SCLY
chr7	1912448	1912770	+	1000	promoter-TSS (ENST00000481633)	-217	MAD1L1
chr18	33061862	33062414	+	1000	intron (ENST00000592173, intron 1 of 4)	5296	INO80C
chr13	52661990	52662328	+	1000	intron (ENST00000465811, intron 10 of 17)	-25891	NEK5
chr8	41467643	41467991	+	1000	promoter-TSS (ENST00000519921)	42	AGPAT6
chr11	67250286	67250725	+	1000	promoter-TSS (ENST00000279146)	-7	AIP
chr18	20758663	20758982	+	1000	intron (ENST00000420687, intron 1 of 9)	23033	CABLES1
chr17	62917109	62917295	+	1000	Intergenic	-1604	LRRC37A3
chr22	46636799	46637285	+	1000	3' UTR (ENST00000262735, exon 8 of 8)	7140	CDPF1
chr1	41328169	41328379	+	1000	promoter-TSS (ENST00000372638)	-256	CITED4
chr8	103664158	103664341	+	1000	exon (ENST00000285407, exon 3 of 4)	2354	KLF10
chr7	39605762	39606201	+	1000	promoter-TSS (ENST00000223273)	-3	YAE1D1
chr3	138970500	138970814	+	1000	intron (ENST00000495075, intron 2 of 9)	-29899	MRPS22
chr11	78127367	78128170	+	1000	intron (ENST00000530915, intron 1 of 3)	1049	GAB2
chr11	63130015	63130200	+	1000	intron (ENST00000535888, intron 9 of 9)	-7154	SLC22A9
chr6	25756868	25757283	+	1000	intron (ENST00000439485, intron 1 of 6)	2107	SLC17A4
chr10	97273015	97273173	+	1000	intron (ENST00000607232, intron 1 of 26)	-20152	SORBS1
chr18	74157812	74158180	+	1000	intron (ENST00000532857, intron 1 of 1)	44739	ZNF516
chr19	507289	507490	+	1000	promoter-TSS (ENST00000359315)	90	TPGS1
chr8	27468879	27469147	+	1000	promoter-TSS (ENST00000405140)	-65	CLU
chr9	97428570	97429252	+	1000	Intergenic	-26380	FBP1
chr3	174249197	174249441	+	1000	intron (ENST00000481679, intron 4 of 5)	90542	NAALADL2
chr12	117854797	117855245	+	1000	intron (ENST00000549189, intron 1 of 1)	34954	NOS1
chr14	100029617	100029761	+	1000	intron (ENST00000380243, intron 1 of 5)	9623	CCDC85C
chr15	78534576	78534826	+	1000	intron (ENST00000558793, intron 1 of 2)	3329	ACSBG1
chr3	141011654	141011949	+	1000	TTS (ENST00000514263)	5600	ACPL2
chr4	2867984	2868285	+	1000	intron (ENST00000374281, intron 3 of 3)	-1468	ADD1
chr9	137249585	137249813	+	1000	intron (ENST00000481739, intron 1 of 9)	-14118	RXRA
chr20	62208738	62208853	+	1000	Intergenic	-3203	HELZ2
chr17	55191061	55191390	+	1000	promoter-TSS (ENST00000575032)	-625	AKAP1
chr14	51411532	51412180	+	1000	promoter-TSS (ENST00000216392)	-402	PYGL
chr10	118599987	118600491	+	1000	intron (ENST00000453491, intron 1 of 3)	-8784	ENO4
chrX	108780496	108780935	+	1000	intron (ENST00000372103, intron 1 of 3)	368	NXT2
chr5	79050571	79051189	+	1000	intron (ENST00000506603, intron 5 of 10)	-3696	CMYA5
chr2	42343787	42344331	+	1000	Intergenic	-52431	EML4
chr11	14402368	14402724	+	1000	Intergenic	-16494	RRAS2
chr11	45196569	45196815	+	1000	intron (ENST00000424263, intron 1 of 6)	-6736	PRDM11
chr1	181552841	181553059	+	1000	intron (ENST00000533229, intron 6 of 6)	100069	CACNA1E
chr22	35708188	35708509	+	1000	intron (ENST00000443206, intron 1 of 5)	1293	TOM1
chr5	173373313	173373752	+	1000	intron (ENST00000522336, intron 4 of 8)	-27250	C5orf47
chr2	230591421	230591714	+	1000	Intergenic	-12293	DNER
chr3	126237266	126237495	+	1000	promoter-TSS (ENST00000290868)	-764	UROC1
chr14	64868636	64869136	+	1000	intron (ENST00000555252, intron 2 of 16)	13441	MTHFD1
chr18	46101329	46101622	+	1000	intron (ENST00000588345, intron 1 of 3)	35009	CTIF
chr19	45116581	45117092	+	1000	promoter-TSS (ENST00000402988)	-104	IGSF23
chr15	58694047	58694661	+	1000	intron (ENST00000560863, intron 3 of 4)	-8414	LIPC
chr3	46033913	46034093	+	1000	intron (ENST00000471739, intron 1 of 1)	3304	FYCO1
chr1	32219515	32219771	+	1000	intron (ENST00000533175, intron 2 of 5)	2036	BAI2
chr20	40135217	40135455	+	1000	intron (ENST00000470470, intron 3 of 5)	-7379	CHD6
chr2	219154245	219154890	+	1000	intron (ENST00000440422, intron 1 of 4)	150	TMBIM1
chr18	21022948	21023244	+	1000	Intergenic	-5171	TMEM241
chr6	33398183	33398540	+	1000	intron (ENST00000496374, intron 3 of 19)	-1147	SYNGAP1
chr6	41042764	41043203	+	1000	intron (ENST00000353205, intron 1 of 8)	2261	NFYA
chr10	29615843	29616783	+	1000	Intergenic	35459	LYZL1
chr17	53839379	53839770	+	1000	intron (ENST00000417982, intron 1 of 5)	-6634	PCTP
chr5	133981491	133981819	+	1000	intron (ENST00000507419, intron 1 of 6)	-2824	SEC24A
chr3	188633005	188633341	+	1000	Intergenic	-31830	TPRG1
chr13	32833232	32833594	+	1000	intron (ENST00000602645, intron 1 of 4)	-3113	FRY
chr1	197225962	197226512	+	1000	intron (ENST00000535699, intron 1 of 14)	-11133	CRB1
chr10	95533409	95533916	+	1000	intron (ENST00000542308, intron 2 of 5)	-3272	LGI1
chr9	14298702	14298845	+	1000	intron (ENST00000397581, intron 2 of 11)	9239	NFIB
chr6	28219876	28220315	+	1000	promoter-TSS (ENST00000377294)	-93	ZKSCAN4
chr3	57750563	57750878	+	1000	intron (ENST00000467901, intron 1 of 11)	7435	SLMAP
chr3	176929448	176929714	+	1000	Intergenic	-14320	TBL1XR1
chr1	24476979	24477418	+	1000	Intergenic	-7587	IL22RA1
chr2	69869801	69869981	+	1000	TTS (ENST00000461002)	895	AAK1
chr11	85778007	85778727	+	1000	intron (ENST00000528398, intron 1 of 18)	1455	PICALM
chr9	124852596	124852954	+	1000	intron (ENST00000487468, intron 1 of 2)	2270	TTLL11
chr16	49917874	49918253	+	1000	Intergenic	-26233	ZNF423
chr6	3479335	3479490	+	1000	Intergenic	-22156	SLC22A23
chr11	61613848	61614287	+	1000	promoter-TSS (ENST00000355484)	4	FADS2
chr20	10415736	10416044	+	1000	promoter-TSS (ENST00000334534)	-61	SLX4IP
chr10	29607106	29607444	+	1000	TTS (ENST00000494304)	26421	LYZL1
chr17	44947614	44947962	+	1000	intron (ENST00000393461, intron 1 of 4)	18836	WNT9B
chr9	92221201	92221391	+	1000	TTS (ENST00000375769)	1289	GADD45G
chr3	187992581	187992725	+	1000	intron (ENST00000457242, intron 1 of 1)	35001	LPP
chr3	11437398	11437592	+	1000	intron (ENST00000446450, intron 16 of 16)	31362	ATG7
chr1	151027693	151027958	+	1000	TTS (ENST00000491825)	-2409	MLLT11
chr1	64903216	64903625	+	1000	Intergenic	-33008	CACHD1
chr3	5179859	5180309	+	1000	intron (ENST00000429403, intron 2 of 4)	16103	ARL8B
chr2	58455357	58455813	+	1000	intron (ENST00000540646, intron 3 of 6)	1365	FANCL
chr9	72272061	72272586	+	1000	intron (ENST00000265381, intron 1 of 12)	14899	APBA1
chr2	178259004	178259174	+	1000	intron (ENST00000409888, intron 1 of 4)	1593	AGPS
chr11	35325411	35326057	+	1000	intron (ENST00000606205, intron 5 of 9)	-2659	SLC1A2
chr19	34295198	34295546	+	1000	intron (ENST00000589786, intron 4 of 6)	-2457	KCTD15
chr22	31827958	31828308	+	1000	intron (ENST00000548143, intron 2 of 3)	5406	DRG1
chr2	192328715	192328867	+	1000	Intergenic	53000	MYO1B
chr12	77313254	77313439	+	1000	Intergenic	-40506	CSRP2
chr11	125434310	125434475	+	1000	Intergenic	-4720	EI24
chr4	48777024	48777325	+	1000	intron (ENST00000515684, intron 1 of 4)	4972	FRYL
chr9	92263128	92263626	+	1000	Intergenic	43370	GADD45G
chr6	31633964	31634080	+	1000	promoter-TSS (ENST00000375865)	38	GPANK1
chr4	74969844	74970230	+	1000	Intergenic	-5027	CXCL2
chr6	116195173	116195365	+	1000	Intergenic	128666	FRK
chr4	77121789	77122495	+	1000	intron (ENST00000509994, intron 1 of 3)	-5144	SCARB2
chr14	100027418	100027857	+	1000	intron (ENST00000380243, intron 1 of 5)	11675	CCDC85C
chr4	48368993	48369478	+	1000	intron (ENST00000264313, intron 1 of 7)	-2631	SLAIN2
chr18	43394754	43394969	+	1000	Intergenic	-10616	SIGLEC15
chr14	32324370	32324949	+	1000	intron (ENST00000552888, intron 2 of 2)	11709	NUBPL
chr11	65383992	65384186	+	1000	intron (ENST00000355703, intron 1 of 34)	845	PCNXL3
chr19	50143474	50143849	+	1000	promoter-TSS (ENST00000246792)	-203	RRAS
chr15	57873103	57873343	+	1000	Intergenic	-10883	GCOM1
chr12	103384133	103384452	+	1000	Intergenic	-32104	PAH
chr3	171779416	171779865	+	1000	intron (ENST00000416957, intron 1 of 25)	14937	FNDC3B
chr16	84766709	84766818	+	1000	promoter-TSS (ENST00000563023)	19	USP10
chr4	144320411	144320520	+	1000	intron (ENST00000509992, intron 2 of 3)	7802	GAB1
chr17	72447634	72447810	+	1000	TTS (ENST00000581590)	6379	GPRC5C
chr17	7183926	7184365	+	1000	promoter-TSS (ENST00000317370)	-841	SLC2A4
chr11	57532088	57532378	+	1000	intron (ENST00000524579, intron 1 of 2)	908	CTNND1
chr19	39471474	39471913	+	1000	Intergenic	-5143	FBXO17
chr4	89890423	89890532	+	1000	intron (ENST00000512339, intron 3 of 5)	-32904	FAM13A
chr8	77586139	77586500	+	1000	intron (ENST00000518143, intron 1 of 3)	-7135	ZFHX4
chr2	173613249	173613720	+	1000	intron (ENST00000464976, intron 1 of 3)	4618	RAPGEF4
chr18	9092603	9093045	+	1000	Intergenic	-9804	NDUFV2
chr5	80698067	80698359	+	1000	Intergenic	-8215	ACOT12
chr14	59824935	59825113	+	1000	promoter-TSS (ENST00000557628)	-949	DAAM1
chr20	62696419	62696921	+	1000	promoter-TSS (ENST00000458442)	-233	TCEA2
chr15	85150012	85150423	+	1000	TTS (ENST00000334141)	3085	ZSCAN2
chr17	62339515	62339785	+	1000	intron (ENST00000583738, intron 1 of 3)	937	TEX2
chr3	183270487	183270913	+	1000	TTS (ENST00000491676)	2708	KLHL6
chr3	124999912	125000098	+	1000	intron (ENST00000497929, intron 2 of 5)	-1984	SLC12A8
chr6	143382567	143383191	+	1000	TTS (ENST00000367596)	841	AIG1
chr6	46021224	46021694	+	1000	intron (ENST00000185206, intron 1 of 5)	26673	CLIC5
chr5	75717960	75718427	+	1000	intron (ENST00000514350, intron 1 of 21)	17944	IQGAP2
chr1	44443886	44444112	+	1000	promoter-TSS (ENST00000372324)	-616	B4GALT2
chr13	113838053	113838404	+	1000	intron (ENST00000493650, intron 2 of 7)	3485	PCID2
chr15	65347542	65347949	+	1000	intron (ENST00000434605, intron 4 of 4)	10037	SLC51B
chr4	75023471	75023910	+	1000	promoter-TSS (ENST00000325278)	-135	MTHFD2L
chr22	50610557	50610833	+	1000	intron (ENST00000395842, intron 1 of 2)	1505	PANX2
chr8	6373746	6374260	+	1000	intron (ENST00000523120, intron 5 of 7)	39123	MCPH1
chr10	30906004	30906356	+	1000	intron (ENST00000375318, intron 3 of 4)	12511	LYZL2
chr22	35934891	35935082	+	1000	Intergenic	-1929	RASD2
chr4	125657733	125657992	+	1000	Intergenic	-23975	ANKRD50
chr3	174528065	174528447	+	1000	intron (ENST00000434257, intron 3 of 3)	-48814	NAALADL2
chr17	66608056	66608460	+	1000	intron (ENST00000587999, intron 2 of 2)	-10728	FAM20A
chr5	73885592	73885819	+	1000	Intergenic	42382	ENC1
chr16	1242477	1242610	+	1000	intron (ENST00000565831, intron 1 of 32)	-2486	CACNA1H
chr6	38656156	38656595	+	1000	intron (ENST00000373365, intron 1 of 5)	-5384	GLO1
chr5	14728560	14729065	+	1000	intron (ENST00000535119, intron 4 of 8)	-11615	ANKH
chr7	95937580	95938335	+	1000	intron (ENST00000542654, intron 1 of 16)	1039	SLC25A13
chr3	53878757	53879152	+	1000	promoter-TSS (ENST00000467802)	-158	CHDH
chr16	85424321	85424569	+	1000	Intergenic	33376	RP11-680G10.1
chr5	61643843	61644063	+	1000	exon (ENST00000381103, exon 4 of 21)	-13180	KIF2A
chr9	117713036	117713438	+	1000	Intergenic	-20540	TNFSF8
chr7	50623999	50624513	+	1000	intron (ENST00000444124, intron 1 of 14)	4489	DDC
chr11	113934971	113935232	+	1000	promoter-TSS (ENST00000539918)	-33	ZBTB16
chr15	31451501	31451759	+	1000	intron (ENST00000559177, intron 1 of 7)	1527	TRPM1
chr2	11384269	11384504	+	1000	intron (ENST00000462366, intron 4 of 4)	-9590	ROCK2
chr6	36853431	36853870	+	1000	promoter-TSS (ENST00000355190)	10	C6orf89
chr5	147028091	147028640	+	1000	intron (ENST00000507343, intron 1 of 1)	-4603	JAKMIP2
chr11	821134	821640	+	1000	promoter-TSS (ENST00000531923)	-387	PNPLA2
chr20	43883505	43883823	+	1000	promoter-TSS (ENST00000338380)	-459	SLPI
chr19	1587948	1588344	+	1000	intron (ENST00000585937, intron 2 of 6)	-1785	MBD3
chr12	81343456	81343772	+	1000	intron (ENST00000549175, intron 1 of 3)	-11910	LIN7A
chr1	26146689	26146980	+	1000	promoter-TSS (ENST00000374300)	-100	MTFR1L
chr7	86866068	86866529	+	1000	Intergenic	-16395	TMEM243
chr3	114215799	114216189	+	1000	intron (ENST00000465249, intron 1 of 2)	3244	ZBTB20
chr14	73935634	73935745	+	1000	intron (ENST00000515412, intron 2 of 2)	-5341	NUMB
chr4	84376926	84377365	+	1000	promoter-TSS (ENST00000295488)	9	MRPS18C
chr12	24233300	24233883	+	1000	Intergenic	-129625	SOX5
chr20	30945140	30945618	+	1000	promoter-TSS (ENST00000375687)	-776	ASXL1
chr3	38022266	38022533	+	1000	3' UTR (ENST00000273179, exon 8 of 8)	5135	CTDSPL
chr17	5781223	5781662	+	1000	intron (ENST00000573619, intron 2 of 4)	105196	WSCD1
chr18	25599855	25600294	+	1000	intron (ENST00000413878, intron 2 of 3)	16475	CDH2
chr16	84773380	84773583	+	1000	intron (ENST00000570053, intron 2 of 4)	6666	USP10
chr16	8959120	8959314	+	1000	intron (ENST00000569572, intron 1 of 2)	2068	CARHSP1
chr1	16107152	16107531	+	1000	intron (ENST00000514156, intron 2 of 2)	3773	FBLIM1
chr3	155992594	155992966	+	1000	intron (ENST00000475456, intron 1 of 8)	1438	KCNAB1
chr4	183270170	183270407	+	1000	intron (ENST00000511685, intron 3 of 27)	25114	TENM3
chr7	137669454	137669665	+	1000	intron (ENST00000456390, intron 1 of 9)	17234	CREB3L2
chr5	37725334	37725569	+	1000	intron (ENST00000511906, intron 13 of 14)	506	WDR70
chr13	41706933	41707112	+	1000	promoter-TSS (ENST00000379485)	-140	KBTBD6
chr15	100756331	100756795	+	1000	intron (ENST00000559976, intron 2 of 3)	45147	ADAMTS17
chr5	142396442	142396881	+	1000	intron (ENST00000470032, intron 1 of 2)	3016	ARHGAP26
chr12	1738515	1738664	+	1000	promoter-TSS (ENST00000543563)	226	WNT5B
chr12	112054019	112054436	+	1000	Intergenic	-16747	ATXN2
chr1	54813517	54814150	+	1000	intron (ENST00000533946, intron 2 of 5)	8658	SSBP3
chr18	6370856	6371309	+	1000	intron (ENST00000581231, intron 1 of 5)	-3400	L3MBTL4
chr18	77885632	77885835	+	1000	intron (ENST00000561195, intron 1 of 1)	10234	ADNP2
chr7	87124760	87125035	+	1000	Intergenic	10560	ABCB1
chr19	15391743	15391902	+	1000	promoter-TSS (ENST00000263377)	-560	BRD4
chr11	61739527	61739850	+	1000	Intergenic	4235	AP003733.1
chr20	39200170	39200622	+	1000	Intergenic	117102	MAFB
chr20	25319042	25319409	+	1000	intron (ENST00000491682, intron 2 of 9)	1142	ABHD12
chr1	218608948	218609103	+	1000	intron (ENST00000479322, intron 2 of 4)	1557	TGFB2
chr9	140148658	140148823	+	1000	promoter-TSS (ENST00000343053)	-885	NELFB
chr20	43904098	43904261	+	1000	Intergenic	-20974	SLPI
chr16	2114687	2114906	+	1000	promoter-TSS (ENST00000488675)	-618	TSC2
chr12	12658780	12659263	+	1000	promoter-TSS (ENST00000545864)	100	DUSP16
chr4	154144107	154144367	+	1000	TTS (ENST00000496978)	18619	TRIM2
chr12	59253875	59254152	+	1000	Intergenic	14341	LRIG3
chr21	46332967	46333168	+	1000	intron (ENST00000355153, intron 1 of 15)	1131	ITGB2
chr1	241319932	241320117	+	1000	intron (ENST00000407727, intron 1 of 16)	-12156	RGS7
chr19	42069817	42070155	+	1000	intron (ENST00000461658, intron 1 of 2)	-1050	CEACAM21
chr6	35700030	35700267	+	1000	Intergenic	-3788	FKBP5
chr20	30913497	30913936	+	1000	intron (ENST00000418717, intron 5 of 8)	15423	KIF3B
chr1	40880050	40880263	+	1000	TTS (ENST00000435168)	507	SMAP2
chr3	24254792	24254974	+	1000	intron (ENST00000413780, intron 3 of 5)	-47797	THRB
chr10	99478511	99478783	+	1000	TTS (ENST00000285605)	4196	MARVELD1
chr6	80379498	80379835	+	1000	intron (ENST00000369838, intron 1 of 3)	38666	SH3BGRL2
chr12	123625458	123625806	+	1000	intron (ENST00000542210, intron 1 of 3)	8930	PITPNM2
chr11	118544470	118544815	+	1000	intron (ENST00000531295, intron 1 of 9)	5713	TREH
chr11	71934162	71934441	+	1000	promoter-TSS (ENST00000540973)	-444	INPPL1
chr2	216948441	216948760	+	1000	promoter-TSS (ENST00000464722)	-922	PECR
chr9	33816399	33816838	+	1000	promoter-TSS (ENST00000263228)	-947	UBE2R2
chr1	153590021	153590460	+	1000	promoter-TSS (ENST00000368702)	-778	S100A14
chr5	1102094	1102445	+	1000	intron (ENST00000264930, intron 1 of 23)	9881	SLC12A7
chr12	69951773	69952212	+	1000	intron (ENST00000550937, intron 5 of 8)	-3936	FRS2
chr1	44748220	44748391	+	1000	intron (ENST00000537474, intron 5 of 6)	-25712	ERI3
chr19	49653651	49653791	+	1000	TTS (ENST00000252825)	506	PPFIA3
chr1	196375010	196375359	+	1000	intron (ENST00000451324, intron 8 of 23)	22153	KCNT2
chr6	3380607	3380944	+	1000	intron (ENST00000497691, intron 3 of 11)	-2555	SLC22A23
chr3	58291689	58292128	+	1000	promoter-TSS (ENST00000295959)	-66	RPP14
chr1	67833205	67833636	+	1000	intron (ENST00000544434, intron 9 of 13)	-12191	IL12RB2
chr3	61207384	61207649	+	1000	intron (ENST00000492590, intron 1 of 9)	29542	FHIT
chr1	147369598	147369859	+	1000	Intergenic	-5218	GJA8
chr13	80833274	80833742	+	1000	Intergenic	80286	SPRY2
chr1	87318726	87318988	+	1000	Intergenic	50178	2015-09-01
chr2	113566763	113566985	+	1000	Intergenic	24278	IL1B
chr3	186694994	186695384	+	1000	intron (ENST00000438590, intron 1 of 2)	2444	ST6GAL1
chr6	151772863	151773139	+	1000	promoter-TSS (ENST00000367294)	253	RMND1
chr12	47311261	47311700	+	1000	Intergenic	-85289	SLC38A4
chr1	6319312	6320044	+	1000	intron (ENST00000377893, intron 1 of 5)	1357	GPR153
chr11	116740366	116740805	+	1000	exon (ENST00000413553, exon 13 of 13)	382	SIK3
chr12	95585234	95585447	+	1000	intron (ENST00000550368, intron 1 of 2)	17392	FGD6
chr16	20435861	20436164	+	1000	intron (ENST00000573920, intron 2 of 3)	3416	ACSM5
chr1	55518426	55518886	+	1000	TTS (ENST00000452118)	2049	PCSK9
chr16	71624511	71624891	+	1000	Intergenic	-13668	TAT
chr4	2955196	2955658	+	1000	intron (ENST00000502735, intron 4 of 16)	9633	NOP14
chr17	40519164	40519467	+	1000	intron (ENST00000264657, intron 1 of 23)	-18781	STAT3
chr15	58598653	58599245	+	1000	intron (ENST00000558603, intron 1 of 2)	24629	ALDH1A2
chr5	122331736	122332175	+	1000	intron (ENST00000513613, intron 4 of 4)	-2009	SNX24
chr16	25017781	25018134	+	1000	intron (ENST00000573449, intron 1 of 5)	8625	ARHGAP17
chr3	53742088	53742463	+	1000	intron (ENST00000481478, intron 3 of 42)	35187	CACNA1D
chr9	708604	708761	+	1000	intron (ENST00000382293, intron 1 of 10)	1793	KANK1
chr19	43994249	43994435	+	1000	intron (ENST00000595498, intron 3 of 9)	-3149	PHLDB3
chr20	44486074	44486513	+	1000	promoter-TSS (ENST00000217455)	37	ZSWIM3
chr10	758148	758567	+	1000	Intergenic	-22674	DIP2C
chr15	70414730	70414991	+	1000	Intergenic	-24345	TLE3
chr4	100246211	100246509	+	1000	Intergenic	-3802	ADH1B
chr16	80441128	80441829	+	1000	intron (ENST00000568819, intron 3 of 4)	-133153	DYNLRB2
chr11	64075415	64075854	+	1000	TTS (ENST00000468670)	1716	ESRRA
chr11	64764388	64764696	+	1000	promoter-TSS (ENST00000301887)	-25	BATF2
chr6	49734413	49734953	+	1000	Intergenic	20370	PGK2
chr9	78960076	78960327	+	1000	intron (ENST00000545128, intron 34 of 36)	48481	RFK
chr9	99638128	99638567	+	1000	promoter-TSS (ENST00000289032)	-442	ZNF782
chr15	42841948	42842387	+	1000	intron (ENST00000568876, intron 1 of 4)	1102	HAUS2
chr3	50643638	50644077	+	1000	TTS (ENST00000348721)	-5094	MAPKAPK3
chr10	61668269	61668482	+	1000	Intergenic	-1961	CCDC6
chr3	123473966	123474540	+	1000	intron (ENST00000510571, intron 1 of 3)	-19636	MYLK
chr17	40076217	40076515	+	1000	intron (ENST00000592970, intron 1 of 3)	-1091	ACLY
chr15	57669220	57669618	+	1000	promoter-TSS (ENST00000557813)	75	CGNL1
chr14	69282685	69282968	+	1000	Intergenic	-19636	ZFP36L1
chr1	161230904	161231343	+	1000	intron (ENST00000504449, intron 1 of 2)	2606	PCP4L1
chr10	103769646	103769808	+	1000	intron (ENST00000370033, intron 12 of 25)	-7906	C10orf76
chr14	105218819	105219276	+	1000	promoter-TSS (ENST00000329967)	-390	SIVA1
chr2	43014604	43015503	+	1000	intron (ENST00000431905, intron 3 of 7)	4618	HAAO
chr10	45976694	45977133	+	1000	intron (ENST00000602712, intron 3 of 4)	-19261	MARCH8
chr10	97262755	97263132	+	1000	intron (ENST00000607232, intron 1 of 26)	-10001	SORBS1
chr20	3609340	3609751	+	1000	intron (ENST00000262919, intron 25 of 28)	34501	GFRA4
chr15	78441420	78441577	+	1000	promoter-TSS (ENST00000299518)	-165	IDH3A
chrX	109389900	109390112	+	1000	intron (ENST00000464177, intron 1 of 3)	1923	TMEM164
chr4	148785717	148786112	+	1000	exon (ENST00000506054, exon 1 of 17)	3780	ARHGAP10
chr11	111230522	111231498	+	1000	promoter-TSS (ENST00000525584)	-879	POU2AF1
chr14	96562238	96562523	+	1000	Intergenic	5784	C14orf132
chr12	110546751	110547415	+	1000	Intergenic	-15057	IFT81
chr8	141983186	141983591	+	1000	intron (ENST00000524257, intron 1 of 3)	10705	PTK2
chrX	18999317	18999707	+	1000	intron (ENST00000379942, intron 1 of 32)	3204	PHKA2
chr20	33721701	33722140	+	1000	exon (ENST00000541621, exon 5 of 10)	11039	EDEM2
chr6	11094667	11095106	+	1000	intron (ENST00000416247, intron 1 of 1)	422	SMIM13
chr7	47615922	47616180	+	1000	intron (ENST00000434451, intron 1 of 6)	5178	TNS3
chr2	40499	40781	+	1000	TTS (ENST00000460464)	2312	FAM110C
chr7	44848606	44849042	+	1000	intron (ENST00000479021, intron 1 of 3)	10411	PPIA
chr18	45718901	45719348	+	1000	intron (ENST00000592387, intron 1 of 4)	10848	ZBTB7C
chr20	32414363	32414601	+	1000	intron (ENST00000217402, intron 1 of 4)	15372	CHMP4B
chr4	6576431	6576662	+	1000	promoter-TSS (ENST00000285599)	-356	MAN2B2
chr6	131117437	131117876	+	1000	Intergenic	-30890	SMLR1
chr22	25362201	25362639	+	1000	intron (ENST00000406486, intron 1 of 13)	13723	KIAA1671
chr20	62370545	62370860	+	1000	promoter-TSS (ENST00000266077)	-512	SLC2A4RG
chr11	10331087	10331302	+	1000	intron (ENST00000527261, intron 1 of 2)	1334	AMPD3
chr9	112574020	112574598	+	1000	intron (ENST00000555236, intron 1 of 10)	31540	AKAP2
chr5	35999680	36000054	+	1000	intron (ENST00000333811, intron 1 of 5)	1263	UGT3A1
chr2	54334471	54334884	+	1000	intron (ENST00000607452, intron 4 of 6)	-7863	ACYP2
chr22	33750982	33751226	+	1000	intron (ENST00000610186, intron 2 of 6)	29109	LARGE
chr3	4603425	4603623	+	1000	intron (ENST00000544951, intron 4 of 19)	-34223	ITPR1
chr20	5931035	5931474	+	1000	promoter-TSS (ENST00000203001)	-44	MCM8
chr11	114148351	114148834	+	1000	intron (ENST00000541090, intron 2 of 2)	14982	NNMT
chr22	21144927	21145589	+	1000	intron (ENST00000572273, intron 19 of 54)	2404	PI4KA
chr21	45287883	45288258	+	1000	TTS (ENST00000474735)	947	AGPAT3
chr22	41798371	41798692	+	1000	Intergenic	19592	TEF
chr3	158884757	158885007	+	1000	intron (ENST00000488898, intron 1 of 4)	97238	IQCJ-SCHIP1
chr16	71627424	71628496	+	1000	Intergenic	-16927	TAT
chr12	121447510	121447949	+	1000	intron (ENST00000538296, intron 2 of 4)	1223	C12orf43
chr15	40681195	40681410	+	1000	promoter-TSS (ENST00000561367)	-707	KNSTRN
chr16	56418304	56418444	+	1000	intron (ENST00000567738, intron 5 of 7)	1510	AMFR
chr11	12242045	12242232	+	1000	intron (ENST00000537344, intron 9 of 22)	-3847	MICAL2
chr17	65328252	65328561	+	1000	Intergenic	10194	PSMD12
chr16	692612	693051	+	1000	intron (ENST00000474840, intron 2 of 3)	902	FAM195A
chr12	122846177	122846435	+	1000	intron (ENST00000545889, intron 1 of 20)	2258	CLIP1
chr3	143798579	143798763	+	1000	Intergenic	106221	C3orf58
chr1	100224526	100224965	+	1000	intron (ENST00000370176, intron 1 of 2)	6604	FRRS1
chr2	168683392	168683796	+	1000	intron (ENST00000305861, intron 1 of 1)	8412	B3GALT1
chr4	8442154	8442529	+	1000	promoter-TSS (ENST00000356406)	97	ACOX3
chr1	110089065	110089269	+	1000	TTS (ENST00000404129)	1234	GPR61
chr20	62527971	62528410	+	1000	intron (ENST00000470551, intron 1 of 5)	1655	DNAJC5
chr11	63136983	63137458	+	1000	promoter-TSS (ENST00000279178)	-41	SLC22A9
chr1	223252810	223253307	+	1000	Intergenic	55040	TLR5
chr15	78348490	78348756	+	1000	intron (ENST00000409931, intron 1 of 12)	-2280	TBC1D2B
chr9	103963953	103964285	+	1000	intron (ENST00000456287, intron 2 of 3)	16802	LPPR1
chr16	85646615	85647054	+	1000	promoter-TSS (ENST00000253458)	12	GSE1
chr15	69109123	69109527	+	1000	intron (ENST00000483221, intron 1 of 1)	613	ANP32A
chr3	193430084	193430206	+	1000	Intergenic	20962	OPA1
chr14	76127273	76127550	+	1000	promoter-TSS (ENST00000286650)	76	TTLL5
chr16	46910460	46910889	+	1000	Intergenic	-7616	GPT2
chr19	530720	530961	+	1000	promoter-TSS (ENST00000215574)	-874	CDC34
chr5	53847281	53847720	+	1000	Intergenic	33907	SNX18
chr4	114682389	114682689	+	1000	promoter-TSS (ENST00000342666)	33	CAMK2D
chr10	73373263	73373561	+	1000	intron (ENST00000466757, intron 2 of 22)	-3630	CDH23
chr11	75525892	75526267	+	1000	promoter-TSS (ENST00000356136)	-133	UVRAG
chr3	58178995	58179592	+	1000	intron (ENST00000486455, intron 5 of 6)	11257	DNASE1L3
chr20	43230513	43230834	+	1000	intron (ENST00000372889, intron 4 of 5)	-12276	PKIG
chr14	81769599	81770294	+	1000	intron (ENST00000555447, intron 5 of 7)	20081	STON2
chr2	121232627	121233066	+	1000	Intergenic	-9149	LINC01101
chr19	17516171	17516610	+	1000	promoter-TSS (ENST00000252593)	-51	BST2
chr3	146373174	146373418	+	1000	Intergenic	-49293	PLSCR5
chr8	124084629	124085006	+	1000	promoter-TSS (ENST00000287380)	-103	TBC1D31
chr2	17946732	17947152	+	1000	TTS (ENST00000524465)	4279	GEN1
chr8	105472908	105473168	+	1000	intron (ENST00000351513, intron 1 of 9)	6234	DPYS
chr17	4043460	4043723	+	1000	intron (ENST00000574474, intron 1 of 20)	2723	ZZEF1
chr3	47016234	47016761	+	1000	TTS (ENST00000492819)	1430	CCDC12
chr22	37427816	37428368	+	1000	Intergenic	9014	MPST
chr13	33699962	33700627	+	1000	exon (ENST00000255486, exon 7 of 14)	-12964	STARD13
chr9	13164022	13164332	+	1000	intron (ENST00000545857, intron 2 of 24)	1280	MPDZ
chr22	36552844	36553082	+	1000	promoter-TSS (ENST00000485453)	21	APOL3
chr22	32641179	32641618	+	1000	intron (ENST00000266086, intron 5 of 14)	9930	SLC5A4
chr2	234959012	234959452	+	1000	promoter-TSS (ENST00000168148)	-91	SPP2
chr8	30462557	30462746	+	1000	intron (ENST00000522833, intron 2 of 3)	7231	GTF2E2
chr11	7621469	7621807	+	1000	intron (ENST00000533792, intron 3 of 21)	2820	PPFIBP2
chr7	33389323	33389580	+	1000	intron (ENST00000354265, intron 14 of 21)	5232	BBS9
chr2	239312679	239313053	+	1000	Intergenic	6803	TRAF3IP1
chr2	192276193	192276632	+	1000	intron (ENST00000490069, intron 4 of 7)	621	MYO1B
chr2	200820245	200820684	+	1000	promoter-TSS (ENST00000354611)	-5	TYW5
chr17	56460259	56460619	+	1000	intron (ENST00000581868, intron 1 of 7)	-19486	RNF43
chr8	61656583	61656985	+	1000	intron (ENST00000527900, intron 1 of 3)	1193	CHD7
chr3	45521781	45522105	+	1000	intron (ENST00000415258, intron 9 of 20)	-20090	LARS2
chr4	100132044	100132231	+	1000	promoter-TSS (ENST00000504257)	-689	ADH6
chr10	23769080	23769324	+	1000	Intergenic	41004	OTUD1
chr1	16689816	16690255	+	1000	intron (ENST00000475078, intron 2 of 2)	-3543	SZRD1
chr14	73945347	73945662	+	1000	exon (ENST00000334988, exon 17 of 17)	2123	HEATR4
chr3	194341883	194342226	+	1000	intron (ENST00000392432, intron 5 of 10)	-3680	TMEM44
chr12	7281447	7281909	+	1000	promoter-TSS (ENST00000266560)	-140	RBP5
chr12	6487022	6487242	+	1000	promoter-TSS (ENST00000536788)	-236	SCNN1A
chr6	9705294	9705590	+	1000	TTS (ENST00000487015)	-105416	OFCC1
chr14	68055937	68056257	+	1000	TTS (ENST00000216452)	2969	PLEKHH1
chr3	154797674	154797962	+	1000	promoter-TSS (ENST00000360490)	8	MME
chr4	3787998	3788362	+	1000	Intergenic	20055	ADRA2C
chr3	132900358	132900878	+	1000	intron (ENST00000515826, intron 1 of 3)	-11001	TMEM108
chr1	110228544	110228833	+	1000	intron (ENST00000460717, intron 8 of 8)	-1748	GSTM1
chr1	165614980	165615428	+	1000	exon (ENST00000461759, exon 1 of 2)	306	MGST3
chr3	50649249	50649699	+	1000	promoter-TSS (ENST00000348721)	135	MAPKAPK3
chr11	24863868	24864274	+	1000	intron (ENST00000529015, intron 5 of 6)	-49240	LUZP2
chr1	159894853	159895292	+	1000	promoter-TSS (ENST00000320307)	-53	TAGLN2
chr2	28851815	28852254	+	1000	exon (ENST00000327757, exon 53 of 58)	-1419	PLB1
chr17	36061467	36061688	+	1000	intron (ENST00000561193, intron 6 of 8)	32233	HNF1B
chr17	29849303	29849528	+	1000	exon (ENST00000585058, exon 3 of 3)	531	RAB11FIP4
chr17	53372932	53373248	+	1000	intron (ENST00000575868, intron 2 of 3)	12009	HLF
chr7	33462411	33462850	+	1000	intron (ENST00000434373, intron 8 of 10)	39264	BBS9
chr8	86264613	86264898	+	1000	promoter-TSS (ENST00000256119)	-742	CA1
chr16	87876616	87876934	+	1000	intron (ENST00000565644, intron 2 of 9)	-6364	SLC7A5
chr6	157855678	157856040	+	1000	intron (ENST00000414563, intron 1 of 8)	53694	ZDHHC14
chr12	113693889	113694157	+	1000	intron (ENST00000551099, intron 3 of 3)	-4084	TPCN1
chr20	36971457	36972151	+	1000	Intergenic	-2955	LBP
chr4	154354300	154354545	+	1000	Intergenic	-33076	KIAA0922
chr10	47092120	47092759	+	1000	intron (ENST00000503031, intron 2 of 3)	6775	NPY4R
chr2	179055772	179055902	+	1000	Intergenic	-3371	OSBPL6
chr16	23159894	23160116	+	1000	exon (ENST00000219689, exon 1 of 16)	586	USP31
chr5	95668479	95668806	+	1000	intron (ENST00000502645, intron 3 of 4)	80047	PCSK1
chr6	5266670	5267029	+	1000	intron (ENST00000274680, intron 1 of 6)	5090	FARS2
chr9	97362467	97362793	+	1000	Intergenic	-6555	FBP2
chr19	33739482	33739892	+	1000	Intergenic	-22931	SLC7A10
chr5	79850955	79851312	+	1000	Intergenic	14936	ANKRD34B
chr11	132795707	132796380	+	1000	intron (ENST00000529038, intron 1 of 6)	16862	OPCML
chr1	27889988	27890791	+	1000	intron (ENST00000490295, intron 1 of 3)	-10574	AHDC1
chr3	186287907	186288346	+	1000	promoter-TSS (ENST00000265028)	-19	TBCCD1
chr3	58505562	58505990	+	1000	intron (ENST00000481527, intron 2 of 4)	-2662	ACOX2
chr16	608569	608866	+	1000	Intergenic	-1705	C16orf11
chr2	102667588	102667801	+	1000	Intergenic	-13310	IL1R1
chr11	1783651	1783858	+	1000	promoter-TSS (ENST00000367196)	-121	CTSD
chr4	103749242	103749681	+	1000	promoter-TSS (ENST00000321805)	-145	UBE2D3
chr1	168662401	168662715	+	1000	Intergenic	35944	DPT
chr12	3191174	3191386	+	1000	intron (ENST00000537971, intron 1 of 7)	4686	TSPAN9
chr5	150473098	150473537	+	1000	promoter-TSS (ENST00000521001)	-179	TNIP1
chr20	18514948	18515137	+	1000	intron (ENST00000377475, intron 11 of 19)	-7970	SEC23B
chr4	155511834	155512210	+	1000	promoter-TSS (ENST00000302053)	-104	FGA
chr19	15812766	15813148	+	1000	Intergenic	20646	CYP4F12
chr16	82068513	82068952	+	1000	promoter-TSS (ENST00000199936)	-105	HSD17B2
chr7	75690112	75690551	+	1000	intron (ENST00000443006, intron 4 of 7)	645	MDH2
chr6	42171920	42172486	+	1000	Intergenic	-9549	GUCA1B
chr18	42395124	42395439	+	1000	intron (ENST00000426838, intron 2 of 3)	118152	SETBP1
chr11	46651793	46652232	+	1000	TTS (ENST00000526715)	-12553	HARBI1
chr16	48637564	48637884	+	1000	promoter-TSS (ENST00000564710)	-101	N4BP1
chr16	47691020	47691228	+	1000	intron (ENST00000568171, intron 1 of 4)	-3490	PHKB
chr8	120221638	120221925	+	1000	intron (ENST00000531508, intron 1 of 3)	673	MAL2
chr7	73596897	73597043	+	1000	intron (ENST00000489484, intron 1 of 3)	-1182	EIF4H
chr8	11331737	11332066	+	1000	intron (ENST00000527445, intron 1 of 1)	323	FAM167A
chr18	72515764	72516123	+	1000	exon (ENST00000309902, exon 4 of 4)	-73211	ZNF407
chrX	106987236	106987594	+	1000	intron (ENST00000514897, intron 2 of 2)	-21913	TSC22D3
chr11	73461388	73461500	+	1000	intron (ENST00000545625, intron 1 of 5)	9694	RAB6A
chr5	133861711	133861885	+	1000	promoter-TSS (ENST00000395003)	0	JADE2
chr1	152569608	152570047	+	1000	Intergenic	-3311	LCE3C
chr3	160658993	160659234	+	1000	intron (ENST00000464260, intron 2 of 4)	70727	PPM1L
chr11	32830833	32831092	+	1000	Intergenic	-14758	CCDC73
chr3	10724372	10724779	+	1000	intron (ENST00000397077, intron 1 of 21)	25141	ATP2B2
chr20	54967371	54967784	+	1000	promoter-TSS (ENST00000312783)	110	CSTF1
chr13	110468887	110469117	+	1000	Intergenic	-30087	IRS2
chr3	113463922	113464361	+	1000	intron (ENST00000481432, intron 1 of 4)	500	NAA50
chr4	128998559	128998816	+	1000	promoter-TSS (ENST00000507377)	-309	LARP1B
chr17	80188828	80189069	+	1000	exon (ENST00000583444, exon 1 of 1)	-1160	SLC16A3
chr14	73190558	73190692	+	1000	promoter-TSS (ENST00000556238)	-146	DPF3
chr2	32667121	32667441	+	1000	TTS (ENST00000444173)	-1213	BIRC6
chr20	30307655	30307927	+	1000	intron (ENST00000376055, intron 2 of 2)	-1210	AL160175.1
chr2	17944795	17945549	+	1000	intron (ENST00000534669, intron 1 of 1)	2509	GEN1
chr12	12765574	12765698	+	1000	intron (ENST00000228865, intron 1 of 3)	810	CREBL2
chr7	26382904	26383464	+	1000	intron (ENST00000396376, intron 1 of 6)	-10493	SNX10
chr1	65885698	65886060	+	1000	promoter-TSS (ENST00000344610)	-369	LEPR
chr2	122405663	122405984	+	1000	intron (ENST00000541377, intron 1 of 38)	1229	CLASP1
chr18	30030346	30030544	+	1000	intron (ENST00000399218, intron 1 of 5)	19950	GAREM
chrX	111330821	111331101	+	1000	Intergenic	-4957	TRPC5
chr13	41375697	41376353	+	1000	intron (ENST00000417731, intron 2 of 2)	8731	SLC25A15
chr12	50356874	50357251	+	1000	promoter-TSS (ENST00000550214)	-296	AQP5
chr11	46343410	46343563	+	1000	TTS (ENST00000288400)	6274	CREB3L1
chr7	95107973	95108335	+	1000	intron (ENST00000257621, intron 1 of 1)	398	ASB4
chr2	192114093	192114661	+	1000	intron (ENST00000438652, intron 1 of 4)	3368	MYO1B
chr20	51588722	51589161	+	1000	promoter-TSS (ENST00000371497)	-5	TSHZ2
chr7	148724349	148724628	+	1000	intron (ENST00000286091, intron 1 of 9)	1072	PDIA4
chr5	125670449	125670694	+	1000	Intergenic	-25253	GRAMD3
chr16	79197552	79197828	+	1000	intron (ENST00000539474, intron 5 of 5)	-32566	WWOX
chr14	21523818	21524277	+	1000	intron (ENST00000403829, intron 1 of 14)	-1934	RNASE8
chr1	15694710	15694987	+	1000	intron (ENST00000529606, intron 8 of 15)	5655	FHAD1
chr1	120322577	120323038	+	1000	Intergenic	-11279	HMGCS2
chr2	216847208	216847669	+	1000	intron (ENST00000439791, intron 2 of 4)	30908	MREG
chr19	36239392	36239700	+	1000	promoter-TSS (ENST00000585365)	23	LIN37
chr1	78225327	78225766	+	1000	promoter-TSS (ENST00000370792)	-9	USP33
chr10	33553160	33553444	+	1000	promoter-TSS (ENST00000455749)	-670	NRP1
chr1	14153145	14153405	+	1000	Intergenic	55054	PRDM2
chr11	7669386	7669904	+	1000	promoter-TSS (ENST00000528929)	306	PPFIBP2
chr1	19793852	19794190	+	1000	intron (ENST00000264203, intron 1 of 8)	16558	CAPZB
chr11	63275595	63275883	+	1000	5' UTR (ENST00000415491, exon 1 of 8)	280	LGALS12
chr9	107508577	107508961	+	1000	Intergenic	-1200	NIPSNAP3A
chr7	14535260	14535699	+	1000	intron (ENST00000444700, intron 18 of 23)	223026	DGKB
chr14	68430989	68431428	+	1000	intron (ENST00000468382, intron 1 of 3)	-35788	RAD51B
chr6	40957516	40957955	+	1000	Intergenic	42991	UNC5CL
chr2	242760025	242760571	+	1000	Intergenic	5084	NEU4
chr8	105267826	105268216	+	1000	3' UTR (ENST00000507740, exon 22 of 22)	32141	RIMS2
chr6	35300104	35300394	+	1000	Intergenic	-10086	PPARD
chr6	24672880	24673419	+	1000	intron (ENST00000230048, intron 1 of 2)	5850	ACOT13
chr16	87590836	87591050	+	1000	Intergenic	-44498	JPH3
chr17	76747628	76747771	+	1000	intron (ENST00000592497, intron 1 of 1)	-14650	CYTH1
chr6	44197195	44197504	+	1000	promoter-TSS (ENST00000472176)	23	SLC29A1
chr19	38764080	38764519	+	1000	intron (ENST00000592007, intron 1 of 2)	8321	SPINT2
chr2	88444469	88445014	+	1000	Intergenic	-17106	FABP1
chr3	101568049	101568345	+	1000	promoter-TSS (ENST00000326151)	-161	NFKBIZ
chr8	145077543	145077783	+	1000	intron (ENST00000530478, intron 1 of 3)	-8919	SPATC1
chr5	145206763	145207202	+	1000	intron (ENST00000394450, intron 1 of 7)	7814	PRELID2
chr15	76869215	76869512	+	1000	promoter-TSS (ENST00000568428)	-37	SCAPER
chr2	218733041	218733347	+	1000	intron (ENST00000310858, intron 13 of 13)	-9838	TNS1
chr16	11826643	11826971	+	1000	intron (ENST00000356957, intron 3 of 12)	1048	TXNDC11
chr3	148942833	148943382	+	1000	Intergenic	-3265	CP
chr5	42874866	42875344	+	1000	intron (ENST00000514218, intron 1 of 4)	12389	SEPP1
chrX	40504331	40504576	+	1000	intron (ENST00000378421, intron 2 of 6)	2320	CXorf38
chr19	8045052	8045386	+	1000	intron (ENST00000596459, intron 3 of 5)	777	ELAVL1
chr19	49130610	49130872	+	1000	TTS (ENST00000598574)	2455	SPHK2
chr1	29111765	29111874	+	1000	Intergenic	-26835	OPRD1
chr6	56383824	56384138	+	1000	intron (ENST00000446842, intron 56 of 88)	-21449	DST
chr12	60059429	60059868	+	1000	intron (ENST00000548610, intron 1 of 4)	1190	SLC16A7
chr3	100173486	100173925	+	1000	intron (ENST00000489752, intron 3 of 3)	-37758	TMEM45A
chr2	46221139	46221636	+	1000	intron (ENST00000306156, intron 6 of 14)	-6654	PRKCE
chr9	34376820	34377170	+	1000	promoter-TSS (ENST00000297625)	-144	KIAA1161
chr6	46030038	46030538	+	1000	intron (ENST00000185206, intron 1 of 5)	17844	CLIC5
chr4	78843593	78843806	+	1000	intron (ENST00000502384, intron 5 of 5)	14220	MRPL1
chr12	22094834	22095364	+	1000	promoter-TSS (ENST00000326684)	-763	ABCC9
chr12	24173790	24174102	+	1000	Intergenic	-69980	SOX5
chr7	75241118	75241557	+	1000	promoter-TSS (ENST00000420909)	-176	HIP1
chr16	28609062	28609337	+	1000	promoter-TSS (ENST00000335715)	-769	SULT1A2
chr13	114301716	114302096	+	1000	Intergenic	10440	TFDP1
chr20	3156732	3156933	+	1000	Intergenic	-2640	LZTS3
chr22	21140996	21141195	+	1000	intron (ENST00000406799, intron 3 of 3)	6567	PI4KA
chr2	21293215	21293842	+	1000	Intergenic	-26583	APOB
chr16	29801629	29802068	+	1000	promoter-TSS (ENST00000160827)	-192	KIF22
chrX	67930638	67931077	+	1000	intron (ENST00000374597, intron 1 of 13)	17364	STARD8
chr5	6598347	6598602	+	1000	TTS (ENST00000264670)	6347	NSUN2
chr14	73815933	73816042	+	1000	intron (ENST00000556112, intron 4 of 5)	6490	NUMB
chr10	89293630	89293771	+	1000	intron (ENST00000536010, intron 4 of 4)	12828	MINPP1
chr1	197036502	197036917	+	1000	promoter-TSS (ENST00000367412)	-312	F13B
chr6	41888505	41889035	+	1000	promoter-TSS (ENST00000230340)	61	MED20
chr1	52521308	52521699	+	1000	promoter-TSS (ENST00000313334)	-294	BTF3L4
chr8	18249615	18250133	+	1000	intron (ENST00000520116, intron 1 of 1)	1077	NAT2
chr17	66881024	66881435	+	1000	promoter-TSS (ENST00000586292)	-491	ABCA8
chr3	29566803	29567246	+	1000	intron (ENST00000497205, intron 2 of 3)	90676	RBMS3
chr8	98938048	98938689	+	1000	intron (ENST00000524308, intron 2 of 17)	-5201	MATN2
chr6	145376720	145377101	+	1000	Intergenic	216725	UTRN
chr5	133283040	133283479	+	1000	Intergenic	21057	C5orf15
chr21	17170386	17170597	+	1000	intron (ENST00000549362, intron 3 of 5)	-1362	USP25
chr11	72432699	72432924	+	1000	intron (ENST00000455638, intron 1 of 31)	262	ARAP1
chr10	63818807	63819199	+	1000	exon (ENST00000279873, exon 7 of 10)	10033	ARID5B
chr21	37607509	37607760	+	1000	intron (ENST00000399151, intron 15 of 36)	-10965	DOPEY2
chr11	22692415	22692624	+	1000	intron (ENST00000524701, intron 1 of 8)	-1604	GAS2
chr22	30812493	30812646	+	1000	TTS (ENST00000428195)	1900	KIAA1658
chr7	72972120	72972559	+	1000	promoter-TSS (ENST00000223368)	-7	BCL7B
chr3	100149501	100149940	+	1000	intron (ENST00000466996, intron 2 of 3)	29265	LNP1
chr22	42228485	42228961	+	1000	promoter-TSS (ENST00000361204)	-386	SREBF2
chr1	25749671	25750110	+	1000	intron (ENST00000349320, intron 2 of 11)	-2458	RHCE
chr9	97754218	97754641	+	1000	intron (ENST00000479161, intron 7 of 10)	-11770	C9orf3
chr6	138821975	138822287	+	1000	intron (ENST00000491526, intron 1 of 3)	-1500	NHSL1
chr11	58702627	58702941	+	1000	exon (ENST00000533954, exon 6 of 6)	-4137	GLYATL1
chr15	34218332	34218907	+	1000	intron (ENST00000306730, intron 2 of 5)	-40680	AVEN
chr2	217231546	217231842	+	1000	intron (ENST00000273067, intron 1 of 3)	5056	MARCH4
chr21	35041001	35041228	+	1000	intron (ENST00000470742, intron 1 of 3)	-24882	CRYZL1
chr12	57652949	57653834	+	1000	intron (ENST00000548184, intron 9 of 14)	-8415	STAC3
chr4	146859969	146860133	+	1000	promoter-TSS (ENST00000379448)	-264	ZNF827
chr17	62264540	62264938	+	1000	intron (ENST00000584379, intron 5 of 11)	1075	TEX2
chr14	103573853	103574043	+	1000	promoter-TSS (ENST00000559693)	-11	EXOC3L4
chr11	19926864	19927172	+	1000	intron (ENST00000540292, intron 8 of 41)	-26293	NAV2
chr3	52738529	52738913	+	1000	promoter-TSS (ENST00000233025)	-250	SPCS1
chrX	118960319	118960976	+	1000	Intergenic	18570	UPF3B
chr1	153715008	153715208	+	1000	intron (ENST00000481797, intron 3 of 28)	-8222	INTS3
chr2	172332513	172332872	+	1000	intron (ENST00000468592, intron 9 of 12)	3312	DCAF17
chr21	35083892	35084084	+	1000	intron (ENST00000451686, intron 2 of 5)	-7114	ITSN1
chr8	76421172	76421611	+	1000	intron (ENST00000494318, intron 4 of 4)	-30713	HNF4G
chr4	100458874	100459122	+	1000	intron (ENST00000514652, intron 6 of 7)	18599	C4orf17
chr22	19836405	19836582	+	1000	3' UTR (ENST00000328554, exon 3 of 3)	5836	GNB1L
chr3	137486901	137487205	+	1000	Intergenic	3474	SOX14
chrX	102807156	102807492	+	1000	Intergenic	-23835	TCEAL4
chr9	33446738	33447389	+	1000	intron (ENST00000493581, intron 1 of 1)	444	AQP3
chr2	173239108	173239356	+	1000	Intergenic	-52850	ITGA6
chr7	37488319	37488758	+	1000	promoter-TSS (ENST00000453399)	15	ELMO1
chr10	97195745	97195901	+	1000	intron (ENST00000393949, intron 4 of 29)	5069	SORBS1
chr19	16997435	16997715	+	1000	Intergenic	-2096	F2RL3
chr14	35227960	35228184	+	1000	intron (ENST00000557739, intron 1 of 1)	2910	BAZ1A
chr7	139421281	139421495	+	1000	intron (ENST00000428878, intron 1 of 14)	453	HIPK2
chr6	14132582	14132850	+	1000	intron (ENST00000379153, intron 3 of 4)	14844	CD83
chr10	13342056	13342380	+	1000	promoter-TSS (ENST00000263038)	-117	PHYH
chr16	15073723	15074385	+	1000	intron (ENST00000567306, intron 1 of 9)	3434	PDXDC1
chr1	46142904	46143045	+	1000	intron (ENST00000460859, intron 1 of 1)	9234	GPBP1L1
chr14	68859318	68859757	+	1000	intron (ENST00000554183, intron 1 of 3)	5683	RAD51B
chr11	93270282	93270508	+	1000	intron (ENST00000526869, intron 1 of 2)	686	SMCO4
chr22	36038321	36038859	+	1000	Intergenic	-4592	MB
chr1	57527042	57527481	+	1000	intron (ENST00000439789, intron 4 of 11)	74995	DAB1
chr4	156806952	156807147	+	1000	intron (ENST00000503634, intron 4 of 5)	-17796	TDO2
chr15	41035599	41035862	+	1000	TTS (ENST00000560905)	773	RMDN3
chr8	18040800	18041077	+	1000	intron (ENST00000535084, intron 1 of 3)	12755	NAT1
chr7	6144035	6144351	+	1000	promoter-TSS (ENST00000306177)	-322	USP42
chr19	14630625	14631064	+	1000	intron (ENST00000596075, intron 2 of 3)	-1612	DNAJB1
chr3	186798561	186798878	+	1000	Intergenic	8957	ST6GAL1
chr7	21644740	21644938	+	1000	intron (ENST00000409508, intron 18 of 81)	-12973	DNAH11
chr11	12275313	12275833	+	1000	exon (ENST00000525618, exon 1 of 6)	792	MICAL2
chr9	132921292	132921654	+	1000	Intergenic	-13384	NCS1
chr2	20414965	20415453	+	1000	intron (ENST00000403076, intron 1 of 3)	7940	SDC1
chr4	70626160	70626554	+	1000	promoter-TSS (ENST00000310613)	-41	SULT1B1
chr3	27360877	27361129	+	1000	intron (ENST00000491627, intron 6 of 7)	-27955	NEK10
chr17	7533303	7533448	+	1000	promoter-TSS (ENST00000380450)	-78	SHBG
chr10	97179215	97179559	+	1000	intron (ENST00000474353, intron 6 of 20)	-3935	SORBS1
chr15	56946050	56946324	+	1000	TTS (ENST00000396245)	-8650	ZNF280D
chr4	89724699	89725138	+	1000	intron (ENST00000504836, intron 1 of 14)	19434	FAM13A
chr4	154453833	154454056	+	1000	intron (ENST00000440693, intron 3 of 32)	-21389	KIAA0922
chr8	104066676	104067078	+	1000	intron (ENST00000521671, intron 3 of 5)	3532	ATP6V1C1
chr12	49259675	49259834	+	1000	promoter-TSS (ENST00000309739)	-73	RND1
chr2	172022753	172023192	+	1000	intron (ENST00000521943, intron 1 of 20)	-5562	TLK1
chr3	132378498	132378803	+	1000	promoter-TSS (ENST00000464068)	38	ACAD11
chr3	3824193	3824530	+	1000	TTS (ENST00000469888)	15537	SUMF1
chr9	134551049	134551416	+	1000	intron (ENST00000438647, intron 1 of 3)	-32454	RAPGEF1
chr22	41643766	41644117	+	1000	intron (ENST00000455915, intron 14 of 14)	-7003	CHADL
chr17	19437592	19437894	+	1000	exon (ENST00000574596, exon 1 of 1)	550	SLC47A1
chr10	60583809	60584042	+	1000	intron (ENST00000373886, intron 20 of 20)	30630	BICC1
chr22	32869433	32869614	+	1000	Intergenic	-1140	FBXO7
chr12	113709904	113710343	+	1000	intron (ENST00000552077, intron 7 of 26)	-4600	TPCN1
chr5	167704559	167704998	+	1000	Intergenic	-13878	WWC1
chr12	18413221	18413656	+	1000	intron (ENST00000535651, intron 1 of 11)	-1036	PIK3C2G
chr8	87294076	87294282	+	1000	intron (ENST00000520624, intron 2 of 3)	39196	SLC7A13
chr19	46195607	46195753	+	1000	promoter-TSS (ENST00000012049)	-61	QPCTL
chr5	9402186	9402625	+	1000	intron (ENST00000511310, intron 3 of 3)	-22092	SEMA5A
chr2	208031659	208031878	+	1000	promoter-TSS (ENST00000423015)	-197	KLF7
chr12	100203731	100204078	+	1000	intron (ENST00000549866, intron 3 of 11)	-34483	ANKS1B
chr12	119803371	119803480	+	1000	intron (ENST00000546345, intron 1 of 4)	30409	CCDC60
chr3	152032796	152033101	+	1000	intron (ENST00000545754, intron 1 of 7)	14961	MBNL1
chr8	95971983	95972520	+	1000	intron (ENST00000519136, intron 2 of 7)	2015	NDUFAF6
chr8	30583393	30583844	+	1000	intron (ENST00000546342, intron 1 of 11)	909	GSR
chr18	70856957	70857396	+	1000	intron (ENST00000584544, intron 3 of 9)	74362	RP11-169F17.1
chr10	99426795	99427143	+	1000	intron (ENST00000555577, intron 9 of 9)	20111	AVPI1
chr5	514798	515014	+	1000	intron (ENST00000514375, intron 1 of 16)	9539	SLC9A3
chr10	74891697	74892537	+	1000	TTS (ENST00000349051)	2395	ECD
chr17	2615090	2615301	+	1000	promoter-TSS (ENST00000435359)	-106	CLUH
chr17	60023852	60024043	+	1000	exon (ENST00000397786, exon 30 of 30)	9177	MED13
chr1	104103116	104103378	+	1000	intron (ENST00000477657, intron 1 of 9)	-1132	AMY2B
chr12	57308545	57308847	+	1000	Intergenic	19493	SDR9C7
chr6	16635774	16636001	+	1000	intron (ENST00000495178, intron 2 of 2)	114436	ATXN1
chr11	63304823	63305194	+	1000	promoter-TSS (ENST00000354445)	691	RARRES3
chr3	128914903	128915132	+	1000	Intergenic	-12252	CNBP
chr3	127503670	127503923	+	1000	promoter-TSS (ENST00000493611)	-945	MGLL
chr2	27205265	27205574	+	1000	intron (ENST00000494788, intron 1 of 1)	11890	MAPRE3
chr17	80199461	80199900	+	1000	TTS (ENST00000314028)	3309	CSNK1D
chr8	126180027	126180391	+	1000	intron (ENST00000519712, intron 3 of 3)	43823	NSMCE2
chr22	18214158	18214497	+	1000	TTS (ENST00000355028)	9633	BID
chr19	2212864	2213053	+	1000	promoter-TSS (ENST00000472540)	-631	DOT1L
chr9	111648077	111648520	+	1000	intron (ENST00000537196, intron 22 of 29)	3666	IKBKAP
chr6	31743851	31744001	+	1000	TTS (ENST00000497645)	770	VWA7
chr9	131285452	131285791	+	1000	promoter-TSS (ENST00000494417)	-306	GLE1
chr12	12473139	12473774	+	1000	Intergenic	18152	MANSC1
chr10	105856402	105856841	+	1000	Intergenic	-10861	COL17A1
chr1	232924050	232924322	+	1000	Intergenic	-16457	MAP10
chr5	133645100	133645388	+	1000	intron (ENST00000609383, intron 2 of 6)	-5131	CDKL3
chr1	160729650	160729830	+	1000	Intergenic	9527	SLAMF7
chr2	182809126	182809405	+	1000	Intergenic	-9703	PPP1R1C
chr8	20076601	20076954	+	1000	intron (ENST00000521442, intron 1 of 3)	1084	ATP6V1B2
chr10	81903550	81903815	+	1000	promoter-TSS (ENST00000465660)	-122	PLAC9
chr8	95980055	95980605	+	1000	intron (ENST00000519136, intron 2 of 7)	-6506	NDUFAF6
chr5	109693049	109693269	+	1000	intron (ENST00000508571, intron 5 of 5)	72643	TMEM232
chr14	76002173	76002719	+	1000	intron (ENST00000555795, intron 2 of 2)	13543	BATF
chr3	71367329	71367572	+	1000	intron (ENST00000493089, intron 4 of 20)	-12284	FOXP1
chr3	129152342	129152929	+	1000	promoter-TSS (ENST00000511009)	-239	MBD4
chr1	67849047	67849293	+	1000	intron (ENST00000544434, intron 11 of 13)	3559	IL12RB2
chr1	159412714	159413289	+	1000	intron (ENST00000431862, intron 1 of 3)	3489	OR10J1
chr2	158698659	158699004	+	1000	intron (ENST00000539637, intron 1 of 4)	-3992	ACVR1
chr8	40010340	40011002	+	1000	promoter-TSS (ENST00000315792)	-318	C8orf4
chr21	38639682	38640121	+	1000	promoter-TSS (ENST00000309117)	-68	DSCR3
chr2	88400149	88400408	+	1000	intron (ENST00000444564, intron 5 of 8)	17706	SMYD1
chr22	21181112	21181340	+	1000	intron (ENST00000572273, intron 3 of 54)	-24920	PI4KA
chr21	44465562	44466012	+	1000	Intergenic	13264	CBS
chr9	136742557	136742749	+	1000	intron (ENST00000486113, intron 2 of 2)	61770	VAV2
chr15	89244879	89245050	+	1000	Intergenic	49697	ISG20
chr16	57095396	57095572	+	1000	TTS (ENST00000538778)	2372	NLRC5
chr2	136373088	136373362	+	1000	intron (ENST00000436436, intron 3 of 3)	-5857	R3HDM1
chr12	129309121	129309297	+	1000	promoter-TSS (ENST00000266771)	-681	SLC15A4
chr5	102904948	102905366	+	1000	Intergenic	-6663	NUDT12
chr9	114821385	114821978	+	1000	promoter-TSS (ENST00000475283)	-930	SUSD1
chr7	43526562	43527061	+	1000	intron (ENST00000429529, intron 1 of 3)	7559	HECW1
chr17	5368577	5368956	+	1000	intron (ENST00000225296, intron 1 of 11)	3302	DHX33
chr12	122076747	122077008	+	1000	intron (ENST00000537188, intron 1 of 1)	12156	ORAI1
chr4	70410528	70411239	+	1000	Intergenic	-19151	UGT2B4
chr16	2566658	2567097	+	1000	intron (ENST00000565223, intron 1 of 2)	-2123	ATP6V0C
chr3	53876852	53877341	+	1000	intron (ENST00000315251, intron 1 of 8)	1548	CHDH
chr7	93208181	93208494	+	1000	Intergenic	-4295	CALCR
chr2	17944795	17945549	+	1000	intron (ENST00000534669, intron 1 of 1)	2509	GEN1
chr22	43069801	43070159	+	1000	Intergenic	21012	A4GALT
chr8	13315884	13316232	+	1000	intron (ENST00000511869, intron 2 of 4)	40692	DLC1
chr7	1755336	1755788	+	1000	intron (ENST00000561626, intron 1 of 1)	6764	ELFN1
chr8	18696787	18697097	+	1000	intron (ENST00000523619, intron 3 of 14)	14904	PSD3
chr4	77178245	77178397	+	1000	TTS (ENST00000515589)	715	FAM47E
chr8	125985401	125985616	+	1000	promoter-TSS (ENST00000319286)	-32	ZNF572
chr12	6885002	6885268	+	1000	TTS (ENST00000441671)	-1481	LAG3
chr4	48049932	48050051	+	1000	Intergenic	22847	NIPAL1
chrX	40032563	40032841	+	1000	intron (ENST00000406200, intron 1 of 8)	3871	BCOR
chr3	38006281	38006555	+	1000	intron (ENST00000486978, intron 4 of 6)	290	CTDSPL
chr20	5591730	5592052	+	1000	promoter-TSS (ENST00000379019)	-219	GPCPD1
chr1	116931608	116932047	+	1000	TTS (ENST00000369494)	478	ATP1A1
chr1	65978206	65978445	+	1000	intron (ENST00000406510, intron 2 of 5)	-13047	LEPR
chr19	19210214	19210552	+	1000	intron (ENST00000597661, intron 2 of 4)	-2207	SLC25A42
chr22	37966295	37966715	+	1000	intron (ENST00000215886, intron 3 of 3)	6092	CDC42EP1
chr10	129955137	129955890	+	1000	Intergenic	-30864	MKI67
chr4	38181179	38181618	+	1000	Intergenic	47017	TBC1D1
chr7	65541708	65542207	+	1000	intron (ENST00000362000, intron 1 of 9)	1086	ASL
chr2	119626207	119626359	+	1000	Intergenic	-21029	EN1
chr11	93498297	93498609	+	1000	TTS (ENST00000528288)	10414	C11orf54
chr21	36258458	36258755	+	1000	TTS (ENST00000475045)	874	RUNX1
chr9	73085293	73085792	+	1000	Intergenic	-56002	KLF9
chr1	246889619	246890025	+	1000	intron (ENST00000366510, intron 1 of 11)	2473	SCCPDH
chr16	2207742	2208341	+	1000	intron (ENST00000569686, intron 1 of 5)	2211	TRAF7
chr9	116756407	116756701	+	1000	intron (ENST00000481558, intron 3 of 11)	-33647	ZNF618
chr3	100053212	100053615	+	1000	promoter-TSS (ENST00000394140)	-132	NIT2
chr9	37415384	37415556	+	1000	Intergenic	-7193	GRHPR
chr7	156517894	156518097	+	1000	intron (ENST00000434503, intron 7 of 8)	802	LMBR1
chr14	53167413	53167856	+	1000	Intergenic	-5016	ERO1L
chr9	131398321	131398571	+	1000	promoter-TSS (ENST00000483181)	-104	WDR34
chr16	20708988	20709234	+	1000	promoter-TSS (ENST00000520010)	-45	ACSM1
chr3	142297635	142297748	+	1000	promoter-TSS (ENST00000350721)	-23	ATR
chr1	64059848	64060316	+	1000	promoter-TSS (ENST00000478138)	339	PGM1
chr8	59398315	59398654	+	1000	Intergenic	14311	CYP7A1
chr1	15375013	15375452	+	1000	intron (ENST00000503743, intron 5 of 8)	102817	KAZN
chr7	47514744	47515107	+	1000	intron (ENST00000458317, intron 4 of 13)	5958	TNS3
chr4	81256548	81256979	+	1000	promoter-TSS (ENST00000358105)	-111	C4orf22
chr9	125675476	125675797	+	1000	promoter-TSS (ENST00000373659)	-27	ZBTB6
chr12	4647714	4647933	+	1000	promoter-TSS (ENST00000228843)	-127	RAD51AP1
chr2	228568010	228568421	+	1000	promoter-TSS (ENST00000419059)	-522	SLC19A3
chr1	229756577	229757016	+	1000	intron (ENST00000477957, intron 1 of 4)	4921	TAF5L
chr8	125630432	125630873	+	1000	intron (ENST00000522162, intron 3 of 6)	1068	MTSS1
chr11	44637647	44637768	+	1000	TTS (ENST00000526958)	-2113	CD82
chr7	28015085	28015304	+	1000	intron (ENST00000452993, intron 2 of 4)	16481	JAZF1
chr19	12912899	12913069	+	1000	promoter-TSS (ENST00000301522)	-290	PRDX2
chr11	126147257	126147588	+	1000	TTS (ENST00000476981)	615	FOXRED1
chr3	126247683	126247987	+	1000	intron (ENST00000505070, intron 5 of 5)	4709	CHST13
chr7	50822344	50822730	+	1000	intron (ENST00000439044, intron 1 of 4)	1219	GRB10
chr17	37609741	37610320	+	1000	Intergenic	-2491	MED1
chr13	113547279	113547476	+	1000	Intergenic	-1315	MCF2L
chr12	21751571	21752007	+	1000	intron (ENST00000261195, intron 1 of 15)	5992	GYS2
chr19	18265107	18265519	+	1000	intron (ENST00000593731, intron 1 of 24)	-1119	PIK3R2
chr7	129182577	129182846	+	1000	Intergenic	40078	SMKR1
chr3	52712264	52712655	+	1000	intron (ENST00000450271, intron 4 of 4)	124	PBRM1
chr22	18320145	18320361	+	1000	intron (ENST00000444520, intron 20 of 20)	4995	MICAL3
chr4	18043709	18043929	+	1000	Intergenic	-20320	LCORL
chr1	241778754	241779100	+	1000	intron (ENST00000478849, intron 2 of 4)	-14447	OPN3
chr2	178670955	178671145	+	1000	intron (ENST00000492761, intron 6 of 6)	82415	PDE11A
chr13	111229153	111229543	+	1000	Intergenic	-15268	RAB20
chr9	133748336	133748893	+	1000	intron (ENST00000372348, intron 6 of 10)	20611	QRFP
chr15	79173207	79173563	+	1000	intron (ENST00000561171, intron 3 of 6)	2803	MORF4L1
chr5	6595365	6595964	+	1000	Intergenic	9157	NSUN2
chr8	39840353	39840740	+	1000	intron (ENST00000502986, intron 5 of 10)	-4716	IDO2
chr7	111653326	111653652	+	1000	intron (ENST00000476846, intron 1 of 22)	-9302	DOCK4
chr7	151215240	151215487	+	1000	promoter-TSS (ENST00000470370)	-208	RHEB
chr6	167905028	167905219	+	1000	Intergenic	-107125	TCP10
chr2	71846303	71846520	+	1000	intron (ENST00000479049, intron 11 of 25)	8502	DYSF
chr22	28792096	28792397	+	1000	intron (ENST00000397906, intron 2 of 22)	46815	TTC28
chr7	94075019	94075256	+	1000	Intergenic	18513	COL1A2
chr3	58087582	58088011	+	1000	intron (ENST00000493452, intron 7 of 43)	23583	FLNB
chr10	26638018	26638212	+	1000	Intergenic	-89017	APBB1IP
chr16	81530273	81530583	+	1000	intron (ENST00000539778, intron 1 of 20)	1474	CMIP
chr3	114618097	114618712	+	1000	intron (ENST00000462705, intron 3 of 11)	785	ZBTB20
chr5	179107290	179107862	+	1000	intron (ENST00000442010, intron 1 of 1)	399	CBY3
chr6	135358205	135358564	+	1000	TTS (ENST00000525067)	-10050	HBS1L
chr2	234256265	234256554	+	1000	TTS (ENST00000409110)	4075	SAG
chr8	48644965	48645170	+	1000	promoter-TSS (ENST00000588781)	-54	SPIDR
chr12	754695	754941	+	1000	TTS (ENST00000318291)	-1967	NINJ2
chr7	69942324	69942743	+	1000	intron (ENST00000406775, intron 5 of 17)	160631	AUTS2
chr4	10022945	10023366	+	1000	promoter-TSS (ENST00000264784)	-48	SLC2A9
chr2	234608786	234609196	+	1000	intron (ENST00000446481, intron 2 of 6)	6653	UGT1A6
chr13	49121783	49122304	+	1000	Intergenic	-14674	RCBTB2
chr16	75103872	75104542	+	1000	intron (ENST00000564320, intron 2 of 5)	-24835	ZNRF1
chr9	108045213	108045530	+	1000	intron (ENST00000470972, intron 1 of 16)	-11576	SLC44A1
chr7	22380923	22381504	+	1000	intron (ENST00000405243, intron 1 of 10)	14631	RAPGEF5
chr18	46419945	46420306	+	1000	Intergenic	31210	CTIF
chr5	142488392	142488695	+	1000	intron (ENST00000443674, intron 5 of 11)	-12134	ARHGAP26
chr21	44154548	44154740	+	1000	exon (ENST00000437426, exon 2 of 2)	2776	PDE9A
chr13	99413757	99414215	+	1000	Intergenic	-9078	SLC15A1
chr3	147112371	147112698	+	1000	promoter-TSS (ENST00000464502)	852	ZIC1
chr11	125905686	125905871	+	1000	intron (ENST00000534818, intron 1 of 2)	-12344	CDON
chr10	91157937	91158153	+	1000	promoter-TSS (ENST00000546318)	-517	IFIT1
chr8	79411067	79411292	+	1000	intron (ENST00000522807, intron 2 of 4)	-17195	PKIA
chr10	75351624	75351984	+	1000	promoter-TSS (ENST00000319786)	-506	USP54
chr1	11731389	11732121	+	1000	intron (ENST00000449067, intron 2 of 3)	3002	FBXO6
chr7	26382904	26383464	+	1000	intron (ENST00000396376, intron 1 of 6)	-10493	SNX10
chr2	9475451	9475874	+	1000	intron (ENST00000315273, intron 9 of 26)	-14926	ASAP2
chr8	10122652	10122885	+	1000	intron (ENST00000528246, intron 4 of 6)	-36277	MSRA
chr12	12878301	12878500	+	1000	promoter-TSS (ENST00000326765)	-451	APOLD1
chr3	151960622	151961042	+	1000	promoter-TSS (ENST00000477171)	-785	MBNL1
chr2	127841588	127842027	+	1000	intron (ENST00000409400, intron 1 of 13)	-19303	BIN1
chr6	138820493	138820786	+	1000	promoter-TSS (ENST00000343505)	-8	NHSL1
chr1	156736843	156737209	+	1000	promoter-TSS (ENST00000271526)	-266	PRCC
chr17	80065870	80066186	+	1000	intron (ENST00000392345, intron 2 of 3)	-1565	CCDC57
chr9	130073736	130074040	+	1000	TTS (ENST00000446764)	-1744	GARNL3
chr7	138775453	138775892	+	1000	intron (ENST00000471652, intron 1 of 8)	-11659	ZC3HAV1
chr3	125917047	125917386	+	1000	promoter-TSS (ENST00000509952)	-379	ALDH1L1
chr11	70729488	70729684	+	1000	intron (ENST00000460048, intron 2 of 4)	-10359	SHANK2
chr15	89864734	89865100	+	1000	promoter-TSS (ENST00000530292)	-856	POLG
chr22	19958180	19958945	+	1000	TTS (ENST00000401994)	4723	ARVCF
chr2	71655613	71656343	+	1000	exon (ENST00000492262, exon 2 of 2)	1498	ZNF638
chr19	35629216	35629617	+	1000	promoter-TSS (ENST00000351325)	-296	FXYD1
chr5	138453064	138453404	+	1000	intron (ENST00000504666, intron 3 of 3)	14213	SIL1
chr4	170589521	170589882	+	1000	intron (ENST00000504131, intron 3 of 13)	8488	CLCN3
chr16	81578325	81578708	+	1000	intron (ENST00000539778, intron 1 of 20)	49562	CMIP
chr7	45925027	45925523	+	1000	Intergenic	-2681	IGFBP1
chr8	56776399	56776738	+	1000	Intergenic	-15804	LYN
chr12	20422370	20422655	+	1000	Intergenic	-99667	PDE3A
chr14	94797084	94797523	+	1000	Intergenic	-7572	SERPINA6
chr2	200820147	200820349	+	1000	promoter-TSS (ENST00000392290)	-22	TYW5
chr16	12422253	12422483	+	1000	intron (ENST00000566228, intron 15 of 20)	-27742	SNX29
chr13	33413071	33413510	+	1000	Intergenic	68962	PDS5B
chr2	157166381	157166865	+	1000	Intergenic	20010	NR4A2
chr18	42376909	42377348	+	1000	intron (ENST00000426838, intron 2 of 3)	99999	SETBP1
chr3	60072095	60072304	+	1000	intron (ENST00000492590, intron 5 of 9)	-5633	FHIT
chr13	77566457	77566647	+	1000	TTS (ENST00000485797)	301	CLN5
chr3	54356551	54356752	+	1000	intron (ENST00000492460, intron 2 of 4)	49850	CACNA2D3
chr1	25031833	25032272	+	1000	Intergenic	35978	SRRM1
chr9	131440151	131440493	+	1000	Intergenic	-5381	SET
chr14	74463956	74464445	+	1000	intron (ENST00000556108, intron 3 of 3)	-1189	ENTPD5
chr11	33056629	33056824	+	1000	Intergenic	-4237	TCP11L1
chr2	54857966	54858234	+	1000	exon (ENST00000333896, exon 15 of 31)	-21555	SPTBN1
chr5	89802718	89803071	+	1000	intron (ENST00000504930, intron 7 of 7)	-22267	GPR98
chr5	77842604	77842752	+	1000	intron (ENST00000512759, intron 3 of 3)	2296	LHFPL2
chr1	32180758	32181524	+	1000	Intergenic	-11221	COL16A1
chr7	90396455	90397019	+	1000	intron (ENST00000478540, intron 2 of 2)	40919	CDK14
chr3	169906947	169907143	+	1000	Intergenic	-7508	PHC3
chr12	70637155	70637269	+	1000	promoter-TSS (ENST00000547321)	-1	CNOT2
chr8	66977436	66977732	+	1000	intron (ENST00000519330, intron 4 of 6)	21872	DNAJC5B
chr3	100711517	100711827	+	1000	intron (ENST00000530236, intron 1 of 4)	593	ABI3BP
chr10	72165007	72165512	+	1000	intron (ENST00000373218, intron 1 of 2)	1124	EIF4EBP2
chr9	137256530	137256894	+	1000	intron (ENST00000481739, intron 1 of 9)	-7105	RXRA
chr22	39898658	39899312	+	1000	promoter-TSS (ENST00000479514)	-477	MIEF1
chr8	119012632	119013098	+	1000	intron (ENST00000436216, intron 1 of 4)	109788	EXT1
chr1	100816794	100817476	+	1000	promoter-TSS (ENST00000361544)	-155	CDC14A
chr17	5685487	5685849	+	1000	intron (ENST00000573619, intron 1 of 4)	9422	WSCD1
chr17	27320601	27321083	+	1000	intron (ENST00000585644, intron 1 of 1)	-11952	SEZ6
chr16	1234682	1234871	+	1000	intron (ENST00000565831, intron 1 of 32)	-10253	CACNA1H
chr22	31847683	31848122	+	1000	promoter-TSS (ENST00000495101)	-656	EIF4ENIF1
chr4	167956086	167956541	+	1000	intron (ENST00000515316, intron 3 of 5)	67395	SPOCK3
chr19	56653418	56653994	+	1000	promoter-TSS (ENST00000588203)	610	ZNF444
chr3	58103229	58103695	+	1000	intron (ENST00000493452, intron 17 of 43)	-14343	FLNB
chr12	67662980	67663188	+	1000	promoter-TSS (ENST00000539109)	23	CAND1
chr12	12509828	12509979	+	1000	promoter-TSS (ENST00000298571)	98	LOH12CR2
chr6	30875685	30875957	+	1000	promoter-TSS (ENST00000259895)	-140	GTF2H4
chr1	196424088	196424527	+	1000	intron (ENST00000610076, intron 7 of 24)	10210	KCNT2
chr18	19664554	19664912	+	1000	Intergenic	-3288	RP11-595B24.2
chr11	10064259	10064523	+	1000	exon (ENST00000256190, exon 3 of 40)	146	SBF2
chr20	39946382	39946733	+	1000	promoter-TSS (ENST00000441102)	-245	ZHX3
chr21	46298103	46298414	+	1000	Intergenic	-4506	PTTG1IP
chr3	123420281	123420507	+	1000	promoter-TSS (ENST00000504946)	-90	MYLK
chr8	11588180	11588533	+	1000	intron (ENST00000335135, intron 2 of 6)	22614	GATA4
chr1	182544592	182545158	+	1000	intron (ENST00000444138, intron 5 of 5)	11233	RNASEL
chr3	136674687	136675022	+	1000	intron (ENST00000484501, intron 1 of 2)	-1853	IL20RB
chr1	159684228	159684667	+	1000	promoter-TSS (ENST00000255030)	-68	CRP
chr10	45495432	45496118	+	1000	promoter-TSS (ENST00000298299)	-148	ZNF22
chr11	124804693	124805080	+	1000	intron (ENST00000528971, intron 1 of 1)	1422	HEPACAM
chr10	76701569	76701713	+	1000	intron (ENST00000372725, intron 2 of 16)	-34638	KAT6B
chr1	216523577	216523871	+	1000	intron (ENST00000366943, intron 4 of 72)	73014	USH2A
chr22	41032727	41033116	+	1000	promoter-TSS (ENST00000355630)	-215	MKL1
chr11	5470635	5471077	+	1000	intron (ENST00000420465, intron 1 of 4)	-3782	OR51I2
chr9	33391460	33391775	+	1000	promoter-TSS (ENST00000379503)	-46	AQP7
chr10	93392910	93393197	+	1000	promoter-TSS (ENST00000238994)	-242	PPP1R3C
chr16	12009885	12010065	+	1000	promoter-TSS (ENST00000420576)	-36	GSPT1
chr8	134495543	134495927	+	1000	intron (ENST00000319914, intron 3 of 8)	6141	ST3GAL1
chr5	122202535	122202670	+	1000	intron (ENST00000511545, intron 2 of 7)	21244	SNX24
chr13	97909607	97909925	+	1000	intron (ENST00000469707, intron 1 of 10)	-18692	MBNL2
chr3	40128973	40129154	+	1000	intron (ENST00000459828, intron 1 of 14)	-12439	MYRIP
chr6	91001553	91001687	+	1000	intron (ENST00000494747, intron 1 of 3)	4841	BACH2
chr6	25874381	25874674	+	1000	promoter-TSS (ENST00000361703)	-56	SLC17A3
chr8	9992540	9992682	+	1000	intron (ENST00000528246, intron 2 of 6)	39374	MSRA
chr21	35057877	35058206	+	1000	intron (ENST00000470742, intron 1 of 3)	-33061	ITSN1
chr19	50828497	50828790	+	1000	intron (ENST00000477616, intron 1 of 4)	3860	KCNC3
chr2	64384993	64385251	+	1000	intron (ENST00000438115, intron 1 of 5)	-13534	PELI1
chr21	32964825	32965192	+	1000	Intergenic	-32718	TIAM1
chr19	12425303	12425623	+	1000	Intergenic	18843	ZNF563
chr17	1363521	1363954	+	1000	intron (ENST00000572145, intron 1 of 2)	2719	CRK
chr6	35690146	35690497	+	1000	intron (ENST00000536438, intron 1 of 11)	6039	FKBP5
chr9	112576015	112576629	+	1000	intron (ENST00000555236, intron 1 of 10)	33553	AKAP2
chr7	44129662	44130052	+	1000	Intergenic	-7718	POLM
chr2	233496949	233497213	+	1000	promoter-TSS (ENST00000264059)	-857	EFHD1
chr17	8188655	8189052	+	1000	Intergenic	-2962	RANGRF
chr4	178334313	178334569	+	1000	Intergenic	26337	AGA
chrX	7739991	7740603	+	1000	Intergenic	-70006	VCX
chr5	75841044	75841386	+	1000	intron (ENST00000514350, intron 2 of 21)	-2019	IQGAP2
chr19	7717041	7717199	+	1000	Intergenic	5179	STXBP2
chr5	65064635	65064888	+	1000	intron (ENST00000506539, intron 3 of 8)	-8483	NLN
chr1	95479541	95479980	+	1000	intron (ENST00000507727, intron 1 of 1)	12999	ALG14
chr9	110001755	110002194	+	1000	Intergenic	-43444	RAD23B
chr12	50496333	50496964	+	1000	promoter-TSS (ENST00000301149)	-954	GPD1
chr9	134268747	134269037	+	1000	promoter-TSS (ENST00000405995)	-588	PRRC2B
chr13	50761477	50761910	+	1000	intron (ENST00000485007, intron 1 of 4)	1677	DLEU1
chr16	75025379	75026025	+	1000	intron (ENST00000568323, intron 1 of 6)	5369	WDR59
chr15	65477797	65478097	+	1000	promoter-TSS (ENST00000300107)	-267	CLPX
chr9	74748232	74749055	+	1000	intron (ENST00000545168, intron 1 of 13)	-15650	GDA
chr9	97535943	97536382	+	1000	TTS (ENST00000489318)	13442	C9orf3
chr17	54756508	54756822	+	1000	Intergenic	85605	NOG
chr17	17467631	17468070	+	1000	intron (ENST00000435340, intron 2 of 7)	12929	PEMT
chr1	8724057	8724257	+	1000	intron (ENST00000400908, intron 1 of 22)	-7727	RERE
chr2	158728032	158728235	+	1000	intron (ENST00000413751, intron 1 of 4)	3490	ACVR1
chr9	27539681	27540031	+	1000	Intergenic	-10077	MOB3B
chr22	18339680	18340125	+	1000	intron (ENST00000495076, intron 18 of 18)	-14654	MICAL3
chr3	13006256	13006714	+	1000	intron (ENST00000474467, intron 1 of 1)	2475	IQSEC1
chr16	88637178	88637617	+	1000	intron (ENST00000569435, intron 1 of 5)	511	ZC3H18
chr14	35866575	35866798	+	1000	Intergenic	5758	NFKBIA
chr10	14585634	14585900	+	1000	intron (ENST00000472095, intron 2 of 4)	4872	FAM107B
chr2	74657360	74657687	+	1000	intron (ENST00000479256, intron 4 of 4)	533	RTKN
chr12	105447035	105447276	+	1000	intron (ENST00000552270, intron 10 of 22)	13228	ALDH1L2
chr2	21274958	21275199	+	1000	Intergenic	-8133	APOB
chr5	141048221	141048559	+	1000	intron (ENST00000513878, intron 10 of 25)	-2079	ARAP3
chr3	149326814	149327133	+	1000	intron (ENST00000479238, intron 1 of 1)	-32934	WWTR1
chr9	100908435	100908729	+	1000	intron (ENST00000375077, intron 2 of 11)	26584	CORO2A
chr18	29161476	29161896	+	1000	Intergenic	-10003	TTR
chr1	184602967	184603336	+	1000	Intergenic	43269	C1orf21
chr12	25343803	25343972	+	1000	intron (ENST00000395990, intron 1 of 16)	4145	CASC1
[truncated: 39,098 more rows]

## Sheet: 2 HNF4A peaks APPs
Chr	Start	End	Strand	Peak Score	Annotation	Distance to TSS	Gene Name
chr11	6463672	6464111	+	1000	promoter-TSS (ENST00000525057)	-44	HPX
chr2	216283305	216283592	+	1000	TTS (ENST00000496542)	2545	FN1
chr4	155538866	155539302	+	1000	Intergenic	-4965	FGG
chr20	36971457	36972151	+	1000	Intergenic	-2955	LBP
chr4	155511834	155512210	+	1000	promoter-TSS (ENST00000302053)	-104	FGA
chr3	148942833	148943382	+	1000	Intergenic	-3265	CP
chr1	159684228	159684667	+	1000	promoter-TSS (ENST00000255030)	-68	CRP
chr14	94860521	94860898	+	1000	Intergenic	-3679	SERPINA1
chr11	57364873	57365212	+	1000	promoter-TSS (ENST00000278407)	51	SERPING1
chr7	100765756	100766158	+	1000	Intergenic	-4413	SERPINE1
chr2	216278753	216279061	+	1000	TTS (ENST00000426059)	-4234	FN1
chr1	207277197	207277850	+	1000	promoter-TSS (ENST00000367070)	-84	C4BPA
chr4	187186752	187187236	+	1000	promoter-TSS (ENST00000264692)	-105	F11
chr9	117078061	117078349	+	1000	Intergenic	-7131	ORM1
chr11	18265407	18265543	+	1000	intron (ENST00000528349, intron 3 of 3)	4091	SAA2
chr4	155484006	155484445	+	1000	promoter-TSS (ENST00000425838)	35	FGB
chr16	72085724	72086118	+	1000	intron (ENST00000562153, intron 3 of 3)	-2570	HP
chr20	36983547	36984273	+	1000	intron (ENST00000217407, intron 5 of 14)	9151	LBP
chr20	36971457	36972151	+	1000	Intergenic	-2955	LBP
chr14	94862154	94862642	+	1000	Intergenic	-5368	SERPINA1
chr2	216282094	216282545	+	1000	intron (ENST00000446046, intron 12 of 45)	3674	FN1
chr14	94859895	94860160	+	1000	Intergenic	-2997	SERPINA1
chr3	148933895	148934334	+	1000	intron (ENST00000490639, intron 1 of 16)	5497	CP
chr4	155513098	155513488	+	1000	Intergenic	-1375	FGA
chr4	155483804	155484243	+	1000	promoter-TSS (ENST00000302068)	-85	FGB
chr14	94854815	94855309	+	1000	promoter-TSS (ENST00000393087)	-60	SERPINA1
chr17	26697207	26697959	+	1000	promoter-TSS (ENST00000536498)	-210	VTN
chr9	117084745	117085058	+	1000	promoter-TSS (ENST00000259396)	-435	ORM1
chr2	113896053	113896492	+	1000	Intergenic	11119	IL1RN
chr14	94858944	94859164	+	1000	Intergenic	-2024	SERPINA1
chr2	216285180	216285419	+	1000	intron (ENST00000496542, intron 1 of 1)	694	FN1
chr11	57384071	57384533	+	1000	Intergenic	5598	SERPING1
chr5	39364471	39364960	+	1000	promoter-TSS (ENST00000263408)	-53	C9
chr5	39352363	39352598	+	1000	intron (ENST00000483232, intron 2 of 5)	12117	C9
chr7	100769592	100770395	+	1000	promoter-TSS (ENST00000223095)	-377	SERPINE1
chr16	72084999	72085292	+	1000	intron (ENST00000562153, intron 3 of 3)	-3346	HP
chr19	6725508	6725798	+	1000	intron (ENST00000600744, intron 1 of 3)	4920	C3
chr6	161122993	161123220	+	1000	promoter-TSS (ENST00000297289)	-164	PLG
chr12	9225678	9226039	+	1000	intron (ENST00000318602, intron 29 of 35)	-4184	A2M
chr20	36972171	36972697	+	1000	Intergenic	-2325	LBP
chr2	113869405	113869759	+	1000	intron (ENST00000465812, intron 2 of 3)	889	IL1RN
chr19	35771052	35771262	+	1000	promoter-TSS (ENST00000598398)	-462	HAMP
chr14	94862154	94862631	+	1000	Intergenic	-5362	SERPINA1
chr11	6462168	6462588	+	1000	promoter-TSS (ENST00000265983)	-82	HPX
chr11	57385904	57386266	+	1000	Intergenic	7381	SERPING1
chr14	94842467	94842906	+	1000	TTS (ENST00000355814)	6897	SERPINA1
chr17	26697207	26697959	+	1000	promoter-TSS (ENST00000536498)	-210	VTN
chr9	117090477	117091018	+	1000	Intergenic	-1402	ORM2
chr2	113880004	113880290	+	1000	intron (ENST00000409052, intron 4 of 8)	4589	IL1RN
chr14	94853679	94853970	+	1000	intron (ENST00000555289, intron 3 of 4)	1102	SERPINA1
chr7	100768091	100768295	+	1000	Intergenic	-2177	SERPINE1
chr4	155498493	155498817	+	1000	Intergenic	11722	FGB
chr16	72078899	72079224	+	1000	intron (ENST00000562153, intron 3 of 3)	-9430	HP
chr9	117091540	117091736	+	1000	promoter-TSS (ENST00000412657)	-511	ORM2
chr4	155519096	155519668	+	1000	Intergenic	-7464	FGA
chr4	155481846	155482246	+	1000	Intergenic	-2062	FGB
chr16	72076005	72076470	+	1000	Intergenic	-12254	HP
chr16	72076754	72077453	+	1000	Intergenic	-11388	HP
chr1	159681748	159682321	+	1000	TTS (ENST00000255030)	1523	CRP
chr3	148939680	148939928	+	1000	promoter-TSS (ENST00000264613)	38	CP
chr4	155533860	155534243	+	1000	promoter-TSS (ENST00000336098)	-50	FGG
chr4	187181395	187182660	+	1000	Intergenic	-5072	F11
chr4	187181395	187182660	+	1000	Intergenic	-5072	F11
chr16	72088189	72088516	+	1000	promoter-TSS (ENST00000355906)	-139	HP
chr1	159681748	159682321	+	1000	TTS (ENST00000255030)	1523	CRP
chr14	95078450	95078743	+	1000	promoter-TSS (ENST00000393078)	-118	SERPINA3
chr9	117077368	117077770	+	1000	Intergenic	-7767	ORM1
chr4	155519096	155519668	+	1000	Intergenic	-7464	FGA
chr4	155481282	155481690	+	1000	Intergenic	-2622	FGB
chr4	155538866	155539302	+	1000	Intergenic	-4965	FGG
chr14	94851309	94851523	+	1000	intron (ENST00000555289, intron 3 of 4)	-1833	SERPINA1
chr6	161129957	161130340	+	1000	TTS (ENST00000471691)	2741	PLG
chr5	39370739	39371003	+	1000	TTS (ENST00000320816)	521	C9
chr11	18270288	18270416	+	1000	promoter-TSS (ENST00000256733)	-162	SAA2
chr5	39362784	39363039	+	1000	intron (ENST00000483232, intron 2 of 5)	1686	C9
chr20	36979294	36979519	+	1000	intron (ENST00000217407, intron 3 of 14)	4647	LBP
chr2	113884441	113885191	+	1000	promoter-TSS (ENST00000409930)	-322	IL1RN
chr2	113884441	113885191	+	1000	promoter-TSS (ENST00000409930)	-322	IL1RN
chr16	72076754	72077453	+	1000	Intergenic	-11388	HP
chr3	148932400	148933009	+	1000	intron (ENST00000490639, intron 1 of 16)	-5577	CP
chr2	216280008	216280325	+	1000	intron (ENST00000446046, intron 12 of 45)	-5493	FN1
chr11	6464423	6464756	+	1000	promoter-TSS (ENST00000525057)	-742	HPX
chr11	57355715	57356239	+	1000	Intergenic	-8883	SERPING1
chr19	6723190	6723497	+	1000	intron (ENST00000600744, intron 2 of 3)	-2650	C3
chr3	148941687	148941999	+	1000	Intergenic	-2001	CP
chr9	117084427	117084866	+	1000	promoter-TSS (ENST00000259396)	-690	ORM1
chr14	94853487	94853776	+	1000	intron (ENST00000555289, intron 3 of 4)	1295	SERPINA1
chr20	37002060	37002371	+	1000	intron (ENST00000217407, intron 13 of 14)	27456	LBP
chr5	39369428	39370057	+	1000	intron (ENST00000483232, intron 2 of 5)	1650	C9
chr7	100765756	100766158	+	1000	Intergenic	-4413	SERPINE1
chr14	94856879	94857459	+	1000	promoter-TSS (ENST00000355814)	-139	SERPINA1
chr2	216282094	216282545	+	1000	intron (ENST00000446046, intron 12 of 45)	3674	FN1
chr11	6462168	6462588	+	1000	promoter-TSS (ENST00000265983)	-82	HPX
chr19	6720556	6721245	+	1000	promoter-TSS (ENST00000245907)	-207	C3
chr20	36974102	36974556	+	1000	promoter-TSS (ENST00000217407)	-430	LBP
chr4	187181395	187182660	+	1000	Intergenic	-5072	F11
chr14	94860900	94861280	+	1000	Intergenic	-4060	SERPINA1
chr12	9268528	9268669	+	1000	promoter-TSS (ENST00000467091)	15	A2M
chr1	207275583	207275802	+	1000	Intergenic	-1915	C4BPA
chr19	6730248	6730527	+	1000	TTS (ENST00000598955)	186	C3
chr1	159557257	159557619	+	1000	promoter-TSS (ENST00000255040)	-177	APCS
chr2	113880841	113881004	+	1000	intron (ENST00000409052, intron 4 of 8)	-4216	IL1RN
chr3	148933252	148933594	+	1000	intron (ENST00000490639, intron 1 of 16)	6188	CP
chr6	161125753	161126066	+	1000	promoter-TSS (ENST00000484367)	-511	PLG
chr19	6678239	6678678	+	987	promoter-TSS (ENST00000601475)	-117	C3
chr20	36984925	36985364	+	934	intron (ENST00000217407, intron 5 of 14)	10385	LBP
chr5	140012664	140013103	+	929	5' UTR (ENST00000302014, exon 1 of 2)	353	CD14
chr12	9266679	9266887	+	911	TTS (ENST00000497324)	1673	A2M
chr11	57382809	57383248	+	911	TTS (ENST00000278407)	4324	SERPING1
chr4	155516895	155517334	+	907	Intergenic	-5196	FGA
chr4	187216297	187216507	+	904	intron (ENST00000505103, intron 1 of 3)	7659	F11
chr4	155539867	155540306	+	887	Intergenic	-5967	FGG
chr9	117080235	117080424	+	857	Intergenic	-5007	ORM1
chr19	6696130	6696569	+	845	TTS (ENST00000594005)	1377	C3
chr2	113887251	113887690	+	798	TTS (ENST00000472292)	2317	IL1RN
chr14	95091051	95091490	+	767	TTS (ENST00000393078)	7291	SERPINA3
chr3	148896289	148896728	+	718	promoter-TSS (ENST00000473296)	-814	CP
chr5	39360702	39361141	+	707	intron (ENST00000483232, intron 2 of 5)	3676	C9
chr16	72074571	72075010	+	705	Intergenic	-13701	HP
chr19	6684392	6684831	+	703	promoter-TSS (ENST00000596179)	32	C3
chr19	6712536	6712975	+	698	intron (ENST00000597442, intron 3 of 4)	571	C3
chr20	36987193	36987632	+	694	intron (ENST00000217407, intron 5 of 14)	12653	LBP
chr20	36974632	36974958	+	682	promoter-TSS (ENST00000217407)	36	LBP
chr4	155523587	155524026	+	678	Intergenic	7189	FGG
chr14	94843303	94843742	+	668	3' UTR (ENST00000355814, exon 5 of 5)	6061	SERPINA1
chr5	39363333	39363772	+	661	intron (ENST00000483232, intron 2 of 5)	1045	C9
chr19	6690714	6691153	+	649	promoter-TSS (ENST00000601008)	-210	C3
chr14	94845987	94846426	+	635	intron (ENST00000449399, intron 4 of 5)	3377	SERPINA1
chr14	95088640	95089079	+	630	exon (ENST00000556388, exon 2 of 2)	4880	SERPINA3
chr3	148931181	148931620	+	628	intron (ENST00000490639, intron 1 of 16)	-4273	CP
chr12	9272995	9273434	+	610	Intergenic	-4389	A2M
chr9	117080348	117080787	+	607	Intergenic	-4769	ORM1
chr2	113894455	113894894	+	596	Intergenic	9521	IL1RN
chr4	155492757	155493196	+	592	TTS (ENST00000302068)	6043	FGB
chr12	9271800	9272239	+	590	Intergenic	-3194	A2M
chr5	140010340	140010779	+	581	TTS (ENST00000302014)	2677	CD14
chr1	159560686	159561125	+	577	Intergenic	3290	APCS
chr1	159560487	159560926	+	577	Intergenic	3091	APCS
chr1	207282385	207282824	+	548	intron (ENST00000424088, intron 1 of 4)	4881	C4BPA
chr20	36989067	36989278	+	546	intron (ENST00000217407, intron 5 of 14)	14413	LBP
chr7	100780999	100781438	+	546	3' UTR (ENST00000223095, exon 9 of 9)	10839	SERPINE1
chr19	6714622	6715061	+	542	promoter-TSS (ENST00000595577)	-479	C3
chr11	57366796	57367235	+	538	intron (ENST00000531797, intron 1 of 3)	1271	SERPING1
chr11	18280743	18281288	+		Intergenic	6669	SAA1

## Sheet: 3 overview
gene name	HNF4A peak	HNF4A motif	PROX1 motif	COUP TF II motifs	NFIL3 motifs	REVERBA motifs
C3	1	1	1	1	0	1
C4A	0	0	0	0	0	0
C9	1	1	0	0	0	1
C4BPA	1	1	0	1	0	1
SERPING1	1	1	0	1	0	1
CRP	1	1	0	1	0	0
SAA2	1	0	1	0	0	0
SAA1	0	1	0	0	0	0
APCS	1	1	0	0	0	0
PTX3	0	0	0	0	0	0
FN1	1	1	0	1	0	0
FGA	1	1	0	1	1	0
FGB	1	1	0	1	0	0
FGG	1	1	0	0	1	1
F11	1	1	0	1	0	0
VTN	1	1	0	1	0	0
PLG	1	1	0	0	1	0
SERPINE1	1	1	0	1	0	1
SERPINA1	1	1	1	1	0	1
SERPINA3	1	1	1	1	0	0
A2M	1	1	0	0	0	0
HP	1	1	0	1	0	1
HPX	1	1	1	1	1	1
HAMP	1	1	0	1	0	0
CP	1	1	0	1	0	0
ORM1	1	1	0	1	0	0
ORM2	1	1	0	1	0	0
CD14	1	1	0	0	1	0
LBP	1	1	0	1	0	1
IL1RN	1	1	1	1	0	1

## Sheet: 4 HNF4A motifs 
gene	chrom	motif start	motif end	strand	score	p-value	q-value	matched sequence
ORM2	chr9	117090751	117090763	-	172.624	1.78e-07	0.0213	TCCAAAGTCCACA
SERPINE1	chr7	100781193	100781207	-	182.857	2.05e-07	0.0241	CTGGCCTTTGGCCTG
CRP	chr1	159682008	159682022	+	146.061	1.99e-06	0.118	GATTTCAAAGGTCAT
SERPINA1	chr14	94853620	94853632	-	160.851	2.36e-06	0.0968	GACAAAGTCCACC
C9	chr5	39352480	39352494	+	154.082	3.13e-06	0.0916	ttggaccttgcactt
CP	chr3	148932525	148932539	+	15	4.32e-06	0.0916	GTGAACTCTGTCCCT
F11	chr4	187181803	187181815	-	139.574	4.88e-06	0.0968	TCCAAAGTCCTGT
C3	chr19	6684625	6684639	+	147.755	5.12e-06	0.0916	TTGATCTTTGGCCTT
CP	chr3	148931349	148931361	-	137.872	5.52e-06	0.0968	GCCAAAGGCCAGA
ORM1	chr9	117084854	117084868	+	144.694	6.44e-06	0.0916	ATGAACTTTGGCTCT
ORM2	chr9	117091625	117091639	+	144.694	6.44e-06	0.0916	ATGAACTTTGGCTCT
HP	chr16	72076237	72076251	+	116.667	6.6e-06	0.143	GGCTCCAAAGGGCAG
ORM2	chr9	117090752	117090766	+	144.286	6.63e-06	0.0916	gtggactttggagtc
SAA1	chr11	18281038	18281052	-	144.286	6.63e-06	0.0916	CTGAACTTTGTCTCT
IL1RN	chr2	113887447	113887461	-	143.469	7.02e-06	0.0916	CTGACCTCTGACCTA
FN1	chr2	216278879	216278893	-	114.697	7.14e-06	0.143	AACTCCAAAGTTCAT
PLG	chr6	161125800	161125812	-	134.894	7.55e-06	0.0968	GCCAAAGTCCCCC
C9	chr5	39352448	39352462	+	141.837	7.92e-06	0.093	ctgaactttaaactt
LBP	chr20	36972416	36972430	+	110.909	8.23e-06	0.143	AGGTCCAAAGATTGC
FN1	chr2	216278878	216278890	-	134.113	8.27e-06	0.0968	TCCAAAGTTCATG
PLG	chr6	161125813	161125825	-	133.759	8.63e-06	0.0968	TGCAAAGTCCTCG
SAA1	chr11	18281041	18281053	+	133.617	8.77e-06	0.0968	GACAAAGTTCAGG
C9	chr5	39352448	39352462	-	107.879	9.22e-06	0.143	AAGTTTAAAGTTCAG
PLG	chr6	161125772	161125786	-	139.592	9.32e-06	0.0974	TGGGACTTTGTCCTT
LBP	chr20	36983919	36983933	-	138.571	9.95e-06	0.0974	CTGGGCTTTGGGCCC
C3	chr19	6684625	6684639	-	105.455	1.01e-05	0.143	AAGGCCAAAGATCAA
SERPINE1	chr7	100781196	100781208	+	13.234	1.02e-05	0.0968	GCCAAAGGCCAGT
PLG	chr6	161125775	161125787	+	131.844	1.09e-05	0.0968	GACAAAGTCCCAG
LBP	chr20	36987300	36987314	+	137.347	1.09e-05	0.0982	CAGCCCTTTGCCCTC
ORM1	chr9	117084853	117084865	-	130.922	1.22e-05	0.0968	GCCAAAGTTCATT
ORM2	chr9	117091624	117091636	-	130.922	1.22e-05	0.0968	GCCAAAGTTCATT
HP	chr16	72088427	72088441	+	980.303	1.32e-05	0.143	AGGGCCAAAGTTTGT
SERPINE1	chr7	100781193	100781207	+	974.242	1.35e-05	0.143	CAGGCCAAAGGCCAG
FN1	chr2	216280138	216280150	+	129.929	1.36e-05	0.0968	TCCAAAGGCCATA
SERPING1	chr11	57386089	57386101	-	129.858	1.38e-05	0.0968	GCCAAAGTCTAAA
SERPINA1	chr14	94851394	94851408	+	133.061	1.44e-05	0.104	CTGAACTTTGTGCAG
C3	chr19	6678437	6678451	+	132.857	1.46e-05	0.104	CTGAACCTTGACCAG
SERPING1	chr11	57356023	57356037	+	951.515	1.47e-05	0.143	gggtcaaaagtttag
C9	chr5	39363537	39363549	+	128.865	1.55e-05	0.103	ATCAAAGTTCAAA
F11	chr4	187181828	187181842	-	931.818	1.57e-05	0.143	GAGGCCAAAGGTTTA
CRP	chr1	159682008	159682022	-	129.796	1.79e-05	0.104	ATGACCTTTGAAATC
FN1	chr2	216280135	216280149	-	12.898	1.88e-05	0.104	ATGGCCTTTGGAATG
SERPING1	chr11	57355985	57355999	-	128.163	1.97e-05	0.104	CTGACCTCTGCCTCC
C4BPA	chr1	207282515	207282527	+	126.383	2.02e-05	0.127	ACCAAAGGCCACA
SERPINA1	chr14	94853621	94853635	+	126.531	2.19e-05	0.104	gtggactttgtcata
SERPING1	chr11	57384320	57384334	+	830.303	2.25e-05	0.18	ctatccaaaggtcag
FN1	chr2	216280135	216280149	+	827.273	2.28e-05	0.18	CATTCCAAAGGCCAT
C9	chr5	39369822	39369836	-	125.714	2.29e-05	0.104	GAGGACTCTGACCCA
VTN	chr17	26697254	26697268	+	125.102	2.38e-05	0.104	CTGGGCTCTGGTCTC
F11	chr4	187181804	187181818	+	123.673	2.6e-05	0.104	CAGGACTTTGGAATG
C9	chr5	39369534	39369548	+	123.469	2.63e-05	0.104	CTGGCCCTTGTCCAT
CP	chr3	148931350	148931364	+	123.469	2.63e-05	0.104	CTGGCCTTTGGCAAG
A2M	chr12	9225832	9225844	+	123.617	2.67e-05	0.147	AGCAAAGTTCAGT
SERPING1	chr11	57386184	57386196	+	123.617	2.67e-05	0.147	gcaaaagtccaag
SERPINA3	chr14	95078531	95078545	-	780.303	2.67e-05	0.188	TCCTCCAAAGGTCAA
F11	chr4	187186928	187186940	-	123.475	2.71e-05	0.147	AGCAAAGTACAGA
FN1	chr2	216278879	216278893	+	122.857	2.72e-05	0.104	ATGAACTTTGGAGTT
C9	chr5	39364631	39364645	-	122.857	2.72e-05	0.104	CTGTCCTCTGGCCCT
IL1RN	chr2	113880978	113880992	-	772.727	2.74e-05	0.188	AGGTACAAATTTCAT
C9	chr5	39363534	39363548	-	122.449	2.79e-05	0.104	TTGAACTTTGATGCC
SERPINE1	chr7	100781228	100781240	+	122.553	2.94e-05	0.15	CTCAGAGTCCACT
LBP	chr20	37002230	37002244	-	121.224	3e-05	0.104	CTGCCCTTTGCCCGT
F11	chr4	187216357	187216371	+	742.424	3.05e-05	0.188	ggggccaaaggctga
SERPING1	chr11	57384320	57384334	-	120.612	3.1e-05	0.104	CTGACCTTTGGATAG
ORM1	chr9	117084854	117084868	-	730.303	3.17e-05	0.188	AGAGCCAAAGTTCAT
ORM2	chr9	117091625	117091639	-	730.303	3.17e-05	0.188	AGAGCCAAAGTTCAT
C4BPA	chr1	207282512	207282526	-	119.796	3.25e-05	0.104	GTGGCCTTTGGTACA
HAMP	chr19	35771166	35771180	+	119.592	3.29e-05	0.104	GTGACCCCTGCCCCT
FGG	chr4	155539041	155539053	-	121.277	3.3e-05	0.15	AGCAAAGTCCTTC
SERPING1	chr11	57386134	57386148	+	119.184	3.37e-05	0.104	gtgatctctggtctt
CP	chr3	148896325	148896339	-	11.898	3.41e-05	0.104	CTGGAATTTGCCCTT
FN1	chr2	216282398	216282412	-	118.776	3.45e-05	0.104	TTGGAATTTGACCTC
CP	chr3	148932709	148932721	+	120.426	3.54e-05	0.15	TGCAAAGTCTACA
CD14	chr5	140010400	140010412	-	120.355	3.57e-05	0.15	GCCAATGTCCAGA
C3	chr19	6730351	6730363	-	120.213	3.62e-05	0.15	TCCAAAGTCAACA
C9	chr5	39352479	39352491	-	120.142	3.64e-05	0.15	TGCAAGGTCCAAT
HP	chr16	72076237	72076251	-	117.551	3.69e-05	0.108	CTGCCCTTTGGAGCC
PLG	chr6	161123043	161123057	+	680.303	3.75e-05	0.212	AAGTACAAGGGTGAG
C4BPA	chr1	207275684	207275698	-	116.939	3.82e-05	0.11	CTGACCTCTGGTTCT
SERPINA1	chr14	94851393	94851405	-	119.504	3.83e-05	0.152	CACAAAGTTCAGT
C3	chr19	6720860	6720874	+	116.327	3.97e-05	0.111	CTGCACCCTGCCCTG
C4BPA	chr1	207277333	207277345	-	118.936	4e-05	0.154	GACACAGTCCAGC
C3	chr19	6721117	6721131	-	115.102	4.24e-05	0.116	CTGGGCTCTGTCCCT
HPX	chr11	6464468	6464482	-	640.909	4.27e-05	0.229	GGGTACACAGGTGAA
ORM2	chr9	117090684	117090698	-	114.694	4.34e-05	0.116	TTGACCTCTGGTTTC
FGG	chr4	155523837	155523851	+	630.303	4.42e-05	0.229	AACTACAAAGGTGAC
CP	chr3	148933459	148933473	-	113.265	4.7e-05	0.12	TGGCCCTTTGTCCTC
A2M	chr12	9273403	9273417	-	113.265	4.7e-05	0.12	CTGCTCTTTGATCAC
ORM2	chr9	117090752	117090766	-	606.061	4.78e-05	0.233	GACTCCAAAGTCCAC
C3	chr19	6712784	6712798	-	598.485	4.9e-05	0.233	CAGTATAAAGGTGGA
F11	chr4	187186929	187186943	+	112.245	4.97e-05	0.124	CTGTACTTTGCTTCC
F11	chr4	187187032	187187044	-	115.887	5.03e-05	0.177	CTCAAAGTCTAAA
LBP	chr20	36971696	36971708	+	115.674	5.11e-05	0.177	agcaaagtacaat
C4BPA	chr1	207277234	207277246	+	115.461	5.18e-05	0.177	TTCAAACTCCAGG
CP	chr3	148933459	148933473	+	580.303	5.2e-05	0.237	GAGGACAAAGGGCCA
PLG	chr6	161125858	161125872	+	11.102	5.32e-05	0.13	CTGCCCCTTGTGCTC
SERPINE1	chr7	100770115	100770129	+	562.121	5.51e-05	0.242	GGGCAGAAAGGTCAA
HP	chr16	72085922	72085936	+	11	5.62e-05	0.135	aggaactctgtaccc
C3	chr19	6712865	6712879	-	548.485	5.75e-05	0.244	CAGTATAAAGGTGGG
C3	chr19	6696325	6696337	-	113.617	5.85e-05	0.19	GCCAAATTCCATC
APCS	chr1	159557312	159557326	-	10.898	5.94e-05	0.139	CTGCTCTCTGGGCCC
CP	chr3	148896328	148896340	+	112.979	6.08e-05	0.19	GGCAAATTCCAGT
FN1	chr2	216282401	216282413	+	112.695	6.21e-05	0.19	GTCAAATTCCAAT
SERPINE1	chr7	100781225	100781239	-	107.959	6.28e-05	0.143	GTGGACTCTGAGATG
LBP	chr20	36989139	36989151	+	112.199	6.41e-05	0.191	TGAAAAGTCCAAC
CP	chr3	148896476	148896490	+	107.551	6.42e-05	0.143	TGAGACTTTGCACCC
CP	chr3	148932525	148932539	-	50.303	6.63e-05	0.244	AGGGACAGAGTTCAC
CD14	chr5	140012822	140012836	+	106.939	6.63e-05	0.143	GTGAACCCTGATCAC
FGB	chr4	155493106	155493120	-	498.485	6.72e-05	0.244	AGGTCAAAAGTTAAA
C3	chr19	6712733	6712747	-	106.531	6.77e-05	0.143	GTGGACTCTACTCTG
LBP	chr20	36983922	36983934	+	11.078	6.92e-05	0.202	CCCAAAGCCCAGG
LBP	chr20	36987300	36987314	-	486.364	6.97e-05	0.244	GAGGGCAAAGGGCTG
SERPING1	chr11	57366954	57366968	+	486.364	6.97e-05	0.244	AAGTTCAAATGTCTG
IL1RN	chr2	113887447	113887461	+	483.333	7.03e-05	0.244	TAGGTCAGAGGTCAG
IL1RN	chr2	113869504	113869518	+	104.898	7.39e-05	0.143	ATGGCCTTGGCCCCA
F11	chr4	187182515	187182529	-	104.694	7.47e-05	0.143	CTGAGCTTTGTTCCA
LBP	chr20	36987397	36987411	+	104.694	7.47e-05	0.143	GTGACCCCTGCACTA
FN1	chr2	216283454	216283468	-	454.545	7.69e-05	0.244	TGGGCCAAGGGTTGA
LBP	chr20	36972586	36972600	-	104.082	7.71e-05	0.143	GGGGCCTTTGCTTCC
FGG	chr4	155539009	155539023	+	451.515	7.75e-05	0.244	GTGTACAAAGGCTAA
LBP	chr20	37002230	37002244	+	4.05	7.79e-05	0.244	ACGGGCAAAGGGCAG
CP	chr3	148932720	148932734	+	440.909	8.01e-05	0.244	CAGTACAAAGGTACA
FGG	chr4	155539009	155539023	-	103.265	8.05e-05	0.143	TTAGCCTTTGTACAC
F11	chr4	187181828	187181842	+	103.265	8.05e-05	0.143	TAAACCTTTGGCCTC
PLG	chr6	161125801	161125815	+	103.265	8.05e-05	0.143	GGGGACTTTGGCCGA
APCS	chr1	159560861	159560873	+	107.943	8.06e-05	0.22	ATCATAGTCCACC
ORM2	chr9	117090927	117090941	-	102.653	8.32e-05	0.146	CTGGACCCTGATTCT
LBP	chr20	36971729	36971743	-	422.727	8.45e-05	0.244	CGAGCCAAAGGTTGA
HP	chr16	72076196	72076208	-	106.879	8.47e-05	0.22	CACAAATTCCAGA
HPX	chr11	6462197	6462211	-	101.837	8.67e-05	0.148	GTGGCCTCTGCAGCT
C9	chr5	39369825	39369837	+	10.617	8.74e-05	0.22	GTCAGAGTCCTCA
SERPINA3	chr14	95088889	95088901	-	106.028	8.81e-05	0.22	CCAAAAGTCCATC
CP	chr3	148932911	148932925	+	404.545	8.93e-05	0.244	TAGGCCAAAGTTAAA
C9	chr5	39362925	39362939	-	101.224	8.95e-05	0.149	CTGTGCTTTGCCCTT
CD14	chr5	140013000	140013014	-	40.303	8.97e-05	0.244	GAGTCAACAGGGCAT
SERPINA1	chr14	94855049	94855061	+	105.532	8.98e-05	0.22	GGCTAAGTCCACT
SERPINE1	chr7	100765941	100765953	-	10.539	9.04e-05	0.22	AGAAAAGTCCATG
HP	chr16	72085922	72085936	-	393.939	9.22e-05	0.244	GGGTACAGAGTTCCT
SAA1	chr11	18281038	18281052	+	393.939	9.22e-05	0.244	AGAGACAAAGTTCAG
F11	chr4	187216357	187216371	-	100.612	9.24e-05	0.149	TCAGCCTTTGGCCCC
SERPINA1	chr14	94853873	94853887	+	392.424	9.26e-05	0.244	GAAGTCAAAGGTTAT
HPX	chr11	6462204	6462218	-	100.408	9.34e-05	0.149	CTGTCCTGTGGCCTC
HPX	chr11	6463803	6463817	+	10	9.54e-05	0.149	CAGGCCTCTGCCATC
IL1RN	chr2	113880896	113880910	+	10	9.54e-05	0.149	gtgccctttactcct
F11	chr4	187181937	187181949	+	103.901	9.61e-05	0.221	ATCAAAGCCCAGT
FGA	chr4	155513259	155513273	+	378.788	9.63e-05	0.249	gggcacaaagtttga
HP	chr16	72076374	72076388	+	371.212	9.85e-05	0.249	GTGTGTGAAGGTCAC
LBP	chr20	36983776	36983790	-	991.837	9.94e-05	0.154	CTGGAACTTGGACTC

## Sheet: 5 PROX1 motifs
gene	chrom	motif start	motif end	strand	score	p-value	q-value	matched sequence
HPX	chr11	6464678	6464689	+	124.364	1.4e-05	0.573	CAAGACTTCTCA
HPX	chr11	6462374	6462385	+	118.909	1.83e-05	0.573	CAAGACTCCTTT
SERPINA3	chr14	95091397	95091408	-	118	1.9e-05	0.573	CAAGAAGCCTTC
SERPINA1	chr14	94857089	94857100	-	100.364	4.07e-05	0.966	CAAGGCTCCTTC
IL1RN	chr2	113896087	113896098	+	118	6.66e-05	0.966	TTTGACGTCTTG
C3	chr19	6730412	6730423	-	865.455	7.04e-05	0.966	CTAGACGCCTCC
SERPINA1	chr14	94860817	94860828	-	841.818	7.67e-05	0.966	CAAGACACCTCA
SERPINA3	chr14	95091397	95091408	+	114	7.72e-05	0.966	gaaggcttcttg
SAA2	chr11	18265518	18265529	-	832.727	8e-05	0.966	AAAGATGTCTTC

## Sheet: 6 NFIL3 motifs
gene	chrom	motif start	motif end	strand	score	p-value	q-value	matched sequence
HPX	chr11	6462325	6462335	-	109.596	6.85e-05	1	TGATGTAATCA
FGA	chr4	155519264	155519274	+	107.273	8.16e-05	1	tgatgtaagga
PLG	chr6	161130173	161130183	-	121.212	3.9e-05	1	TTATATAACCT
CD14	chr5	140012785	140012795	+	143.333	1.36e-05	1	TTATGTAATCC
FGG	chr4	155539878	155539888	+	118.687	4.26e-05	1	ttatataatgt
FGG	chr4	155539875	155539885	-	115.859	4.8e-05	1	TTATATAATAT

## Sheet: 7 REVERBA motifs
gene	chrom	motif start	motif end	strand	score	p-value	q-value	matched sequence
HPX	chr11	6463881	6463895	+	7.13462	5.39e-05	0.374	AGGTCAGTGGGCAAG
LBP	chr20	36972080	36972094	+	6.94231	5.73e-05	0.374	atgtcagagggacag
SERPINE1	chr7	100765958	100765972	-	5.63462	8.57e-05	0.374	GGGTCACACGGGCAC
LBP	chr20	36984101	36984115	-	7.21154	5.26e-05	0.374	AGGGCAGTGTGGGGC
LBP	chr20	36984254	36984268	-	6.19231	7.22e-05	0.374	AGGCCAGTCTGACAG
C9	chr5	39364775	39364789	+	7.23077	5.22e-05	0.374	GGGGCAATGGGCCTG
C9	chr5	39364559	39364573	-	6.30769	6.97e-05	0.374	AGAGCAGCATGTCAG
IL1RN	chr2	113869672	113869686	+	9.25	2.67e-05	0.374	AGGTTTGTAGGCCAG
IL1RN	chr2	113880074	113880088	+	6.63462	6.31e-05	0.374	ggagtattatgtcat
HP	chr16	72076453	72076467	+	7.42308	4.91e-05	0.374	TGGGCAGAGGGTCAG
HP	chr16	72088286	72088300	+	12.4615	8.04e-06	0.338	AGGTTTGTGGGTCAT
IL1RN	chr2	113885099	113885113	+	11.9038	1e-05	0.338	GGGGCAGGGTGGCAG
SERPING1	chr11	57355753	57355767	-	6.78846	6.01e-05	0.374	ATGGCAGAAGGGCAA
C3	chr19	6723230	6723244	+	5.42308	9.13e-05	0.374	GGGTCTGTGGGTGGG
C9	chr5	39369762	39369776	+	5.36538	9.28e-05	0.374	GGGGCTTTGGGGCAG
SERPINA1	chr14	94857273	94857287	-	5.26923	9.55e-05	0.374	GTGCCAGGAGGGCGA
C3	chr19	6720617	6720631	+	10.7692	1.55e-05	0.338	GGGTCAGAGGGACAG
LBP	chr20	36974269	36974283	-	8.59615	3.34e-05	0.374	GAGTCAGTGTGCCAG
SERPINA1	chr14	94860960	94860974	+	6.25	7.1e-05	0.374	AGGTTAGCAGGCTGC
C3	chr19	6730473	6730487	-	5.21154	9.71e-05	0.374	GGGGGAGTGGGGCGG
FGG	chr4	155539988	155540002	+	6.76923	6.05e-05	0.374	aggttaaggtgacat
FGG	chr4	155539885	155539899	+	5.40385	9.18e-05	0.374	atgtcagttggtgac
CP	chr3	148896456	148896470	+	5.78846	8.18e-05	0.374	AGGTCAGGATTTCAG
C3	chr19	6684738	6684752	+	10.5769	1.66e-05	0.338	GGGGCAGAGGGGCAT
LBP	chr20	36974893	36974907	-	8.98077	2.92e-05	0.374	AGTGCAGTGGGCCAG
C3	chr19	6690855	6690869	-	7.69231	4.5e-05	0.374	AGGGTAGCGGGGTAA
C4BPA	chr1	207282675	207282689	-	10.5192	1.7e-05	0.338	ATGTCACTCTGTCAG
C3	chr19	6714657	6714671	+	8.23077	3.77e-05	0.374	aggtcaggagttcaa

## Sheet: 8 COUPTFII motifs
gene	chrom	motif start	motif end	strand	score	p-value	q-value	matched sequence
ORM2	chr9	117090689	117090701	+	175.918	8.28e-08	0.00973	CAGAGGTCAAGAG
SERPINE1	chr7	100770120	100770132	+	164.286	7.58e-07	0.0445	GAAAGGTCAAGGG
IL1RN	chr2	113884531	113884543	+	147.551	6.04e-06	0.104	caggggtcagcag
CRP	chr1	159682013	159682025	+	146.531	6.64e-06	0.104	CAAAGGTCATTAG
FGA	chr4	155519240	155519252	-	145.918	7.11e-06	0.104	TAAGGGTCAAGTG
HP	chr16	72074729	72074741	-	143.061	9.34e-06	0.105	CTGAGGTCAGGAG
C3	chr19	6714654	6714666	+	143.061	9.34e-06	0.105	ctgaggtcaggag
SERPING1	chr11	57356020	57356032	+	142.449	9.84e-06	0.105	ccagggtcaaaag
SERPINA3	chr14	95078528	95078540	-	139.796	1.22e-05	0.114	CAAAGGTCAAAAA
SERPINE1	chr7	100765963	100765975	-	138.571	1.35e-05	0.114	AAGGGGTCACACG
LBP	chr20	36987217	36987229	-	136.327	1.6e-05	0.119	GCAAGGTCAAGTG
C3	chr19	6696368	6696380	+	136.122	1.63e-05	0.119	TCGGGGTCAAGGG
SERPINA1	chr14	94860777	94860789	+	131.837	2.21e-05	0.147	CAAGGGTCATGGA
CP	chr3	148933414	148933426	+	131.224	2.3e-05	0.147	AAAAGGTCATTAG
LBP	chr20	36987394	36987406	-	130.612	2.4e-05	0.147	CAGGGGTCACAGA
FGB	chr4	155492941	155492953	-	130	2.51e-05	0.147	CTAGGGTCATAAG
CP	chr3	148934197	148934209	+	128.367	2.78e-05	0.154	ttaaggtcacccg
C3	chr19	6690763	6690775	+	127.755	2.88e-05	0.154	ATGGGGTCACCGG
FGB	chr4	155482029	155482041	+	126.327	3.18e-05	0.155	caggggtcaagtc
C4BPA	chr1	207275689	207275701	+	124.898	3.48e-05	0.155	cagaggtcagaaa
HAMP	chr19	35771163	35771175	-	123.878	3.7e-05	0.155	CAGGGGTCACAGC
VTN	chr17	26697417	26697429	+	123.673	3.74e-05	0.155	CAAAGGTCACATT
F11	chr4	187182490	187182502	+	122.653	3.95e-05	0.155	tcaaggtcactgg
FGB	chr4	155481538	155481550	-	121.429	4.26e-05	0.159	TTGAGGTCATCAG
CP	chr3	148942961	148942973	-	118.776	4.97e-05	0.159	CAAGGGTCAGCAA
CP	chr3	148941880	148941892	+	118.776	4.97e-05	0.159	AAAAGGTCATGCA
SERPINA3	chr14	95091427	95091439	+	118.571	5.03e-05	0.159	ctgaggtcaggga
C3	chr19	6712841	6712853	-	118.571	5.03e-05	0.159	TGGGGGTCACAGG
SERPING1	chr11	57384237	57384249	-	118.367	5.07e-05	0.159	GAAGGGTCAAAGA
SERPING1	chr11	57384325	57384337	+	117.551	5.3e-05	0.159	caaaggtcagact
SERPINA1	chr14	94860642	94860654	-	117.143	5.42e-05	0.159	TTGGGGTCATGCG
HP	chr16	72077256	72077268	+	117.143	5.42e-05	0.159	CAGGGGTCATGCT
C3	chr19	6712583	6712595	+	116.327	5.67e-05	0.161	GAGAGGTCACGAT
C3	chr19	6720614	6720626	+	115.918	5.8e-05	0.161	GCAGGGTCAGAGG
SERPINA1	chr14	94853560	94853572	-	11.551	5.95e-05	0.161	CCAAGGTCACACA
SERPING1	chr11	57355990	57356002	+	115.102	6.08e-05	0.161	cagaggtcagctt
SERPING1	chr11	57384460	57384472	-	114.898	6.15e-05	0.161	GTAGGGTCACATG
ORM1	chr9	117080553	117080565	-	112.449	6.94e-05	0.171	AACAGGTCAAATG
HPX	chr11	6463878	6463890	+	112.245	7e-05	0.171	CATAGGTCAGTGG
IL1RN	chr2	113887452	113887464	+	112.245	7e-05	0.171	CAGAGGTCAGTGC
SERPING1	chr11	57365130	57365142	-	111.429	7.3e-05	0.171	CCAGGGTCAGGGA
IL1RN	chr2	113896151	113896163	+	110.612	7.55e-05	0.171	CAGGGGTCAGCAT
SERPINA1	chr14	94855014	94855026	+	110.408	7.63e-05	0.171	CCAAGGTCACCCC
SERPING1	chr11	57384211	57384223	-	10.898	8.17e-05	0.171	CAGGGGTCAGAAT
LBP	chr20	36971938	36971950	+	108.367	8.43e-05	0.171	aaaaggtcatata
FN1	chr2	216282396	216282408	+	108.367	8.43e-05	0.171	CTGAGGTCAAATT
F11	chr4	187182240	187182252	+	107.959	8.6e-05	0.171	CCAAGGTCAGCCA
HP	chr16	72076379	72076391	+	107.551	8.78e-05	0.172	TGAAGGTCACTTG
C3	chr19	6714939	6714951	-	106.735	9.12e-05	0.176	CCAGGGTCACACA
LBP	chr20	36974321	36974333	+	10.551	9.63e-05	0.182	cctgggtcacagg
C3	chr19	6720882	6720894	+	104.694	9.97e-05	0.186	CCAGGGTCAGGGC
