# Supplementary material for: Downregulation of HNF4A enables transcriptomic reprogramming during the hepatic acute-phase response
Source: Commun Biol. 2024 May 16;7:589. doi: 10.1038/s42003-024-06288-1 (PMC11099168; doi:10.1038/s42003-024-06288-1)
Supplement: Supplementary file 5 — Supplementary Data File 3 [file 42003_2024_6288_MOESM5_ESM.xlsx]

## Sheet: Fig 1b
	24h-LPS 3	24h-LPS 2	24h-LPS 1	6h-LPS 3	6h-LPS 1	6h-LPS 2	control 3	DMSO 2	DMSO 1
LCN2	0.768476	0.763728	0.868097	0.626043	0.505704	0.428008	-1.35894	-1.37832	-1.2228
PI3	0.609398	0.577091	0.685715	0.868564	0.670909	0.56938	-1.38863	-1.35964	-1.23279
IL8	0.675536	0.638168	0.630341	0.73082	0.731005	0.589193	-1.28507	-1.35221	-1.35778
TNFAIP2	0.25551	0.274992	0.235629	1.01194	0.969135	1.03231	-1.31628	-1.29607	-1.16716
IL1RL1	1.16298	1.29515	1.31656	-0.121748	-0.399016	-0.276514	-1.13676	-0.922715	-0.917937
SOD2	0.580338	0.623973	0.653797	0.655446	0.711576	0.76312	-1.27187	-1.25547	-1.4609
SAA2	1.08281	1.1365	1.15148	0.235653	0.056057	-0.150705	-1.179	-1.26034	-1.07244
PTX3	0.740888	0.725706	0.758828	0.422826	0.783533	0.534825	-1.22687	-1.44598	-1.29377
CRP	0.761676	0.949816	0.971171	0.602621	0.37019	0.225364	-1.33954	-1.26424	-1.27706
TNFAIP3	0.647711	0.645505	0.651714	0.870918	0.588479	0.57811	-1.34992	-1.23661	-1.39591
CP	1.08357	1.23138	1.11712	0.279028	-0.236256	-0.09552	-0.993864	-0.985545	-1.39991
BIRC3	0.533826	0.537908	0.522711	0.862587	0.708815	0.773624	-1.08781	-1.25527	-1.59638
CCL20	-0.009955	-0.007633	0.029095	1.10145	1.22806	1.12628	-1.17624	-1.1214	-1.16966
OR2I1P	0.510014	0.430923	0.567935	0.728503	0.909234	0.809858	-1.30669	-1.336	-1.31378
CFB	0.959044	1.05516	1.00365	0.483075	0.060983	0.180559	-1.36641	-1.1892	-1.18686
CXCL1	0.769577	0.704131	0.764534	0.892395	0.512495	0.294915	-1.25976	-1.27656	-1.40173
MT1A	1.02305	0.974433	1.15795	0.359273	0.250681	-0.123382	-1.29193	-1.28767	-1.06241
ICAM1	0.258986	0.248043	0.274922	0.892064	1.00146	1.10423	-1.34708	-1.26289	-1.16973
CXCL2	0.686283	0.704285	0.626842	0.706116	0.706661	0.556928	-1.37914	-1.42469	-1.18329
LBP	1.03541	1.13017	1.23306	0.164308	0.088618	-0.244023	-1.362	-1.23332	-0.81222
CXCL3	0.717749	0.653942	0.739743	0.699506	0.658057	0.519181	-1.4333	-1.28162	-1.27326
SLC14A1	-1.11701	-0.950685	-1.03126	-0.407487	-0.085767	-0.120637	1.20962	1.27141	1.23182
SAA1	1.22429	1.04953	1.40036	-0.108411	-0.054827	-0.558454	-1.12892	-1.2074	-0.616168
HMGCS2	-1.36285	-1.11156	-1.20391	0.287651	0.267258	0.024637	0.838725	0.979223	1.28083
STEAP2	0.891136	0.829177	0.682528	0.599108	0.455835	0.498742	-1.24026	-1.28834	-1.42793
CYP2C8	-1.10259	-1.29666	-1.32778	0.398041	0.075613	0.199369	1.09664	1.07296	0.88441
VNN1	0.680999	0.819204	0.831234	0.638295	0.48063	0.467013	-0.961138	-1.36808	-1.58815
SLC39A14	0.619504	0.675565	0.625894	0.741044	0.535989	0.773629	-1.44985	-1.10055	-1.42122
CCL2	0.473857	0.501984	0.507081	1.05114	0.81403	0.570088	-1.11256	-1.41445	-1.39117
ZC3H12A	0.533987	0.552566	0.523591	1.02406	0.642086	0.665602	-1.40704	-1.40685	-1.12801
CCL5	0.742501	0.801092	0.943766	0.8929	0.27163	0.166616	-0.951099	-1.40336	-1.46404
NAMPT	0.568548	0.657155	0.595663	0.775043	0.685696	0.689492	-1.19677	-1.21174	-1.56309
TLR2	0.369737	0.353636	0.283918	0.74772	1.05714	1.02168	-1.19848	-1.19881	-1.43654
SLC39A8	1.2089	1.2866	1.28271	0.126143	-0.560761	-0.564591	-0.934215	-0.837653	-1.00713
RDH5	-1.16598	-1.10843	-1.04353	-0.045258	-0.170972	0.002001	1.03032	1.02685	1.47501
CRYAB	-1.24541	-1.37092	-1.11548	0.090974	0.457498	0.226263	0.987648	0.718524	1.2509
SOCS1	0.651291	0.527313	0.624834	0.360522	0.993661	0.7601	-1.47245	-1.38767	-1.0576
AKR1B10	-1.40057	-1.20535	-1.1404	0.486466	0.292596	-0.005484	1.01199	0.890151	1.07062
CA12	0.983502	1.19293	1.30443	0.082101	-0.223337	0.017144	-1.3635	-1.04914	-0.94412
MAP3K8	0.79243	0.740977	0.70649	0.46123	0.599338	0.656626	-1.13238	-1.25583	-1.56888
S100A9	0.48552	0.617839	0.804287	0.757959	0.808394	0.407832	-1.61265	-1.42277	-0.846408
NAMPTL	0.558547	0.712265	0.677154	0.833181	0.503771	0.662467	-1.1581	-1.16653	-1.62276
EBI3	1.0775	0.651303	0.84247	0.839208	0.221922	0.197838	-1.3363	-1.33861	-1.15533
SERPINB7	0.585952	0.666025	0.855369	0.640065	0.703928	0.527458	-1.44343	-1.28304	-1.25233
CYP2B6	-1.37836	-1.31485	-1.18993	0.826922	0.201314	0.37978	0.973662	0.674499	0.826955
SLC2A6	0.31482	0.237139	0.288449	1.07319	0.934275	0.945252	-1.36689	-1.33893	-1.0873
RELB	0.286675	0.193194	0.244572	0.882834	1.19408	0.932804	-1.27598	-1.44803	-1.01015
SERPINA3	0.592788	1.0889	0.623084	0.539874	0.517768	0.577653	-1.33302	-1.35896	-1.24808
IL32	0.462931	0.348918	0.575093	0.922966	1.01143	0.532958	-1.46398	-1.49034	-0.899975
METTL7B	-1.22223	-1.27812	-1.05582	0.165913	0.159783	0.033512	0.869092	0.818406	1.50947
SLC43A2	0.576619	0.650141	0.773164	0.926488	0.435263	0.569614	-1.5079	-1.39139	-1.032
SLC38A3	-1.38875	-0.922609	-1.28534	0.292723	0.190594	-0.072874	1.06437	0.892644	1.22924
MT2A	0.851934	0.651424	0.837214	0.204709	0.874099	0.397123	-1.57059	-1.43637	-0.809552
RP11-91K9,1	1.01845	0.981288	1.04818	0.708528	-0.143932	-0.000197	-1.15851	-1.11354	-1.34026
CYP3A4	-1.40586	-1.12203	-1.18576	0.607614	0.044003	0.084172	1.10984	0.97779	0.890236
GNMT	-1.05246	-1.16283	-1.07756	0.418869	-0.319822	-0.246559	1.12395	0.940991	1.37541
CASP4	0.075727	0.175574	0.302678	0.978954	1.15521	1.00672	-1.19758	-1.16781	-1.32948
RRM2	1.25666	1.2285	1.28295	-0.797573	-1.08471	-1.12092	-0.283992	-0.249102	-0.231818
PPAP2B	0.636945	0.532877	0.649294	1.06689	0.448003	0.592714	-1.33563	-1.12567	-1.46542
C15orf48	0.157389	-0.008995	0.104854	1.24488	1.15044	0.915218	-1.16534	-1.29666	-1.10179
SLC10A1	-1.46973	-0.984272	-1.03212	0.250194	-0.073159	0.002738	1.0849	0.894562	1.32688
ADAMTS9	0.192285	0.291279	0.177748	1.01918	0.958564	1.08445	-1.15842	-1.08102	-1.48406
STEAP1	0.333229	0.222661	0.275344	0.764695	1.1477	1.02375	-1.04556	-1.27095	-1.45087
PLA2G2A	1.17456	1.2745	1.37101	-0.141073	-0.359907	-0.674485	-1.20168	-0.837542	-0.605394
SERPIND1	-1.24467	-1.12898	-1.27158	0.344088	0.214758	-0.047319	0.939516	0.87057	1.32361
IL4R	0.251873	0.255242	0.231819	0.813186	1.08218	1.10406	-1.50074	-1.1917	-1.04593
CTSS	0.81258	0.802128	0.964287	0.409966	0.328113	0.571647	-1.0264	-1.51482	-1.3475
LTF	1.23389	1.38633	1.17417	0.047704	-0.534272	-0.487317	-0.940167	-0.940167	-0.940167
IL18R1	0.480903	0.852438	0.578173	0.431679	0.774362	0.811308	-1.09153	-1.26548	-1.57185
CMPK1	0.997766	0.942511	0.912947	0.538199	0.156467	0.195292	-0.994746	-1.08793	-1.6605
UGT2B15	-1.42741	-0.878792	-1.26035	-0.003674	0.218194	0.188013	1.39774	0.934467	0.831802
APOC3	-1.58307	-1.08441	-0.748118	0.149502	0.606472	-0.273667	0.788199	0.641714	1.50338
NNMT	0.395568	0.407266	0.683553	0.543766	1.17619	0.574239	-1.6335	-1.41136	-0.735726
IL7	0.128193	0.123577	-0.015096	1.12842	1.03567	1.14359	-1.45945	-0.968454	-1.11644
IFNGR1	0.746068	0.77442	0.865224	0.680973	0.47952	0.373892	-1.0856	-1.23576	-1.59874
ITGA7	-1.11772	-1.11537	-1.19114	0.231982	-0.240422	-0.016423	1.22241	1.14961	1.07707
TRIM22	0.518012	0.540936	0.549458	1.23551	0.377708	0.649531	-1.12194	-1.31037	-1.43885
DIO1	-1.29019	-1.25967	-1.17395	0.168206	0.311366	0.144383	0.936218	1.02172	1.14191
SAA4	0.693236	0.736094	0.466318	0.925812	0.410181	0.693296	-1.07078	-1.29588	-1.55828
GBP3	-0.097078	0.064367	-0.062103	1.18207	1.15831	1.15987	-1.03328	-1.09374	-1.27842
TOP2A	1.1625	1.32954	1.26483	-0.902909	-0.863688	-1.17896	-0.132538	-0.136857	-0.54192
APOL1	0.176723	0.108011	0.233393	1.10978	0.941501	1.11025	-1.37278	-1.2107	-1.09618
TMEM38A	-0.88022	-1.23294	-0.860494	0.024872	-0.362413	-0.35585	0.910372	1.18133	1.57534
LRG1	0.446376	0.624515	0.727849	1.1198	0.588215	0.347017	-1.55601	-1.37201	-0.925755
MAP3K5	0.994082	0.987572	1.04418	0.466944	-0.159763	0.318174	-1.19327	-0.948951	-1.50897
SERPINA4	-1.30341	-1.12951	-0.909966	0.171504	0.349597	-0.465153	1.07305	0.76988	1.444
GLYAT	-0.589948	-0.739673	-0.543957	-0.138219	-0.968454	-0.901199	1.30412	1.19448	1.38285
LIMK2	0.812387	1.02323	0.911046	0.522712	0.212835	0.356735	-1.32688	-1.48117	-1.0309
BTBD19	0.655498	0.825901	0.49395	0.648576	0.180752	1.07131	-1.16341	-1.28336	-1.42922
IER3	0.496579	0.390557	0.401824	0.738655	1.10513	0.731083	-1.52649	-1.36395	-0.973385
KCNQ3	1.0434	1.00299	0.949361	0.524742	0.112243	0.066372	-0.947759	-1.25633	-1.49502
CYP2C19	-1.10308	-0.872979	-1.36486	0.117338	-0.242487	0.0245	1.3774	1.2016	0.862576
SNX10	0.969463	1.05726	0.977416	0.27643	0.070907	0.342559	-1.02038	-1.04287	-1.63078
KRT19	-1.16639	-1.21582	-0.852713	-0.686895	0.621872	0.233462	0.772726	0.763902	1.52986
SELENBP1	-1.29914	-0.982098	-0.820354	0.285019	-0.149147	-0.503245	1.05382	0.82613	1.58902
PRODH2	-1.40722	-1.36712	-1.00813	0.241945	0.592357	0.191594	0.857309	0.676065	1.2232
RP11-79H23,3	0.321802	0.367341	0.055406	0.875497	0.939729	1.19044	-1.22471	-1.22619	-1.29933
SLC7A2	0.416414	0.656706	0.469957	0.799927	0.600627	0.855045	-0.959679	-0.923608	-1.91539
MT1E	1.17852	1.20692	1.4163	-0.123264	-0.694452	-1.05065	-0.877078	-0.859856	-0.19644
CIDEC	-1.10298	-0.816702	-0.532311	-0.102603	-0.228588	-0.927052	1.08282	0.935078	1.69234
ADCY8	-1.71893	-1.04766	-0.847503	0.205394	0.180664	0.198972	0.957924	0.873376	1.19776
TNIP1	-0.126216	-0.153844	-0.048296	1.19952	1.23983	1.16081	-1.229	-1.15853	-0.884261
SLC11A2	0.507235	0.72361	0.632912	0.97525	0.309924	0.736542	-1.12035	-1.10804	-1.65708
VSTM2L	-1.03183	-1.2586	-1.00139	-0.466347	0.458588	0.123846	0.64757	0.883168	1.645
CAV1	-1.42023	-1.3928	-1.13376	0.610664	0.45451	0.854	0.84825	0.719847	0.45951
GBP4	-0.061271	-0.060678	-0.16618	1.2454	1.04462	1.2815	-1.19216	-0.855148	-1.23609
SDC4	0.024859	0.01803	0.129783	0.750724	1.40912	1.14991	-1.32491	-1.19681	-0.960714
PCK2	-1.01662	-1.02715	-0.833345	-0.056287	-0.288393	-0.430646	0.967979	0.892207	1.79225
KYNU	0.002013	0.120535	0.206515	1.19235	1.07401	0.99151	-0.962603	-1.39689	-1.22745
NCOA7	0.883859	1.12934	0.850184	0.103944	0.216063	0.500568	-0.817312	-1.17285	-1.6938
COL8A1	1.23778	1.22464	1.1262	0.461309	-0.867912	-0.462869	-0.873791	-0.759385	-1.08597
PLAC8	-1.22701	-0.501491	-0.602212	-0.581633	-0.143143	-0.692435	0.839126	1.22272	1.68608
MT1X	0.904024	0.627858	0.638337	0.165889	1.06825	0.294978	-1.69514	-1.35101	-0.653195
NFKB2	-0.052109	-0.095173	-0.08118	1.01424	1.35445	1.16908	-1.26059	-1.20321	-0.8455
TRNP1	-1.17847	-1.38281	-1.04082	0.144451	0.359425	0.220369	0.549726	0.714169	1.61396
EPHX1	-1.01523	-1.22959	-0.898836	0.254497	-0.046595	-0.472301	0.803483	0.901052	1.70353
AKR7A3	-1.47413	-1.03164	-0.654913	0.346439	-0.179623	-0.329327	0.83696	0.86775	1.61849
TNC	-0.013292	-0.003889	0.014419	0.839198	1.20138	1.38851	-1.18526	-1.18392	-1.05715
SCGN	-1.5022	-0.846444	-0.805073	0.256312	-0.076788	-0.48421	1.10151	0.976064	1.38083
BCL3	0.779054	0.789718	0.841988	0.764704	0.493777	0.154137	-1.62134	-1.37932	-0.822719
ALDH1A1	-1.42669	-1.06356	-1.07168	0.321583	0.187379	-0.039363	1.44817	1.04115	0.603013
RBP4	-1.31302	-1.28963	-0.961465	-0.052281	0.924024	0.174941	0.532637	0.469011	1.51578
CGNL1	0.707528	0.98249	0.934708	0.712498	-0.06077	0.326453	-0.806877	-0.90681	-1.88922
ERAP1	0.86182	0.998037	0.838873	0.251265	0.206044	0.604489	-1.03376	-0.975955	-1.75081
HSPB1	-1.27238	-1.46651	-0.795414	0.021828	0.948773	0.214933	0.423021	0.407148	1.5186
C8orf4	1.01469	0.991203	1.0028	0.30322	0.364177	-0.017944	-0.775293	-1.46343	-1.41942
NFKBIE	-0.00905	-0.010114	0.194155	0.892952	1.3767	1.03076	-1.27653	-1.38222	-0.816658
GSTA1	-1.37598	-1.07032	-1.02734	0.301121	0.5833	-0.502852	0.970081	0.939681	1.1823
HPD	-1.38496	-0.897451	-0.884493	0.355783	0.162765	-0.643553	0.973078	0.777622	1.54121
ATP1A2	-0.488594	-0.399898	-0.293372	-0.347588	-1.21486	-1.05331	1.23113	1.2821	1.28439
PLXNC1	1.22479	1.34739	1.1376	0.298692	-0.865886	-0.676448	-0.685761	-0.751238	-1.02914
TANC2	0.803759	1.03877	0.890914	0.887708	-0.266467	0.231006	-1.15772	-0.839161	-1.58881
TGM2	-0.060136	0.020831	0.102065	0.879752	1.13003	1.37076	-1.36611	-1.16509	-0.912109
GRAMD1A	0.823072	0.688244	0.648897	0.893366	0.501889	0.2797	-1.62147	-1.43866	-0.775047
NFKBIZ	1.24858	1.38321	0.993305	0.080805	-0.598324	-0.303172	-0.797765	-0.536957	-1.46968
SYT12	-1.15249	-1.37119	-1.22227	1.14082	1.04823	0.731281	0.209474	0.054156	0.561993
HIF1A	0.416913	0.50777	0.336093	1.0042	0.585808	0.955974	-0.950188	-1.10653	-1.75004
VNN2	1.21095	1.1354	1.08884	0.403033	-0.105247	-0.489781	-0.831665	-1.05391	-1.35761
EGR1	-0.915862	-1.31499	-1.06825	-0.376608	0.059241	0.181226	0.809078	1.24348	1.38268
GATM	-1.1994	-0.948357	-1.04773	0.45158	-0.347934	-0.29615	1.303	1.41681	0.668175
KDR	-0.216432	-0.015277	-0.040498	-0.896958	-1.22579	-1.1489	1.26836	1.38927	0.886233
STIL	1.29332	1.34572	1.23475	-0.069875	-0.635308	-0.64176	-0.793413	-0.726145	-1.00728
UPB1	-0.558298	-0.563369	-0.860484	-0.087274	-1.04237	-0.749214	1.30823	1.22533	1.32745
TRIM54	-0.810145	-1.1258	-0.975504	-0.31299	-0.167436	-0.391733	1.05028	1.30936	1.42396
WWC1	0.638313	0.71004	0.772466	1.11611	0.209249	0.401978	-1.54379	-1.18596	-1.11841
NABP1	1.24178	1.20399	0.725104	0.106325	-0.116572	0.03689	-0.440744	-0.897655	-1.85912
TNFAIP6	0.123515	0.348092	0.33433	1.14974	0.964847	0.829411	-1.50921	-1.01337	-1.22736
SBSN	0.245417	0.243574	0.229323	0.538279	1.28196	1.15725	-1.19517	-1.26452	-1.23611
RNA5SP334	1.00433	1.17184	0.980273	0.119966	0.141726	0.146988	-1.62352	-1.17122	-0.770387
GLRX	0.428179	0.596042	0.653009	1.15861	0.676528	0.391199	-1.32843	-1.2603	-1.31483
LAPTM5	-1.43836	-1.27926	-1.04488	-0.104221	0.682906	0.962933	0.69016	0.491037	1.03968
MKI67	1.18281	1.25881	1.26183	-0.459128	-1.1328	-1.09509	-0.129778	-0.042696	-0.843948
ICAM5	-0.228799	-0.077316	-0.133986	0.786077	1.3827	1.43341	-1.08603	-1.0871	-0.988961
TFPI2	-0.306487	-0.324877	-0.1914	1.00894	1.43836	1.32772	-1.05053	-0.916921	-0.984811
CYP1B1	0.57572	0.824758	0.798897	0.146443	0.666486	0.829283	-1.21865	-0.942874	-1.68006
STOM	1.21387	1.17297	1.2836	0.174484	-0.47452	-0.409587	-0.975341	-0.71225	-1.27322
AMPD3	-0.240644	-0.130302	-0.119902	1.06886	1.22091	1.36929	-1.23795	-1.02531	-0.904947
PKLR	-0.854231	-0.989524	-0.706021	0.129227	-0.764192	-0.585161	1.14628	1.09511	1.5285
OSMR	0.226688	0.23033	0.127015	1.0335	0.804505	1.21782	-1.11705	-0.907196	-1.61561
PDZK1	-1.14325	-0.711047	-0.890731	0.268439	-0.439743	-0.674124	1.51282	1.37586	0.701784
GRHPR	-1.27274	-1.25208	-0.837077	0.044557	0.36158	-0.165414	0.806091	0.599856	1.71523
GJB1	-0.880169	-0.569906	-0.301636	-0.452962	-0.674435	-0.945514	0.977387	1.07231	1.77493
SLC25A4	-1.32043	-1.25551	-1.13026	0.089248	0.555618	0.213996	0.665543	0.761398	1.42039
RP11-644F5,10	-0.065403	-0.080327	-0.132579	-0.690353	-1.15298	-1.4093	1.25653	1.05274	1.22167
MT1F	1.25912	1.24836	1.31968	-0.582949	-1.02138	-1.09632	-0.515003	-0.502567	-0.108951
CYP4B1	-0.981984	-0.910202	-0.704036	0.221641	-0.78033	-0.519468	1.08856	0.93549	1.65033
CEBPD	0.640298	0.422843	0.723015	0.133064	1.22364	0.463296	-1.75102	-1.35884	-0.496295
PNRC1	0.978238	0.658148	0.653754	0.570546	0.589514	0.488741	-1.5516	-1.27557	-1.11177
FGB	1.10171	1.34229	1.37119	-0.092661	-0.702532	-1.20512	-0.459293	-0.577533	-0.778055
ELF3	0.212653	0.244947	0.284017	0.973808	1.19109	0.794147	-1.53264	-1.32619	-0.84184
ANLN	1.15778	1.3064	1.29854	-0.519674	-1.13045	-1.11093	-0.23922	-0.119844	-0.642594
ADORA2A-AS1	-0.85992	-0.991388	-0.832251	-0.171984	-0.3719	-0.628627	1.08199	1.34504	1.42904
SOCS3	0.563442	0.869376	0.80838	-0.231661	0.530816	1.06576	-1.74358	-1.04828	-0.814248
SOX9	-0.443755	-0.469184	-0.477409	-0.318253	-1.15632	-0.978059	1.17983	1.43616	1.22699
PIPOX	-1.28214	-0.653001	-0.694579	0.215168	-0.597595	-0.653568	1.05676	1.08465	1.52429
CXCL10	0.33293	0.392315	0.424861	1.42793	0.634029	0.575543	-1.25456	-1.28115	-1.2519
SIRPA	0.159642	0.099333	0.280153	0.926383	0.949218	1.23726	-1.41238	-1.33591	-0.903703
SERPINC1	-1.51336	-0.855639	-0.693828	0.084645	0.098592	-0.565307	1.16433	0.821212	1.45935
PLSCR1	0.264016	0.269016	0.138288	1.09804	0.837181	1.12683	-1.21914	-1.16903	-1.3452
FGG	1.11601	1.30327	1.40949	-0.197058	-0.7988	-1.24607	-0.541596	-0.514009	-0.531243
GPT	-1.25338	-0.990934	-1.17758	0.096303	0.509271	-0.298957	1.00179	0.574368	1.53912
OAS3	0.645254	1.00251	0.999346	0.685487	0.018888	0.401994	-1.62781	-1.20259	-0.923088
EHD1	-1.12086	-1.06753	-1.03717	1.19549	1.23995	1.19232	-0.303052	-0.196632	0.097471
TM4SF4	-1.36545	-1.10083	-1.044	-0.411927	0.781289	0.225671	0.869642	0.745114	1.30049
ALDH1L1	-0.981384	-0.719496	-0.668813	-0.1502	-0.391645	-0.870366	0.953649	1.07542	1.75284
NUSAP1	1.07235	1.32693	1.27206	-0.728421	-1.01401	-1.33545	-0.124317	-0.276287	-0.192856
SEPP1	-0.455639	-0.665374	-0.856723	-0.898381	-0.561381	-0.50689	1.34868	1.45396	1.14174
ACAA1	-1.25385	-1.02317	-0.798906	0.198245	-0.041834	-0.464682	0.702171	0.896034	1.786
TRANK1	1.0383	1.31235	1.18973	0.336089	-0.771266	-0.377328	-0.823806	-0.481604	-1.42247
DNER	0.611334	0.563587	0.594682	0.732236	0.648244	0.812984	-1.28953	-1.11218	-1.56135
MT1DP	1.19123	1.13568	1.38493	-0.382168	-0.176449	-0.111491	-1.11264	-0.758486	-1.1706
GLYCTK	-1.02387	-0.638999	-0.888414	-0.252023	-0.258868	-0.719095	1.06002	0.986297	1.73495
GCH1	0.017545	-0.068178	0.073963	0.918495	1.21427	1.29038	-1.18888	-0.979502	-1.27809
GSTM4	-1.05529	-1.12637	-0.670363	0.177648	-0.196854	-0.720274	1.02375	0.941505	1.62624
KRT16	0.503764	0.397119	0.659028	0.37166	1.11296	0.755664	-1.69064	-1.30276	-0.80679
UGT2B4	-1.09417	-0.868522	-1.30757	0.09863	0.245772	-0.435171	1.50578	1.14078	0.714464
RARRES1	0.857258	0.994447	1.09213	0.24997	0.231425	0.37167	-1.16141	-1.2566	-1.37889
HOGA1	-0.236488	-0.690165	-0.192734	-0.38995	-0.949744	-1.26665	1.17395	1.01305	1.53873
SUSD3	-0.841829	-0.591883	-0.218867	-0.23023	-0.728148	-1.15079	1.13577	0.961045	1.66493
FNDC3B	0.31307	0.409425	0.164751	1.09551	0.666682	1.00202	-0.765358	-1.05063	-1.83547
SAMSN1	0.804168	1.04922	1.20832	0.392946	0.297424	-0.074208	-1.11011	-1.37051	-1.19725
GOT1	-0.799809	-0.968159	-0.584253	-0.352369	-0.424157	-0.681797	0.964678	1.01512	1.83075
PIEZO1	0.713321	0.545556	0.524769	1.02185	0.342882	0.741995	-1.57552	-1.30625	-1.00861
S100A8	0.537865	0.668217	1.03549	1.02225	0.50676	-0.118538	-1.61861	-1.32397	-0.70946
CLIC4	0.300967	0.30428	0.130979	0.723447	0.922486	1.30349	-1.07169	-1.02297	-1.59099
CHST11	0.347655	0.315683	0.343105	1.07745	0.731084	0.990297	-1.16659	-1.05157	-1.58712
LMNB1	1.20654	1.14867	1.3965	-0.265887	-0.505896	-0.439651	-0.562468	-0.497739	-1.48006
KLF4	0.618432	0.541288	0.843475	0.921011	0.642063	0.373978	-1.47153	-1.22903	-1.23969
RNF144B	0.661828	0.737043	0.822731	1.02628	0.334006	0.11599	-0.826122	-1.01302	-1.85874
PEG10	-0.634697	-0.727249	-0.987051	0.566148	-0.927317	-0.649527	1.39072	1.54088	0.428097
LAP3	0.124523	0.401495	0.540316	0.916331	0.951258	0.885492	-1.10441	-1.13688	-1.57813
TSPYL2	-0.943133	-1.09915	-0.565024	0.090146	-0.632757	-0.616923	1.23411	1.08801	1.44473
IGFBP5	-0.79349	-0.614741	-0.643845	-0.146445	-1.01584	-0.680732	1.24812	1.33191	1.31506
PLIN5	0.922383	1.00433	0.703996	0.252725	0.663563	0.268384	-1.23638	-1.61696	-0.962043
STARD10	-0.96227	-1.08643	-0.812934	-0.198519	0.40664	-0.643053	0.703608	0.680937	1.91202
TM4SF1	-0.02745	-0.150177	0.00814	0.778186	1.41012	1.30198	-1.19303	-1.07915	-1.04862
FAM111B	1.23699	1.34619	1.25462	-1.17514	-0.579803	-0.866634	-0.162284	-0.397221	-0.656717
CCNA2	1.17666	1.2702	1.3191	-0.62026	-1.104	-1.0886	-0.013146	-0.344491	-0.595464
IL18BP	0.996163	0.890679	0.88792	0.717681	0.001219	0.218918	-1.6087	-1.22784	-0.876042
IFITM3	1.0164	0.93533	1.45722	-0.105052	0.032318	-0.589041	-1.37924	-1.3051	-0.062837
PSMB10	-0.126738	-0.013177	0.253486	0.89659	1.28231	1.14911	-1.40235	-1.24877	-0.790462
IRF1	0.404405	0.104529	0.424628	1.15272	0.961071	0.702652	-1.53878	-1.31355	-0.897674
PLEKHF1	-0.553345	-0.454372	-0.323837	-0.903959	-0.517704	-0.991224	0.878712	0.965708	1.90002
SLC7A7	-0.42762	-0.329317	-0.074581	-0.428188	-1.12269	-1.28029	1.01649	1.11606	1.53015
KNG1	-1.39924	-0.711222	-0.834591	0.343512	-0.227155	-0.627709	1.50564	1.20609	0.744668
CSF1	0.452921	0.226241	0.294818	1.1704	0.777681	0.798704	-1.72262	-1.19973	-0.798416
PHLDA2	-0.900772	-1.49895	-1.38421	0.948307	0.836691	0.426302	0.334815	0.190861	1.04696
IRAK2	0.269639	-0.072759	0.098948	1.14041	1.12092	1.03045	-1.15035	-1.21813	-1.21912
KIFC1	1.22346	1.23701	1.31848	-0.769798	-0.889852	-1.13893	-0.63787	-0.380346	0.03785
KHK	-0.959278	-0.589779	-0.620946	-0.212767	-0.400523	-0.951591	0.868655	1.00128	1.86495
CRIP2	-0.88589	-1.24489	-0.714837	0.096343	0.028448	-0.666402	0.648341	0.855073	1.88382
ECHDC3	-0.926775	-1.06802	-0.625326	0.054584	-0.241128	-0.786688	0.851331	0.899171	1.84285
RASD1	1.00442	0.446211	0.979825	0.608946	0.302419	0.478054	-1.65045	-1.26357	-0.905864
CDC25B	1.25887	1.27739	1.21335	0.003993	-0.769754	-1.04501	-1.05311	-0.693279	-0.192454
SLC22A18	-1.32329	-1.02835	-0.931469	0.037091	0.547841	-0.304687	0.582636	0.635137	1.78509
PDZK1IP1	1.07127	1.12495	1.36271	0.298305	-0.310136	-0.514119	-1.19627	-1.20349	-0.633209
GALNT15	0.936533	1.29653	1.36622	-1.04049	-1.20826	-0.818334	-0.592164	0.103168	-0.04321
GK5	1.2439	1.07663	0.620702	0.463577	-0.304919	0.285083	-0.539496	-1.12296	-1.72252
DHODH	0.849011	0.92398	1.04402	0.762697	0.312617	-0.296297	-1.33952	-1.46589	-0.790614
ACSM2A	-1.13763	-0.351624	-0.716601	0.179445	-0.682914	-0.939525	1.46067	1.37669	0.8115
HELLS	1.62389	1.12677	1.0651	-0.389234	-0.648047	-0.576881	-0.23777	-0.795101	-1.16873
NCAPG	1.15274	1.2786	1.41703	-0.410678	-0.829454	-1.18297	-0.373982	-0.325806	-0.725485
AURKB	1.40802	1.00225	1.40697	-0.838443	-0.27558	-1.01874	-0.730032	-0.815036	-0.139399
CYP4F3	-0.667602	-0.358084	-0.774747	-0.133492	-0.918193	-0.889069	1.547	1.52957	0.664616
CYB561A3	-0.763321	-0.677792	-0.338951	-0.25566	-0.869323	-0.891591	0.905808	1.10771	1.78312
IL1R1	0.413004	0.744764	0.737431	1.02514	0.040325	0.735749	-1.02926	-0.823253	-1.8439
TNIP3	-0.509544	-0.022959	-0.292141	1.21339	1.23952	1.31916	-0.940839	-0.943239	-1.06335
DHRS3	-1.24162	-1.211	-0.955598	-0.290665	0.885178	0.157536	0.480208	0.545846	1.63012
ACSM2B	-1.0646	-0.39117	-0.630698	0.194935	-0.731431	-1.0776	1.33808	1.19688	1.1656
C2orf54	-0.690358	-0.530575	-0.609078	-0.79586	-0.366527	-0.948188	1.33364	1.18631	1.42063
GBA3	-1.22487	-0.746528	-0.845358	0.219809	-0.443926	-0.632821	1.31532	1.36746	0.990908
USP2	-0.279995	-0.88588	-0.418868	-0.404579	-0.592799	-1.2286	1.10092	1.1917	1.5181
SDR16C5	0.518063	0.463777	0.905868	0.149821	0.937535	0.884681	-1.38352	-1.11188	-1.36435
TIMP3	-1.08048	-1.21582	-0.980783	0.54505	-0.26338	-0.35689	0.830056	1.14124	1.381
HJURP	1.13154	1.40359	1.18896	-0.700272	-1.18328	-1.10159	-0.413296	-0.099373	-0.226279
ITGA10	-1.33692	-1.14245	-1.06408	-0.480862	1.04439	1.15973	0.602017	0.565315	0.652858
ECT2	1.39169	1.42319	0.981518	-0.584166	-0.746749	-1.16029	-0.233666	-0.219128	-0.852395
HOMER2	-1.23379	-0.829749	-0.807681	-0.175904	-0.184357	-0.518286	0.973065	1.36092	1.41578
ARHGAP11A	1.18989	1.342	1.34445	-0.766555	-0.815981	-0.988851	-0.240199	-0.287551	-0.777195
KIF11	1.18087	1.27398	1.32615	-0.552138	-0.91992	-1.18386	-0.298032	-0.066858	-0.760204
SEMG1	0.03171	0.060571	0.524437	0.953823	1.09899	0.995409	-1.08001	-1.52107	-1.06386
TPX2	1.33052	1.08196	1.30468	-0.678046	-0.996257	-1.25369	-0.365945	0.022294	-0.445507
SEMA4B	1.05885	1.08893	1.36604	0.132445	-0.423305	-0.237756	-1.41399	-1.19793	-0.373284
GFPT2	0.633567	0.869447	0.733692	0.773794	0.408469	0.53134	-1.48348	-1.3143	-1.15254
CHI3L2	0.975696	1.14689	1.22709	0.59014	-0.306248	-0.39211	-1.2404	-1.21309	-0.787974
RP11-485G4,2	0.90937	0.92498	0.742509	0.6166	0.264895	0.106679	-0.411685	-1.29111	-1.86224
ABCC4	0.15026	0.335949	0.095935	1.09671	0.715831	1.22598	-0.993484	-0.998067	-1.62911
OLFM4	0.777926	1.6016	1.48581	-0.355545	-0.597583	-0.696652	-0.683152	-0.687498	-0.844909
FANCI	1.23723	1.33432	1.22926	-0.631608	-0.401839	-0.938606	-0.40619	-0.182351	-1.24022
KIF18B	1.33254	1.2266	1.25487	-0.687374	-1.16789	-0.906098	-0.527786	-0.073619	-0.451251
CYP2A6	-1.26182	-1.07784	-1.04689	0.848887	-0.162582	-0.404202	1.11758	0.901674	1.0852
CDK1	1.24356	1.15548	1.3338	-0.925357	-0.778722	-1.29465	-0.199778	-0.172431	-0.361904
DNAH5	0.99429	1.00475	1.17053	-0.204998	0.070077	0.324421	-0.79101	-0.75661	-1.81146
DBP	-0.42656	-0.211761	-0.192769	-0.838249	-0.925227	-1.11161	0.840849	1.1781	1.68722
TNFSF14	1.23236	0.989055	0.935025	0.88258	-0.594056	-0.234825	-1.04512	-1.02834	-1.13667
CENPF	1.04302	1.25401	1.26423	-1.32552	-0.647909	-1.12986	0.011252	0.063483	-0.532699
CYP4F2	-1.64365	-0.812879	-0.804481	0.294401	0.133281	-0.404731	1.19733	0.699173	1.34155
APOC1	-1.22034	-1.23933	-1.03288	-0.02423	1.0467	-0.155997	0.481606	0.714324	1.43014
PSTPIP2	0.56022	0.158316	0.194167	1.34278	0.660504	0.770185	-0.946523	-1.10324	-1.63641
MRGPRX3	0.39588	0.367349	0.398085	1.38052	0.520227	0.706453	-1.0548	-1.55635	-1.15736
ATAD3C	1.45927	1.28907	1.01577	-0.428575	0.072776	-0.67706	-0.961125	-0.744992	-1.02513
HLF	-0.296701	-0.140455	-0.076697	-0.554411	-1.30161	-1.19904	1.4278	1.3117	0.829408
SLC1A3	0.613154	0.693567	0.465826	1.46677	-0.096886	0.446202	-1.11404	-0.874503	-1.60009
MARCH3	-0.088202	-0.072635	0.069537	1.08439	1.28918	1.12677	-1.14089	-1.11494	-1.15321
CPA4	-1.16403	-0.824087	-1.39589	0.605216	-0.186672	-0.235092	0.883465	0.939395	1.37769
SORD	-1.3351	-0.942682	-0.689653	0.176437	-0.37865	-0.411902	0.873853	1.15433	1.55337
SLAMF8	0.424505	0.990739	0.732854	0.845607	0.505098	0.420097	-1.41854	-1.15979	-1.34057
CTGF	-0.060127	-0.436882	-0.44562	-0.078639	-1.46823	-1.08617	1.1556	1.23752	1.18255
TTR	-1.30098	-1.20826	-0.892159	-0.310312	1.40239	0.917825	0.235705	0.118136	1.03764
SERPINA5	-0.848278	-0.747579	-0.444465	0.24792	-0.932005	-0.93687	0.950656	1.09197	1.61865
TUBA3D	-0.682843	-0.501478	-0.053442	-0.539985	-0.868772	-1.10105	0.973251	1.0517	1.72262
SSTR5-AS1	0.097181	-0.344435	-0.270265	-0.373524	-1.20406	-1.41149	1.00842	1.0492	1.44898
KIF23	1.27045	1.20382	1.43986	-0.43218	-0.877003	-0.893864	-0.43843	-0.405459	-0.867199
CENPU	1.23271	1.2227	1.37554	-0.978626	-0.879373	-0.800721	-0.032525	-0.381904	-0.757797
ZWINT	1.12665	1.2464	1.42349	-0.721726	-0.896245	-1.20629	-0.512837	-0.268561	-0.190863
FAM111A	1.16814	1.29553	1.15355	-0.230086	-0.56829	-0.788205	0.089528	-0.627872	-1.4923
KLHL5	0.909492	0.970512	0.913608	0.440286	0.091496	0.2592	-0.607982	-1.0839	-1.89271
PLK3	0.611499	0.711525	0.561006	0.512288	0.664838	0.669928	-1.97292	-1.20607	-0.552094
SPINK1	0.928166	1.1478	1.23409	-1.01933	0.58634	-0.427329	-1.18211	-1.14948	-0.118149
KLHDC8B	-0.383087	-0.936948	-0.808636	-0.622367	-0.189966	-0.840804	0.826338	1.21234	1.74313
IL15RA	-0.129418	-0.246628	-0.164147	0.977739	1.41422	1.25959	-1.17799	-1.1861	-0.747273
CNKSR3	1.01737	1.40714	1.16078	0.398042	-0.866126	-0.330628	-0.866066	-0.847743	-1.07277
LEAP2	-0.630803	-0.656314	-0.376324	-0.277025	-0.731064	-1.18805	1.33382	1.12456	1.4012
FMO5	-0.155759	0.06437	-0.158498	-0.474577	-1.29698	-1.40128	1.36715	1.24424	0.811344
BUB1B	1.11949	1.36342	1.13662	-0.884338	-1.15135	-1.0722	0.072288	-0.006548	-0.577386
TF	-1.35398	-1.04872	-1.02671	-0.298564	1.48656	1.07299	0.285389	0.227972	0.655062
HMGB2	1.24241	1.1757	1.36476	-1.24571	-0.110275	-0.378652	-0.57886	-0.522989	-0.946387
MAD2L1	1.29339	1.23369	1.44329	-0.568726	-0.659533	-0.900679	-0.53731	-0.733727	-0.570396
CASC5	1.30835	1.23792	1.25494	-0.814848	-1.16804	-0.946563	-0.243979	-0.317291	-0.310498
MAST4	1.12992	1.19012	0.844828	0.625935	-0.899895	-0.262555	-0.455672	-0.472046	-1.70063
CCDC71L	0.648299	0.22103	0.663097	0.099417	1.42066	0.625104	-1.49857	-1.25144	-0.927603
SERPINB4	-0.217285	-0.106105	-0.111475	1.19318	1.28968	1.16662	-0.993008	-0.993966	-1.22765
ESPN	-0.698775	-0.896796	-0.696846	-0.512444	0.002651	-0.915805	0.988016	0.907865	1.82214
EEPD1	-0.521297	-0.365048	-0.516603	-0.500599	-0.819709	-1.12093	0.988017	1.21117	1.64499
HLA-DRA	0.734094	1.39135	1.58176	-0.59992	-0.076566	-0.846748	-0.960642	-0.978699	-0.24463
MTUS1	1.04817	1.32781	1.115	-0.128231	-1.35797	-1.12427	0.120956	-0.144087	-0.857389
SMC4	1.35113	1.30532	0.96418	-1.04132	-1.06718	-0.846278	0.129077	-0.030757	-0.764171
CIT	1.16867	1.24451	1.14472	-0.410953	-1.4376	-1.19915	-0.210757	-0.071559	-0.227873
PARP14	-0.227026	0.015213	-0.147745	1.38733	0.893936	1.23853	-0.710805	-0.938781	-1.51065
DRAM1	0.035152	-0.280008	-0.051951	1.10059	1.20262	1.27861	-1.2119	-0.974899	-1.09822
CDCA8	1.20787	1.11195	1.40865	-0.59548	-1.19927	-1.06703	-0.582424	-0.210339	-0.073922
BDH1	-1.38478	-0.516344	-0.535445	0.001474	-0.407466	-0.843187	1.21881	0.984768	1.48217
PRC1	1.18483	1.15035	1.23568	-0.63299	-1.19638	-1.33023	-0.022953	-0.009005	-0.379292
TK1	1.0034	1.03962	1.42183	-0.766429	-0.611803	-1.49219	-0.588321	-0.425119	0.419007
RAB26	-0.307991	-0.80474	-0.005824	-0.432278	-0.556067	-1.45889	1.11051	0.788528	1.66676
TSHZ2	0.734163	0.802915	1.20514	0.321562	0.091802	0.509301	-1.03045	-0.837206	-1.79723
CYP2C9	-1.33984	-0.751207	-1.0031	0.590926	-0.390065	-0.493314	1.31612	1.11891	0.951573
OR51E1	-1.03568	-0.215797	-0.607077	-0.480082	-0.418801	-1.03568	1.65355	1.14267	0.996903
HS3ST3B1	0.225438	0.340578	0.19	0.620702	1.1399	1.17372	-1.01628	-1.08535	-1.58871
CPED1	-0.633541	-0.480449	-0.640643	-0.534614	-1.1894	-0.248869	1.63826	1.44994	0.639319
DHRS9	-1.04307	-1.30383	-1.26397	0.008592	0.010101	0.384824	1.22135	1.02736	0.958642
RRAD	-0.100529	0.13704	0.405285	1.33698	1.16796	0.573543	-1.36995	-1.33741	-0.812917
UBD	0.602596	0.62588	0.585748	0.856222	0.382547	0.896687	-1.21949	-1.31811	-1.41208
FANCD2	1.09614	1.45171	1.2749	-0.871579	-0.969342	-0.975079	-0.413927	-0.111271	-0.481548
ASPM	1.04411	1.35143	1.19277	-1.05704	-1.14911	-0.91587	0.218931	-0.117365	-0.567859
FPR1	0.847316	1.34521	1.40079	0.187849	-0.592393	-0.989222	-1.18217	-0.848103	-0.169276
SCN9A	0.590463	1.19522	0.783985	0.078292	0.235061	0.61164	-0.580531	-0.914107	-2.00002
CIITA	0.126226	0.40337	0.297194	1.42283	0.752609	0.719471	-1.30892	-1.22195	-1.19083
SLC15A3	0.606663	0.75651	1.61386	0.52554	0.196988	-0.215399	-1.11153	-1.33385	-1.03877
NCAPG2	1.21399	1.36274	1.14882	-0.6956	-1.1027	-0.94618	0.036834	-0.16625	-0.851655
SPAG5	1.10527	1.1623	1.30076	-0.431744	-0.860244	-1.62864	-0.280543	-0.255897	-0.11126
EZH2	1.27863	1.42187	0.83517	-0.668864	0.203328	-0.097542	-0.832878	-0.78285	-1.35687
VCAN	1.11852	1.20907	1.13999	-1.11293	0.003837	0.30015	-0.510879	-0.860206	-1.28756
PLA2G12B	-0.730729	-1.37086	-0.583518	-0.344317	-0.612015	-0.121586	1.36384	1.2112	1.18798
HAO1	-1.24722	-0.858598	-0.577301	-0.02852	-0.269221	-0.690915	1.63385	1.21557	0.822353
CKAP2L	1.22336	1.33923	1.26714	-0.828341	-0.867369	-1.09589	-0.18498	-0.244084	-0.60906
UPP1	-1.09966	-1.12441	-0.976964	0.532897	1.60789	1.26114	-0.12817	-0.252167	0.179439
NDRG2	-0.941284	-0.761551	-0.757664	0.365409	-0.74395	-0.7701	0.922143	1.01212	1.67487
APOA5	-0.625382	-0.386839	-0.241031	-0.026321	-0.987059	-1.34913	1.00036	1.00346	1.61194
CHN2	-0.235333	-0.017643	-0.191923	-0.689985	-1.24816	-1.20334	1.26357	1.41746	0.905354
CACNA2D1	1.43413	1.6446	0.552084	-0.535907	-0.871474	-0.366977	-0.184462	-0.435598	-1.23639
PDGFRL	0.349381	0.327731	0.933243	0.502876	0.757843	0.902634	-1.82588	-0.8582	-1.08963
PIGR	0.923999	0.882	1.09537	1.03501	-0.445859	-0.118778	-0.931773	-1.07969	-1.36029
IL6	0.370856	0.029139	0.261745	0.570437	1.47746	0.929372	-1.14576	-1.23757	-1.25568
FAM151A	-0.72219	-0.732911	-1.06876	0.485023	-0.575135	-0.909924	1.08594	0.862625	1.57533
E2F7	1.23205	1.37588	1.1212	-0.331313	-0.608997	-0.366077	-0.357957	-0.55413	-1.51065
ANKRD29	-1.12702	-1.2366	-1.16493	0.067426	0.644142	-0.04832	1.37492	1.20386	0.286523
SERPINB8	0.048365	0.015179	0.165852	0.726241	1.27454	1.28834	-1.03469	-1.20334	-1.28049
MEFV	0.671139	0.751966	0.739325	1.22465	0.28358	0.083894	-1.46371	-0.940682	-1.35017
UGT2A3	-0.746445	-0.416765	-1.02492	-0.305309	-0.622723	-0.646196	1.84995	1.14212	0.770285
DAO	-1.59806	-0.665417	-0.913148	0.158399	0.006019	-0.35148	0.994753	0.848727	1.52021
CLDN14	-0.916535	-0.60284	-0.646357	-0.133882	-0.849135	-0.694825	1.00519	1.17588	1.66251
NDC80	1.13086	1.23769	1.3967	-0.59215	-0.993699	-1.22977	-0.189717	-0.201943	-0.557966
TACC3	1.08525	1.14491	1.36001	-0.609283	-0.768285	-1.46228	-0.685236	-0.245125	0.18004
BRCA1	1.29531	1.22561	1.12734	-0.939966	-0.803809	-1.14152	-0.011714	0.090267	-0.841517
SLC25A18	-0.897862	-0.953236	-0.827718	0.931417	-0.727017	-0.735202	0.955669	0.802936	1.45101
SLPI	1.04622	0.833411	1.23425	0.671124	-0.19247	-0.90893	-1.36976	-1.22019	-0.09366
NEIL3	1.3943	1.08554	1.37412	-0.57364	-0.954847	-0.913992	-0.278205	-0.255541	-0.877741
CDC6	0.843766	1.17932	1.3051	-0.365348	0.431179	-0.34172	-0.684282	-0.691156	-1.67686
ZBED3-AS1	0.07679	0.089718	-0.004324	-0.873819	-1.58403	-1.00351	1.28455	1.1232	0.891425
CNTNAP1	1.23711	1.33942	1.04341	0.122218	-1.24061	-0.455331	-1.14758	-0.678153	-0.220488
C10orf54	-0.127591	-0.615934	0.149341	-0.40969	-1.22885	-1.24906	0.872679	1.00561	1.60349
SLC2A10	1.06863	1.40031	1.20215	-0.114282	-1.44141	-0.652107	-0.815096	-0.148611	-0.499585
GLS2	-0.631964	-0.428149	-0.508189	-0.418328	-0.811339	-1.05112	1.19	0.962494	1.6966
PCDH1	1.0295	1.0556	1.03802	0.743769	-0.550948	-0.156405	-1.61403	-0.956791	-0.588726
IFIT1	-1.00178	-1.1587	-0.454575	0.526807	-0.392002	-0.979851	1.3103	1.19363	0.956174
FN3K	-0.421747	-0.466629	-0.623249	-0.180305	-0.712116	-1.33101	0.994061	1.08762	1.65338
GSTM1	-1.00132	-0.771567	-0.491642	0.472826	-0.867842	-0.899113	0.920339	1.16454	1.47378
AQP7P1	-1.79847	-1.00214	-1.01472	0.325018	0.608232	0.476244	0.97811	0.877066	0.550663
HMMR	1.03266	1.18878	1.1883	-0.790775	-1.28273	-1.32972	-0.150957	0.206858	-0.062418
IYD	-1.12788	-1.0245	-1.16248	0.60885	-0.129682	-0.198845	1.45672	1.30519	0.272624
REG1A	0.846783	1.66672	1.2213	-0.081588	-0.402815	-0.505832	-0.98183	-0.692923	-1.06982
ESCO2	1.10991	1.35479	1.33693	-0.644512	-0.559474	-0.847183	-0.216962	-0.278745	-1.25475
ACBD4	-0.187406	-0.277872	-0.165133	-0.358891	-0.933664	-1.59113	1.05671	0.918746	1.53865
FAM20A	1.23289	1.13484	1.06611	0.711273	-0.685495	-0.649502	-1.03577	-0.960961	-0.813391
MASP1	-0.640097	-0.461866	-0.34531	-0.796759	-0.947409	-0.632221	0.763266	1.35699	1.70341
RNF165	1.18529	1.35118	1.06398	0.350942	-1.23299	-0.930114	-0.444965	-0.55226	-0.791076
KRT4	-1.37561	-1.39318	-0.688438	0.081571	0.436252	-0.124852	1.02466	0.601281	1.43832
PFKFB1	-1.20614	-0.654421	-1.1014	0.41045	-0.549378	-0.216492	1.68422	1.14561	0.487555
OAS2	0.142829	0.135111	0.245822	1.30728	0.723404	1.06407	-1.52302	-0.944674	-1.15082
IL27RA	0.280293	0.301439	0.228384	1.03006	1.02281	0.845241	-1.72121	-1.09385	-0.893168
MYBL2	1.55481	1.06919	1.07141	-1.13118	-0.539651	-0.956584	-0.87922	-0.180386	-0.008383
PDE11A	0.914194	1.33115	0.846595	0.693424	-0.746981	-0.070674	-1.21046	-0.320691	-1.43656
FAM167A	0.100294	0.399426	0.886426	0.479624	0.984357	0.975519	-1.27056	-1.36544	-1.18964
NWD1	-0.65301	-0.171646	-0.705211	-0.001996	-1.34521	-0.774065	0.869113	1.47109	1.31093
MELK	1.24234	1.33593	1.26941	-0.752455	-0.470803	-0.942423	-0.382561	-0.205949	-1.09349
SERF1B	-0.968281	-1.36282	-1.27056	1.4098	0.510404	0.677602	0.158335	0.923306	-0.077777
MMP25	0.181361	0.478607	0.450107	1.24905	0.872687	0.563126	-1.07063	-1.50262	-1.22169
C11orf82	1.47952	1.30829	1.04076	-0.699217	-0.52405	-0.209846	-0.461336	-0.716683	-1.21744
UNC13A	0.186446	0.645344	1.20856	0.974886	0.154163	0.585254	-1.03484	-1.39068	-1.32912
DUSP5	-1.39349	-1.20265	-0.934644	0.897656	1.20977	0.914466	-0.288196	0.058	0.739095
MMP7	-0.114628	-0.032876	0.11543	0.415279	1.80865	1.02685	-1.05581	-1.18297	-0.979913
MAT1A	-0.497768	-0.215936	-0.122033	-0.129864	-1.13477	-1.42775	0.909873	1.0944	1.52384
LINC00844	-1.26783	-1.33973	-0.920467	0.174608	0.563572	-0.014444	1.32135	0.213927	1.26902
CHTF18	1.49751	1.17946	1.04598	-0.221313	-0.979968	-1.25814	-0.687058	-0.432848	-0.143622
GRAMD1B	-0.438504	-0.125943	-0.070671	-0.705539	-1.23191	-1.10786	1.11475	1.21186	1.35382
NR1I2	-1.30263	-1.05718	-0.994943	-0.78197	0.899016	0.488471	0.967998	0.807376	0.973867
BUB1	0.967554	1.22086	1.30933	-0.58235	-1.49282	-1.0473	-0.255159	0.187141	-0.307251
G6PC	-0.346861	-0.545081	-0.691189	-0.195659	-0.91871	-1.13706	1.16802	1.26206	1.40448
NFE2	1.16857	1.20555	1.41768	-0.486143	-0.384263	-0.943175	-0.972932	-0.974779	-0.030503
TTK	1.01307	1.34301	1.32838	-0.707284	-0.856269	-1.375	-0.098776	-0.4999	-0.147236
F10	-0.748864	-0.479477	-0.501183	0.269368	-0.594928	-1.43975	0.838302	0.991058	1.66547
CASP5	-0.169269	0.299163	0.217814	0.756229	1.24803	1.18005	-1.33757	-0.856869	-1.33757
TCTEX1D4	0.513688	1.51881	0.432216	0.518449	-0.230124	0.774627	-0.931292	-1.50174	-1.09464
CRYM	-1.92783	-0.871113	-0.721145	0.255252	0.808201	0.132601	0.629302	0.380167	1.31457
RBP5	-1.54281	-0.166589	-0.927435	0.095215	-0.376303	-0.546171	0.919089	0.956541	1.58846
PHOSPHO1	-0.592341	-0.819836	-0.526536	-0.465055	-0.726082	-0.623745	0.78473	0.962729	2.00614
PPP1R1B	-1.44579	-0.920523	-0.349052	0.479595	0.214684	-1.08533	0.82902	0.817837	1.45956
RNA5SP333	0.852185	1.17515	1.36492	0.431838	-0.247843	-0.332798	-1.24672	-0.750017	-1.24672
PHF19	1.26816	1.0168	1.3074	-0.535285	-0.877208	-1.40465	-0.74878	-0.184292	0.157864
ANGPTL3	-1.10929	-0.515658	-0.971982	-0.092217	-0.250998	-0.671951	1.82916	1.11571	0.66723
KNTC1	1.11073	1.32094	1.10874	-0.663993	-1.34292	-0.97119	0.068881	0.131949	-0.76315
CLSPN	0.936778	1.62748	1.08535	-0.192491	-0.473388	-0.762132	-0.457375	-0.295447	-1.46877
BRCA2	1.28942	1.34724	1.21408	-0.943693	-0.480217	-0.775653	-0.097869	-0.542545	-1.01076
TEF	-0.119078	0.135056	0.033301	-0.741316	-1.52042	-1.10416	0.88574	0.944377	1.4865
KIF2C	1.05465	1.11505	1.33736	-0.857532	-0.912032	-1.28648	-0.75364	0.051632	0.250984
HIVEP1	0.502609	0.77374	0.635836	0.71135	0.34798	0.718051	-0.799868	-0.817659	-2.07204
SERPINB3	-0.140652	0.266754	0.120892	1.29996	1.01039	0.9746	-0.952824	-1.28956	-1.28956
SMLR1	-0.273119	0.104435	-0.151497	-0.682016	-1.24474	-1.29084	1.33376	1.06317	1.14084
SHCBP1	1.08429	1.36022	1.34927	-0.966249	-0.517196	-0.978344	0.015181	-0.46427	-0.882902
NCAPH	1.04556	1.19544	1.32935	-0.602375	-0.697587	-1.62087	-0.397409	0.022544	-0.274642
TSPAN15	0.32277	0.166909	0.309512	1.62003	0.573104	0.595228	-1.29937	-1.42574	-0.862439
EXO1	1.04187	1.40415	1.32828	-0.811724	0.06053	-1.09361	-0.4246	-0.691821	-0.813073
ITGB8	0.410204	0.212307	-0.213599	1.01002	0.972542	1.1323	-0.702631	-1.31088	-1.51026
PDZD3	-0.819145	-0.460298	-1.1026	-0.357606	-0.189463	-0.852041	0.856019	1.44432	1.48081
ORM2	0.956659	1.17212	1.4803	0.13672	-0.402574	-1.1984	-0.868239	-1.04698	-0.229601
ARHGAP11B	1.11529	1.48611	1.0992	-0.96487	-0.96586	-0.931822	0.006415	-0.068241	-0.776221
ORM1	0.970034	1.26423	1.44982	0.134459	-0.561807	-1.19063	-0.745231	-0.960226	-0.360659
RP11-21L23,2	-0.099863	-0.055261	-0.150309	-0.137188	-1.62249	-1.2672	1.16098	1.11766	1.05368
NEK2	1.16111	1.04812	1.48207	-0.924725	-1.02652	-1.13092	-0.18727	-0.061278	-0.360599
PLK4	1.30829	1.25161	1.38911	-0.796426	-0.354407	-0.748357	-0.567293	-0.58072	-0.901802
HSD17B7P2	1.19108	1.34903	1.35769	-0.62523	-1.0465	-0.264869	-0.427206	-0.804615	-0.729384
CTD-2008A1,2	-1.26761	-1.59102	-0.51067	0.583569	0.068841	-0.259707	0.62841	1.03925	1.30894
LINC00511	0.722148	0.457625	1.06663	0.017675	0.694386	0.679511	-1.68811	-1.44209	-0.507774
CYP2B7P	-1.55269	-0.530696	-0.780583	0.314141	-0.630741	-0.322528	1.23289	1.15418	1.11603
LINC00475	-0.804738	-0.559373	-0.915485	-0.370059	-0.570909	-0.650618	1.1272	0.99789	1.74609
FOSB	-1.2528	-1.12068	-1.20369	-0.256392	0.750885	0.999424	1.27306	0.132713	0.67748
MIR146A	0.864154	0.713676	0.024983	0.590034	0.779265	0.8896	-1.16256	-1.38299	-1.31617
TMPRSS6	-1.05867	-0.65038	-1.48862	0.416869	0.240525	-0.594682	1.02267	0.621262	1.49102
HRG	-1.54698	-0.854238	-1.01906	0.472975	0.179463	-0.41658	0.925883	1.1024	1.15614
FANCA	1.12437	1.55592	1.10892	-0.405245	-0.776627	-1.10423	-0.978681	-0.222528	-0.301902
GINS1	1.46865	1.3307	1.13626	-0.714698	-0.618272	-1.02761	-0.468137	-0.568221	-0.53867
SCN1A	1.18762	0.864794	1.53094	-0.073004	-0.103189	-0.380058	-0.688815	-0.914938	-1.42335
KLF2	-1.57837	-1.333	-0.802389	1.02187	1.10267	0.645296	0.108974	0.257631	0.577317
SULF1	0.283281	1.26372	0.815807	1.19525	-0.210451	-0.045794	-0.773023	-0.824376	-1.70442
TICRR	1.36339	1.44417	0.952582	-0.247075	-0.915518	-0.547011	-0.445455	-0.321344	-1.28374
VIL1	-1.64468	-1.29959	-0.308894	-0.158894	-0.118807	0.417325	1.06102	0.846038	1.20649
PTPRC	-1.40296	-1.40296	-0.932528	1.23122	0.759046	0.700561	0.029705	0.294507	0.723419
RP11-586K2,1	1.22784	1.1543	1.15244	-1.07622	-1.13808	-1.13798	-0.04353	0.120173	-0.258946
DEPDC1	1.2796	1.29015	1.09776	-0.963847	-1.02492	-1.11935	0.134065	-0.313456	-0.38
CCL8	0.129251	-0.450234	0.150966	0.971229	1.3592	1.1405	-1.24919	-1.00262	-1.0491
VNN3	1.0472	1.22855	1.23009	0.009719	0.14626	-0.435451	-0.710276	-1.25804	-1.25804
ITGAL	-1.3461	-0.990811	-1.26546	0.964006	1.2251	0.322244	0.270331	-0.164574	0.985262
XAF1	0.604026	0.498389	0.516167	1.30646	0.33668	0.353855	-0.947686	-0.734792	-1.9331
NR4A1	-0.661165	-0.750208	-0.765537	-0.74589	-0.2603	-0.645208	0.765859	1.31014	1.75232
RP1-140K8,5	-0.053381	0.24924	0.012977	-0.46059	-1.6419	-1.24523	1.06815	1.34472	0.726017
KIF24	1.21549	1.45381	1.08961	-0.9618	-1.12375	-0.882139	-0.317918	-0.382704	-0.090598
HFE2	-0.661522	-0.529549	-1.41514	-0.100102	0.100517	-0.938496	1.30053	0.830484	1.41328
F13A1	0.976193	0.961382	1.47706	-0.79001	0.256447	-0.13964	-0.220035	-1.21278	-1.30862
ALDOB	-1.29331	-0.800901	-0.706191	0.586723	-0.547737	-0.690584	0.961106	1.104	1.3869
GSTA2	-1.17755	-0.765373	-0.698499	0.610514	-0.522123	-0.924062	1.24193	1.12426	1.11091
DLGAP5	0.909492	1.09754	1.42666	-0.701641	-1.38329	-1.20422	0.141023	-0.232989	-0.05257
APOL3	0.134445	0.148135	0.0916	1.75961	0.605712	0.690155	-1.33541	-1.18111	-0.913147
E2F8	1.27696	1.29842	1.26498	-0.697519	-1.14021	-0.92972	-0.280003	-0.255795	-0.537112
ALPP	-0.263945	-1.35697	-1.14458	0.441123	-0.321711	-0.305938	-0.002853	1.37362	1.58125
EDN3	-0.526375	-0.956912	-0.050681	-0.41823	-1.20999	-0.555192	0.917701	1.18058	1.61911
TRO	-1.09441	-0.898144	-0.236766	-0.130889	-0.25553	-1.01948	1.67579	0.767784	1.19165
PNMA2	1.26487	1.4776	0.727201	-0.494666	-1.57229	-0.751946	-0.420832	0.203002	-0.432946
PDZD2	1.04625	1.12675	1.12312	0.097687	-1.70009	-0.349585	0.016438	-0.21851	-1.14206
VWCE	1.02256	0.951022	1.26814	-0.160756	0.428197	-0.338454	-0.912111	-1.73571	-0.522886
CDC7	1.24606	0.737972	1.07795	-0.110573	0.312911	0.166258	-0.673446	-0.961144	-1.796
PLIN1	-0.724791	-0.816412	-0.561347	0.225076	-0.946037	-0.852131	0.800636	1.28353	1.59147
TMEM72	-0.162843	-0.637074	0.021959	-0.732251	-0.715455	-1.3952	1.29968	0.852897	1.46829
SLC27A5	-1.02684	-0.523602	-1.33732	0.499969	-0.370372	-0.564376	1.57347	0.581323	1.16775
AC124789,1	-1.06277	-1.42302	-0.74168	-0.662894	0.975839	0.290793	0.496429	0.669926	1.45738
DEPDC1B	1.26992	1.46782	1.17102	-0.572704	-0.352924	-0.656106	-0.992412	-0.440335	-0.894273
ANKS4B	-0.620455	0.107111	-0.117687	-0.692924	-1.43015	-0.850596	1.23873	1.12226	1.24371
DTL	0.978348	1.31733	1.49633	-0.9881	-0.797534	-0.714117	-0.282022	-0.083047	-0.927187
KIF4A	1.12594	0.960737	1.43248	-0.363235	-1.15222	-1.40213	-0.244653	0.144185	-0.5011
SLC39A5	-1.19329	-0.748263	-1.17099	0.669442	-0.26195	-0.533939	1.00607	0.705399	1.52752
SLC23A1	-0.864239	-0.519584	-1.32122	-0.055797	-0.018762	-0.762877	1.0342	0.786818	1.72145
FAM180A	-1.08276	-0.476921	-0.956309	-0.883849	-0.439655	0.110204	1.42654	1.23097	1.07179
WDR62	1.32207	1.24201	0.986258	-0.4615	-1.32967	-1.04043	-0.802465	-0.071852	0.155582
NR1I3	-1.00849	-0.358266	-1.73761	-0.058827	0.349048	-0.383683	1.21949	0.745493	1.23284
ESPL1	1.27226	1.13636	1.09621	-0.549895	-1.1622	-1.22182	-0.828065	0.019793	0.237369
CTSW	-1.37719	-0.922444	-0.852296	0.51249	0.330642	0.853729	1.16262	1.15389	-0.861432
AGXT	-0.930559	-0.498414	-0.698506	0.34424	-0.737494	-1.10961	1.14605	1.0132	1.47109
AP1M2	-0.71563	-0.93842	-0.747029	0.583109	-0.517769	-1.1599	1.10197	1.1059	1.28777
CENPI	1.10733	1.57955	1.15715	-0.822367	-0.863093	-0.628652	-0.181326	-0.373312	-0.975283
CTD-2306M5,1	-0.198586	-0.410953	-0.285348	-0.259551	-1.24423	-1.24423	1.34787	0.928091	1.36695
ITGB2-AS1	0.288483	0.755563	1.13572	-0.420406	0.732867	1.04833	-1.13062	-1.37959	-1.03035
KIAA1524	1.38597	1.46565	0.890328	-0.235929	-0.868934	-0.969923	-0.286571	-0.270956	-1.10963
EVA1C	1.42475	0.914312	1.03229	0.053062	-0.378352	-0.013295	-1.13027	-0.305088	-1.59742
POLQ	1.23257	1.26307	1.04424	-0.703378	-0.947865	-1.40107	0.145743	0.01275	-0.646057
NBPF13P	-0.01351	-0.29906	-0.63908	-0.544868	-0.861851	-1.33555	1.32175	0.943201	1.42897
LINC01055	0.357379	0.620522	0.458462	1.49396	0.212212	0.365209	-0.669688	-1.86114	-0.976919
GPD1	-0.928409	-0.479989	-0.502567	0.126847	-0.729386	-1.1493	0.952373	1.03438	1.67605
UHRF1	1.13804	1.44377	1.16343	-0.726317	-0.651083	-1.41525	-0.249597	-0.390549	-0.312452
CA11	-1.04264	-1.41013	-0.769749	-0.283541	0.198511	-0.215821	1.30753	1.12915	1.08669
DIAPH3	1.02311	1.35382	1.25355	-0.836135	-1.05654	-1.11973	-0.09858	0.149609	-0.66911
SLC5A9	-0.801622	-0.208573	-0.000555	-0.068313	-1.02898	-1.42942	1.16553	1.05231	1.31962
RMI2	1.07387	0.919559	1.42144	-0.889587	0.195137	-1.10969	-1.32077	-0.403257	0.113293
RAD54L	1.21039	1.47387	1.0737	-1.22684	-0.02661	-0.788676	-0.769381	-0.618371	-0.328086
MYO7A	-0.431052	-0.442524	-0.593918	-0.38802	-0.987538	-1.02438	1.04521	1.32291	1.49931
CST7	0.818835	1.57651	1.22755	-0.450154	-1.18828	-1.20104	-0.081567	-0.234499	-0.467353
DHRS13	0.687393	0.814717	1.46393	0.41733	-0.434901	-0.159262	-1.76539	-1.09982	0.076003
LRRC16B	-0.354147	-0.696223	-1.26937	0.032437	-0.611019	-0.799348	0.871089	1.3371	1.48948
TG	-1.19536	-0.171225	-0.382606	-0.08862	-1.23283	-0.536018	1.08541	0.926044	1.59521
CTD-3138F19,1	-0.735036	-0.690505	-0.227653	-0.455251	-0.844411	-0.924549	1.2604	1.57595	1.04105
SPC25	1.34515	1.34163	1.00256	-0.562658	-1.08676	-1.08655	0.201315	-0.572388	-0.582302
CDC20B	-1.94311	-0.551239	-0.724595	0.413873	-0.224366	0.103034	0.883529	0.636805	1.40607
AC005355,2	-0.272534	-0.238397	0.241227	-0.33905	-1.25765	-1.45404	0.796106	0.962235	1.5621
PRF1	-0.906605	-1.35467	-1.35467	0.496563	1.24199	0.696212	0.956357	0.495889	-0.271073
HS1BP3-IT1	-0.722317	-0.353665	-1.25946	-0.339577	-0.374502	-0.655251	1.66966	1.35177	0.68335
TROAP	1.47883	1.06987	0.978585	-0.360145	-1.33711	-1.16504	-0.463872	-0.417182	0.216068
KIF20B	1.22154	1.17191	1.03948	-0.995934	-1.46855	-0.558549	0.081602	0.236958	-0.728455
PAPPA	0.823249	1.30518	1.03747	0.647424	-1.28806	0.048181	-0.921839	-0.473544	-1.17806
CORO1A	-1.48843	-1.0164	-1.33432	1.01127	0.754671	0.130864	0.691494	0.400341	0.850508
CD300E	-0.310941	0.174214	0.198993	1.18235	0.995498	1.19423	-0.904429	-1.26496	-1.26496
UGT2B10	-0.738798	-0.772009	-0.611842	-0.539095	0.038151	-1.16599	1.43494	1.15506	1.19958
CDCA2	0.915618	1.2129	1.46696	-1.34424	-0.621634	-0.429866	-0.031219	-0.096056	-1.07246
RP3-393E18,2	0.709713	1.04885	0.605071	0.663741	0.408021	0.42347	-0.923913	-1.26359	-1.67136
MCM10	0.761541	1.8111	1.1654	-0.563577	-0.687317	-0.931026	-0.059442	-0.775111	-0.721566
KIF18A	1.55909	1.07508	1.09016	-0.726438	-1.01562	-0.586224	0.105912	-0.448511	-1.05345
STON1	1.17336	1.45299	1.03964	0.074815	-0.595605	-1.43285	-0.406704	-0.648096	-0.65754
PIK3AP1	0.936056	1.14119	1.05403	0.954883	-0.794547	-0.459083	-0.879019	-0.605349	-1.34816
ELOVL2	0.170422	-0.204093	0.165185	1.36512	0.681826	1.2291	-1.00942	-0.908875	-1.48926
C11orf91	0.281594	0.403808	0.248683	-0.261337	1.53007	1.16858	-0.896407	-1.07248	-1.40251
MEOX2	0.816312	1.24833	0.564107	0.086029	0.86971	0.122396	-1.4905	-1.09179	-1.12459
ARG1	-1.55849	-0.327926	-0.962081	0.280357	-0.031197	-0.737647	1.3679	1.21308	0.756001
PRR15L	-0.101638	0.186134	0.090506	-0.790823	-1.20841	-1.46327	0.947823	0.964128	1.37555
GAS6-AS1	-0.835675	0.156875	-0.329533	-0.661557	-0.765098	-1.25764	1.2265	1.32935	1.13678
EREG	0.523459	0.154446	0.675586	0.224084	1.03024	1.13407	-1.27122	-0.935389	-1.53527
TNFRSF9	-0.194046	-0.010515	-0.27888	1.26972	0.930279	1.40849	-1.11654	-0.722041	-1.28647
MAP3K7CL	-0.995361	-0.809113	-1.60957	-0.039601	-0.026697	0.273107	1.22542	1.32373	0.658085
ETV7	-0.430081	0.009492	0.010811	1.07524	1.27978	1.23515	-1.34498	-0.886829	-0.948586
OTC	-1.56909	-0.718327	-0.693026	-0.046264	-0.545202	0.372031	1.74311	0.774986	0.681787
MCM8	1.12166	1.2419	1.29258	-0.614155	-1.11051	-0.666689	-0.257695	0.167417	-1.17451
DAB1	-0.593823	-1.41205	-0.928992	-0.365347	0.263234	-0.529178	1.06192	1.40111	1.10313
SH3TC2	-0.527774	-0.179052	-0.08531	-0.417773	-1.17454	-1.25986	0.969037	1.44541	1.22985
CASP16	-1.65507	-0.352796	-1.04212	0.209711	-0.194063	-0.059733	1.06028	0.395325	1.63847
EME1	1.16672	1.05081	1.44542	-1.02426	-1.15545	-0.940083	-0.402885	-0.019014	-0.121264
GPNMB	-0.951194	-1.38427	-0.163228	-0.392186	-0.677596	-0.085803	1.18499	1.43358	1.03571
WFDC12	0.306645	0.504816	0.469279	1.46074	0.622019	0.390114	-1.35244	-1.04873	-1.35244
LSP1	-1.16251	-1.37856	-0.597125	0.282865	1.082	-0.64605	0.268509	0.664203	1.48667
PTGIR	0.423275	1.15176	0.069925	0.530803	1.24671	0.227206	-0.888303	-1.38069	-1.38069
ERCC6L	1.59814	1.23381	0.994889	-0.95578	-0.681264	-1.01702	-0.490354	-0.185318	-0.497095
PHYHD1	-0.327291	-0.706623	-0.391868	-0.480341	-1.01495	-0.895264	0.991161	1.09287	1.73231
DDX12P	1.1093	1.18334	1.52797	-0.31921	-0.662914	-1.20937	-0.716019	-0.681252	-0.231853
P2RY6	0.169299	0.246634	0.557421	0.17563	1.50967	0.923548	-0.920618	-1.17694	-1.48464
RAET1E	-1.22344	-0.617625	-1.15306	-0.673411	0.294734	-0.147907	0.926873	1.35557	1.23826
CD74	1.05642	1.06601	1.51805	-0.305784	-0.91144	-0.702301	-0.354436	-1.37837	0.011858
FAIM3	0.169925	0.219078	0.338368	0.391731	1.19349	1.26286	-1.54349	-1.3235	-0.708455
SCUBE1	-1.32093	-1.21766	-1.1344	-0.09007	1.31334	0.683046	0.229868	0.930203	0.606593
KIF14	1.15713	1.3537	1.00266	-0.797045	-0.833958	-0.963173	-0.26276	0.471771	-1.12833
TMC8	-1.05423	-1.07357	-1.67959	0.626265	0.16457	0.804762	0.853802	0.365105	0.992886
NUF2	1.13508	1.11696	1.33126	-0.520353	-0.460827	-1.54758	-0.03649	-0.125583	-0.892467
SARDH	-0.653925	-0.230696	-0.66755	0.203608	-0.995832	-1.24772	0.872494	1.46971	1.24992
TMPO-AS1	1.21084	1.2495	1.02995	-0.952928	-1.24989	-1.05312	-0.51171	0.011927	0.265436
GLYATL1	-0.753011	-0.624227	-0.887399	0.022972	-0.702771	-0.891538	1.47983	1.20015	1.156
CYP1A2	-0.504697	-0.503578	-0.827319	0.635219	-1.24546	-0.841937	0.516385	1.52128	1.2501
RP11-158M2,3	0.780515	1.2358	1.565	0.285423	-0.559323	-0.526955	-0.968495	-1.1913	-0.62066
SLC17A4	-1.34355	-1.09213	-0.513104	0.235385	-0.682061	0.062091	1.68693	0.741692	0.904735
CREB3L3	1.15189	1.1979	1.26854	-0.1042	-1.13508	-1.38924	-0.537639	-0.291133	-0.161036
CTB-50L17,14	1.25194	0.651388	0.898578	0.121983	0.13572	0.623973	-1.60564	-0.895312	-1.18262
RP11-153M7,3	0.849011	1.06635	0.664002	0.295706	0.308056	0.506964	-0.784131	-0.992177	-1.91378
ENKUR	0.749002	0.368257	1.05027	1.33069	0.193436	-0.273471	-0.864589	-1.67014	-0.883457
CYP2A7	-0.725615	-0.626159	-1.03247	0.791167	-0.851156	-0.915695	1.31686	0.969956	1.07311
SLC28A1	-1.04265	-0.445045	-0.723365	0.633228	-0.595587	-1.22141	1.12506	0.90872	1.36106
RGS2	1.64511	0.637646	1.17893	-0.230679	0.071897	-0.207485	-1.25187	-0.667619	-1.17594
MYO1G	-0.833398	-1.48051	-1.38481	1.15769	0.805842	0.129384	0.828752	0.071699	0.705351
RP11-575F12,2	0.474611	1.32841	1.21182	0.540103	-0.036335	-0.188528	-1.00278	-0.664024	-1.66327
TAT	-0.234871	0.178991	0.125865	-0.634565	-1.43292	-1.27965	1.37016	0.72122	1.18577
PIF1	1.23125	1.13325	1.09827	-0.368619	-1.23983	-1.47573	-0.376522	-0.023182	0.021109
AC007182,6	0.96367	1.60766	1.13207	-0.481309	-1.22575	-1.01755	-0.530648	-0.060305	-0.387841
AGXT2	-1.09767	0.069379	-1.06389	-0.036174	-0.240926	-1.15714	1.09489	0.986442	1.44509
FBXO5	0.915772	1.67353	0.784955	-0.102957	0.214858	-1.07875	-0.433601	-0.5464	-1.42741
SKA1	1.316	1.07449	1.4146	-0.611033	-0.77221	-1.19007	-0.363614	-0.104304	-0.763867
GPR37L1	-0.386451	-0.276987	0.11891	1.15399	1.36885	1.14148	-1.00479	-1.00684	-1.10817
RP11-1069G10,1	1.11729	1.56063	0.824506	0.074198	-1.15629	-1.25616	-0.02746	-0.382536	-0.754169
PRRT2	1.03201	1.40533	1.16635	0.36385	-1.2679	-0.838586	-0.586978	-0.648932	-0.625139
C17orf53	1.23703	1.03091	1.22693	-0.789241	-1.44975	-0.571898	-0.889835	-0.032875	0.23873
ACTR3C	1.32705	1.38379	0.796959	0.356442	-0.582509	-1.14941	-0.628774	-0.318344	-1.1852
SNCAIP	1.59207	1.13555	0.968804	-0.280393	-0.411519	-0.431358	-0.242908	-1.28597	-1.04427
MYO3A	1.42319	1.23689	1.07058	-0.551485	-0.006414	-0.909772	-0.993736	-0.20238	-1.06686
EGR2	-0.382647	-0.21367	-1.13165	-1.11346	-0.058009	-0.802458	1.07718	1.17946	1.44526
MT2P1	-0.25488	0.251743	1.96634	0.021845	0.194774	0.7801	-1.16698	-1.33751	-0.45543
MRO	-0.491376	-0.603841	-0.475621	-0.47769	-1.49339	-0.076359	1.13156	1.65027	0.836451
WI2-1896O14,1	-0.669751	-0.383728	-0.870124	-0.50394	-0.354962	-0.892848	1.34667	0.47694	1.85174
RGN	-0.802354	-0.00347	-0.931281	-0.13144	-0.992447	-0.855045	0.98395	1.19978	1.53231
CD3E	-1.47668	-0.906282	-1.47668	0.545047	0.75236	0.861632	0.90779	0.204567	0.588243
HK1	-1.41355	-0.418721	-0.396691	-0.053636	-0.772975	-0.599479	0.926128	1.11127	1.61766
CYTIP	1.23769	1.21987	1.31761	-0.847386	-1.09496	-0.829711	-0.051313	-0.77831	-0.173497
GAL3ST1	-0.474614	-0.179288	-0.549438	-0.879636	-0.924345	-0.775228	1.2203	0.812148	1.7501
RP11-184M15,1	-0.761817	-0.087756	-0.587385	-0.52742	-0.49911	-1.31258	1.37073	1.05257	1.35277
CENPE	1.06072	1.53705	0.835002	-0.971078	-0.356619	-1.28451	0.066323	0.147021	-1.03391
KIF15	1.31062	1.41833	0.932181	-0.441609	-0.863422	-1.22536	-0.444686	0.17008	-0.856134
KCTD16	0.028403	-0.368434	-0.614677	-0.265681	-1.48894	-0.711639	1.71332	1.23995	0.467693
HNF4A-AS1	-0.056914	-0.377752	-0.239999	-0.322363	-1.29161	-1.29161	0.96104	1.27599	1.34322
BAAT	-0.407403	-0.055764	-0.185275	-0.135327	-1.37521	-1.33181	1.27157	1.23992	0.979308
IGF1	1.04657	1.31416	1.38356	-0.379361	-0.480223	-1.49754	-0.431738	-0.436036	-0.519383
SMTNL1	1.13826	1.30344	0.774399	0.291768	-1.21341	-0.355478	-0.289774	-0.025231	-1.62396
MYO3B	1.17942	1.22919	0.773361	0.364719	-0.177081	-0.144309	-0.812846	-0.596279	-1.81618
IL1B	0.432587	-0.101132	0.406136	1.21159	0.806981	0.907979	-0.857197	-1.50303	-1.30392
BLM	1.336	1.42207	0.932892	-1.17669	-1.16503	-0.614297	-0.369292	-0.187579	-0.178076
MAP2K6	-0.196122	0.051675	-0.19249	-1.15075	-0.673754	-1.38839	1.25472	1.21061	1.0845
ENPP6	-0.715794	-1.08938	0.084843	0.10812	-0.928744	-1.02276	1.11755	1.4806	0.965565
RGS16	1.11614	0.481209	1.39413	0.238292	-0.474962	0.56804	-1.50218	-0.737017	-1.08366
STEAP3-AS1	0.984817	1.32702	1.22102	-0.027367	-1.42456	-0.709354	0.010391	-0.310224	-1.07174
C4orf21	1.37804	1.60086	0.464277	-0.74667	-0.956947	0.002114	-0.682262	0.111693	-1.1711
UGT2B7	-1.53651	-0.90182	-0.305062	0.075076	-0.375155	-0.535197	1.32907	1.16487	1.08472
CCDC88B	-0.63428	-1.48948	-0.744878	0.036632	0.239626	-0.722079	0.976943	0.640674	1.69684
FABP1	-1.5142	-0.485973	-0.46134	0.503364	-0.487525	-0.943641	1.06376	1.01957	1.30598
LDHB	-0.980349	-1.43103	-1.25604	1.1898	0.150956	0.022439	0.78741	1.07788	0.43894
MROH2A	-0.4686	0.055481	-0.595265	-0.137125	-1.30043	-1.14689	1.18051	1.42348	0.988835
SLC17A3	-1.33173	-0.200418	-1.19573	0.339625	-1.02219	0.138366	1.07781	1.16082	1.03344
FMO2	-0.438699	-0.161832	-0.004853	-0.645025	-1.20324	-1.20324	1.23502	1.13453	1.28734
UGT1A4	-0.523174	-0.13647	-1.75718	-0.265811	-0.253201	-0.550963	1.45448	1.03813	0.994197
SRD5A2	-0.344941	-0.249754	-1.09198	0.172459	-0.536403	-1.45855	1.24814	1.31404	0.946996
SFTPD	1.08572	1.26423	1.25725	-0.220339	-1.23286	-1.3352	-0.478748	-0.125428	-0.214626
GPM6B	-0.364859	-0.498643	-0.510247	0.579471	-1.38241	-1.15057	1.28037	1.18626	0.860625
PEBP4	-1.00569	-1.12254	-0.412496	0.324589	-0.646104	-0.689109	0.988165	0.894794	1.66839
BRIP1	1.30427	1.24154	1.01299	-1.32829	-1.05031	-0.525781	0.203007	-0.129898	-0.727531
KRT14	1.26752	1.26093	0.322705	-0.902637	0.713826	0.16421	-1.61641	-0.565931	-0.64421
TIMM8AP1	-0.783354	-1.77043	-0.912495	0.102051	0.796271	0.836514	1.29231	-0.173237	0.612372
ACOX2	-0.881228	-1.42979	-0.489345	-0.424057	0.791455	-0.646571	0.666016	0.782927	1.63059
FBXO43	0.872076	1.39976	1.28269	-0.9506	-0.746672	-1.33358	0.121412	-0.028903	-0.61619
MYBPC1	-0.584589	-1.14241	-0.449337	0.3715	-0.27173	-1.16866	1.91193	0.545544	0.787742
LIPC	-0.892293	-0.657359	-1.33698	-0.86955	0.719249	-0.183406	1.37579	0.718428	1.12612
RP11-2L8,1	0.679419	0.684481	1.67804	0.730698	-1.23585	-0.450799	-0.200463	-1.23585	-0.649664
CYP1A1	0.114194	-0.100153	0.221455	-0.653717	-1.382	-1.40956	0.784733	1.05835	1.36669
SAA2-SAA4	0.455635	1.21809	0.283397	0.804287	0.58714	0.465787	-1.48396	-0.939038	-1.39135
RDH12	-0.504214	-0.107377	-0.618554	-0.546648	-0.709682	-0.98311	1.06453	0.320118	2.08494
FAM72D	1.37004	1.29393	0.922058	-0.09481	-0.749801	-1.55862	-0.098069	-0.550893	-0.533832
HP	1.02473	1.19871	1.35464	-0.031225	-0.87305	-1.45733	-0.720188	-0.521221	0.024939
C2CD4A	0.823254	0.596309	0.284469	1.15075	0.773218	0.151851	-1.14281	-1.59922	-1.03781
IFI44L	0.28768	-0.188411	1.07583	1.23146	0.697829	0.498844	-1.16031	-0.955202	-1.48771
DNAAF1	-0.118526	0.243594	-0.256854	1.37386	1.01316	0.992783	-1.397	-1.31042	-0.540601
BMF	-0.324441	-0.111104	-0.186436	-0.304396	-1.68568	-0.86346	0.875562	1.19658	1.40338
GSG2	1.08747	1.72734	0.924961	-0.866107	-0.923475	-0.363502	-1.0099	-0.456973	-0.119813
ATP2A3	-0.666512	-1.52389	-1.52389	0.989554	0.865143	0.329484	0.94055	0.385946	0.20361
AP001007,1	-0.9805	-0.913222	-0.93933	-0.677242	1.69729	1.17617	-0.186519	0.075718	0.747633
LAIR1	0.731474	0.980248	1.67814	-0.233867	-1.36405	-0.868879	-0.777701	-0.521153	0.375781
SLCO2B1	-0.87756	-0.299569	-0.394611	0.321921	-1.118	-1.17548	1.08118	1.07435	1.38778
AQP7P3	-1.17361	-1.23599	-1.17091	-0.149082	0.308574	0.482643	1.40119	1.10681	0.430362
AC016773,1	0.90579	1.739	1.10617	-0.778785	-0.028678	-1.03844	-0.641664	-0.766373	-0.497031
GAD1	0.768136	0.486318	0.684583	-0.627784	0.920223	1.20825	-0.997973	-1.33702	-1.10473
SLC37A2	-0.991027	-0.823122	-0.940754	-0.81041	1.02082	1.80377	-0.207521	0.402583	0.545654
F7	-1.16335	-0.909564	-0.309826	-0.052436	-0.91246	-0.230753	0.775551	1.01071	1.79213
ODAM	-1.07133	-1.09382	-0.401416	0.600741	-0.370824	-1.03879	0.927141	1.39808	1.05022
AKR1C6P	-0.684686	0.121691	-0.594153	-0.093845	-0.927877	-1.35323	1.4341	1.3691	0.728902
ARNTL2	-0.043278	-0.013452	-0.040075	0.901614	0.923552	1.41723	-0.657465	-0.613872	-1.87426
SPN	-0.864318	-1.49514	-1.49514	0.83086	0.98219	0.523991	0.492933	0.306715	0.717915
KCNE1	1.24277	1.07472	1.34558	-0.073033	-1.17694	-1.28384	-0.50429	-0.340418	-0.284556
RP1-92O14,3	-0.779867	-0.642088	-0.66611	-0.33549	-0.695407	-0.810331	1.32326	1.04195	1.56409
RP11-22B23,1	1.25333	1.51117	1.00488	-1.08555	-0.560144	-0.185723	-0.204268	-1.04643	-0.687255
MRPS24	-0.14417	-0.201767	-0.304989	0.675311	1.52944	1.42542	-0.919884	-1.19057	-0.86879
PSCA	-0.057335	-0.312058	-0.278082	-0.079113	-1.4626	-1.25892	0.910001	1.12315	1.41495
PPP1R16B	-0.904999	-1.89873	-0.788117	1.15452	0.18055	0.358113	0.817646	0.217968	0.863048
SERTAD4-AS1	-1.29068	-0.619455	-1.3711	-0.459903	0.566617	-0.046161	1.28462	0.892582	1.04348
ATP13A4	-0.30134	-0.002594	-0.138669	0.052223	-1.12461	-1.69925	1.3131	1.26968	0.631454
CD96	-0.636571	-1.57398	-1.57398	0.956922	0.632484	0.342939	0.770669	0.422744	0.658767
PTGFR	0.273254	0.306846	-0.083848	-0.165464	1.27902	1.62349	-1.06163	-0.944418	-1.22725
ZNF300	1.23055	1.1455	0.664628	-0.591427	0.118684	0.40197	-0.187811	-1.00302	-1.77906
AC022816,2	1.09965	0.31804	-0.062544	1.04014	0.979597	0.238317	-0.808015	-1.40259	-1.40259
RBP1	-0.50154	-1.18454	-0.432251	0.30588	-0.347044	-1.28268	0.809699	1.01736	1.61511
RP11-404G16,2	-0.807186	-0.852477	-0.276285	-0.432626	-0.819773	-0.126951	1.43396	1.90091	-0.019575
IRF6	0.020028	0.013754	0.227881	-0.847289	-1.39117	-1.27293	0.807577	1.08027	1.36187
LRRC31	0.04672	-0.152227	-0.229534	-0.906127	-0.984963	-1.08872	1.69998	1.42046	0.194411
PHEX	1.07071	1.09817	0.131685	0.09154	0.008519	1.14442	-1.4476	-0.956606	-1.14083
LMO2	-0.273064	-0.226071	0.085314	0.982322	1.42169	1.16815	-1.05581	-1.36052	-0.742005
CES3	-1.18278	-0.216196	-0.141716	-0.108899	-0.247497	-1.48098	1.01129	0.712072	1.6547
SLC51B	-0.55856	-0.809884	-0.884495	-0.158439	-0.856482	-0.129033	1.33049	0.147414	1.91899
CCL15	-1.92331	-0.671079	-0.69921	0.493666	1.2923	1.17861	-0.006204	0.131944	0.203283
CXCL11	0.515769	-0.071782	0.779174	1.90206	-0.23164	0.108134	-0.988684	-1.47282	-0.540209
CPNE5	-0.181728	1.36062	0.432031	0.91417	0.254744	0.80373	-0.945727	-1.38585	-1.25199
TUBA3E	-0.808156	-0.19852	0.477906	-0.265716	-1.30875	-1.17312	0.73871	0.991414	1.54624
ZNF430	0.617823	0.965426	0.730566	-0.178199	0.644409	0.757826	-0.428701	-1.31582	-1.79333
HSD17B6	-1.19929	-0.370527	-0.301407	0.421436	-0.890433	-1.12999	1.34685	1.15629	0.967068
CYP3A7	-0.338981	-0.604543	-1.50202	0.366547	-0.700172	-0.560742	1.0546	1.69085	0.594459
LCK	-0.819144	-1.4472	-1.4472	1.01365	1.01925	0.251748	0.150705	0.34674	0.931439
RP11-767I20,1	-0.491268	-0.715878	-0.986046	0.006129	0.091001	-1.40187	0.878592	1.08841	1.53093
RP11-760H22,2	-0.333499	-0.422981	-0.183474	-0.195072	-0.630432	-1.74605	1.40273	1.07549	1.03329
CEP128	0.8086	1.72693	1.09635	-1.24007	-1.05667	-0.424415	-0.441226	-0.340891	-0.128619
RP1-272L16,1	-0.854549	-0.335739	0.232845	-0.048623	-0.815993	-1.41986	0.646559	0.735271	1.86009
LINC00348	-0.743014	-0.506355	0.175129	-0.593321	-1.09718	-0.773974	1.55078	0.43489	1.55305
SLC22A1	-1.05244	-0.22149	-0.393307	0.30405	-1.09102	-1.05489	1.00752	0.977857	1.52373
GPRC5B	0.805685	0.863502	0.905724	1.44104	-0.857397	-0.306211	-0.960323	-1.23523	-0.656791
LINC00528	0.839623	0.557415	0.67338	1.33135	0.045792	0.12735	-1.75544	-0.869278	-0.950194
LEPREL1-AS1	-0.096655	-1.13445	-0.520469	-0.534861	-0.863423	-0.657733	0.999579	1.28791	1.52011
SLC22A18AS	-0.791632	-1.05494	-0.638561	0.640722	0.232183	-1.45837	0.742619	1.15498	1.173
CHST15	1.38889	1.34779	0.595528	0.217092	0.071121	-0.698217	-1.26353	-1.26977	-0.38891
THRSP	-0.003383	-1.25867	0.140934	-0.433672	-1.25867	-0.664249	1.20228	0.865653	1.40978
LINC00607	0.944106	0.972632	1.51795	-0.173203	0.464612	-0.70198	-0.885016	-1.22565	-0.913444
S100P	0.992472	0.560626	1.43577	0.757273	-1.01675	-0.789523	-1.46612	-0.507957	0.034206
OR7A5	-0.781515	-0.07659	-0.172934	-0.303888	-0.851219	-1.20814	0.970591	1.98571	0.437988
SULT1A1	-0.554898	-0.362748	-0.178187	0.233846	-1.04275	-1.4771	0.917477	0.828061	1.6363
DBH-AS1	-0.81298	0.084358	-0.71727	0.21507	-0.758809	-1.36718	1.53568	0.517088	1.30405
EPHA1	-1.37851	-0.621817	-0.911418	0.754559	-0.518513	-0.581714	0.976966	0.865362	1.41508
ISM1	0.690949	0.975808	0.423775	0.880468	0.059039	0.62141	-1.92967	-0.760748	-0.961029
CCR7	0.983963	2.01243	0.503578	-0.819372	-1.026	-0.804559	-0.48814	-0.344095	-0.0178
CD34	1.00426	0.727828	-0.3375	1.47064	0.372341	0.105465	-0.768374	-1.03191	-1.54274
GNLY	-1.24369	-1.24369	-0.921351	0.843384	1.19112	1.13007	0.534613	0.256317	-0.546775
SLCO1B1	-0.675236	-0.56474	-0.863191	0.700877	-1.11855	-0.904525	1.07706	1.20677	1.14155
ABCG8	-0.433884	-0.031562	-0.183145	-0.06946	-1.24798	-1.4793	0.968878	1.13462	1.34183
ALOX5AP	-1.03025	-1.41751	-0.884442	1.07697	0.323905	-0.244931	1.53444	-0.040888	0.682695
CTB-119C2,1	1.43112	1.49153	-0.398871	0.997153	-0.53607	-0.535883	-0.816152	-0.823061	-0.809772
RNF175	0.15832	0.848769	-0.042004	0.600006	1.25367	0.800345	-1.66191	-1.01907	-0.938127
FANCB	1.41499	1.30238	0.576562	-0.907509	-0.098665	0.375068	-1.48741	-0.802149	-0.373273
IL10RA	-1.2598	-1.2598	-1.2598	0.917613	0.987418	0.948029	0.291876	-0.026641	0.6611
AC112229,1	1.50858	1.32681	0.370048	0.02101	-1.49273	-1.05227	-0.074899	0.084865	-0.691409
SIGLEC1	-0.63129	-0.26899	-1.19333	0.37349	-0.587553	-1.08481	0.528533	1.25435	1.6096
IL1RN	0.255547	0.276778	-0.05725	1.32441	0.97654	0.772072	-0.829483	-1.06989	-1.64873
IL2RB	-0.684077	-1.10552	-1.64917	1.12028	1.0177	0.969032	0.512122	0.112065	-0.292431
MYO7B	-1.90637	-0.663972	-0.899211	0.792889	1.21752	0.389288	0.528378	0.733321	-0.191852
RASAL3	-1.24741	-1.24741	-1.24741	1.03349	1.32419	0.47822	0.28849	0.370459	0.247368
TMC5	1.00825	1.06088	0.413896	0.506784	0.488902	0.189506	-0.91649	-1.89014	-0.861577
DRGX	-0.373055	-0.592579	-0.591573	0.113085	-1.18739	-0.935688	0.54661	1.49052	1.53007
MYLK3	-0.567004	-0.344481	-0.301379	0.111517	-1.17785	-1.31512	1.12376	1.34715	1.12341
BANF1P2	-0.422073	-0.335496	-1.23015	0.508104	-0.810572	-1.11751	1.36711	0.819002	1.22158
PCDHB18	-0.035649	0.820656	2.00883	-0.830814	-0.59027	0.649813	-0.896325	-0.120797	-1.00545
CTD-2527I21,14	0.751194	0.586831	0.943434	1.04668	-0.655688	0.484992	-0.378583	-1.85647	-0.922382
ANGPTL1	0.692048	0.907608	1.33931	0.59731	0.492221	-0.910684	-0.978106	-0.731274	-1.40844
RP11-806O11,1	0.993394	1.14087	1.26432	-0.601969	-0.834036	-1.71067	-0.325286	0.137169	-0.063789
NQO1	-0.848711	-0.820623	-0.010569	0.562996	-0.815163	-1.36847	0.867282	1.07621	1.35705
CNKSR2	-0.358403	0.281108	-0.14553	-0.443922	-1.69775	-0.948276	1.15607	1.33381	0.82289
MTND4P20	-0.266937	-0.061904	-0.431446	0.193143	-1.44623	-1.29024	1.42206	1.21718	0.664375
C1QTNF7	-1.45023	-0.133013	-0.382167	-0.925055	-0.52553	-0.216193	1.26953	0.905967	1.45669
AKR1B10P1	-2.15498	-1.05455	-0.169083	0.336763	0.569934	0.29209	0.721837	0.496668	0.961317
MMP12	-0.312249	-0.167284	-0.311372	0.891444	1.49346	1.35875	-0.984251	-0.984251	-0.984251
RP3-395M20,8	1.44393	0.651902	1.32618	-0.268824	-1.74977	-0.622101	-0.323834	-0.207668	-0.24981
SLC2A14	0.006106	0.019891	-0.08771	-0.497201	-1.50129	-1.30157	1.19025	0.980189	1.19133
SIDT1	0.917596	0.831579	1.25899	0.69886	-0.840085	0.277275	-0.997659	-0.678786	-1.46777
ERP27	-1.52934	-0.143092	-1.10697	0.138789	0.460664	-0.349715	1.58696	1.21253	-0.269812
BEST4	0.197279	1.41548	1.1098	-0.551642	1.10558	-0.231663	-0.832364	-1.15734	-1.05513
RP11-404E6,1	-0.300408	0.562973	-0.408308	-0.502044	-0.893828	-1.62158	1.55099	0.948281	0.663928
KISS1	-1.57624	-0.324935	-1.42605	-0.489005	0.946376	0.391553	0.814272	0.97458	0.689452
SSTR2	1.31754	1.19232	0.868975	0.102111	-0.181553	-0.029126	-1.65465	-0.816779	-0.798825
UGT1A8	-0.600976	-0.129013	-0.440956	0.420656	-1.00265	-1.30574	1.22637	1.74013	0.092185
RP3-332B22,1	0.022584	-1.06928	-0.635831	-0.545981	0.166964	-1.32025	1.1014	0.606519	1.67388
SRMS	-0.533654	-1.96239	-0.958413	0.168118	0.259706	0.721885	0.832614	0.210694	1.26144
KIF17	-0.019786	-0.656068	-0.249026	-0.769266	-1.24105	-0.749202	1.46329	0.789591	1.43151
GBP1P1	0.082168	-0.017943	0.257925	0.943487	1.39281	0.909834	-1.09566	-1.31087	-1.16175
MX2	0.659678	0.082059	0.126936	1.93281	0.169314	0.154862	-1.36327	-0.467648	-1.29474
SPOCD1	-0.834518	-0.845134	-1.1778	0.461504	1.48159	1.61902	-0.304415	-0.197265	-0.202984
PDGFRA	0.680878	1.39153	0.561652	0.534944	0.305773	0.306123	-1.17711	-1.43563	-1.16817
CCDC15	1.19471	1.19459	1.16108	-1.09476	-1.51538	-0.199685	-0.024786	-0.303275	-0.412493
RP11-818F20,4	-0.264159	-0.026104	-0.748516	-1.16764	-0.721825	-0.827701	0.999318	1.35002	1.40661
C5orf27	0.918008	1.72334	0.451047	-0.6026	-1.78557	-0.656459	-0.039318	-0.000946	-0.007507
RP11-46F15,2	-0.760078	-1.12437	-0.91247	0.118052	0.375411	-0.724744	1.96405	0.864983	0.199167
SPEF1	0.020442	-0.861234	-1.16418	0.091217	-1.13361	-0.524995	1.17565	0.99928	1.39743
FOXN4	1.664	0.743596	1.22973	-0.216346	-1.10199	-1.17972	-0.473928	-0.149559	-0.515787
RP1-124C6,1	-0.658696	0.198538	-0.854553	-0.416127	-0.087753	-1.6079	1.41929	0.977077	1.03013
PROC	-1.34266	-1.45163	-0.0976	-0.128517	0.465302	-0.636549	1.18157	0.891089	1.11899
RMRP	-0.214006	-0.308936	-0.756756	0.03054	-0.441308	-0.290464	-0.296356	-0.331932	2.60922
GPR132	-1.30958	-1.3502	-0.931514	0.555398	1.26441	1.22823	0.339523	0.247564	-0.043822
PTCHD2	0.027532	-0.183047	0.544591	0.109109	1.42698	1.3401	-1.2349	-1.36084	-0.669518
GOLGA6L9	1.2045	1.15438	0.08065	0.720297	-0.157767	0.127133	-0.191502	-1.0825	-1.85519

## Sheet: Fig 1e
category	over_represented_pvalue	under_represented_pvalue	numDEInCat	numInCat	term	ontology	p_adjust_over_represented	p_adjust_under_represented
GO:0006952	1.70788e-33	1	113	1058	defense response	BP	2.59786e-29	1
GO:0006954	5.92535e-32	1	73	462	inflammatory response	BP	4.50653e-28	1
GO:0002376	1.65591e-24	1	145	2032	immune system process	BP	8.39602e-21	1
GO:0006955	3.10656e-24	1	113	1345	immune response	BP	1.18135e-20	1
GO:0043207	3.47208e-23	1	91	950	response to external biotic stimulus	BP	8.80229e-20	1
GO:0051707	3.47208e-23	1	91	950	response to other organism	BP	8.80229e-20	1
GO:0009607	6.86084e-23	1	92	978	response to biotic stimulus	BP	1.49086e-19	1
GO:0007059	3.3252e-22	1	48	287	chromosome segregation	BP	6.32246e-19	1
GO:0000280	1.87251e-21	1	52	352	nuclear division	BP	3.16475e-18	1
GO:0034097	2.26869e-21	1	83	858	response to cytokine	BP	3.4509e-18	1
GO:0006950	8.49411e-21	1	175	2971	response to stress	BP	1.17458e-17	1
GO:0048285	1.88695e-20	1	54	399	organelle fission	BP	2.39186e-17	1
GO:0098813	2.2639e-20	1	41	227	nuclear chromosome segregation	BP	2.64894e-17	1
GO:0140014	3.64098e-20	1	44	267	mitotic nuclear division	BP	3.95593e-17	1
GO:0009605	8.85916e-20	1	127	1842	response to external stimulus	BP	8.98378e-17	1
GO:1903047	1.22127e-19	1	76	783	mitotic cell cycle process	BP	1.14704e-16	1
GO:0000819	1.28194e-19	1	36	179	sister chromatid segregation	BP	1.14704e-16	1
GO:0000070	4.67233e-19	1	33	153	mitotic sister chromatid segregation	BP	3.94838e-16	1
GO:0071345	2.24345e-18	1	74	786	cellular response to cytokine stimulus	BP	1.79606e-15	1
GO:0019221	4.02269e-18	1	60	546	cytokine-mediated signaling pathway	BP	3.05946e-15	1
GO:0009617	4.91204e-18	1	49	374	response to bacterium	BP	3.55795e-15	1
GO:0098542	1.10319e-17	1	69	716	defense response to other organism	BP	7.62757e-15	1
GO:0000278	1.36929e-17	1	79	908	mitotic cell cycle	BP	9.05579e-15	1
GO:0050896	2.61747e-17	1	271	6078	response to stimulus	BP	1.65893e-14	1
GO:0006959	4.99219e-17	1	29	133	humoral immune response	BP	3.03745e-14	1
GO:0051301	1.72026e-16	1	56	522	cell division	BP	1.00642e-13	1
GO:0022402	2.03949e-16	1	90	1179	cell cycle process	BP	1.14899e-13	1
GO:0045087	5.39869e-16	1	59	588	innate immune response	BP	2.93284e-13	1
GO:0050727	3.26137e-15	1	34	216	regulation of inflammatory response	BP	1.71065e-12	1
GO:0019730	4.15108e-15	1	19	58	antimicrobial humoral response	BP	2.10473e-12	1
GO:0007049	1.06008e-14	1	104	1575	cell cycle	BP	5.20158e-12	1
GO:0001775	1.29972e-14	1	76	964	cell activation	BP	6.17816e-12	1
GO:0044419	6.0789e-14	1	102	1571	biological process involved in interspecies interaction between organisms	BP	2.802e-11	1
GO:0045321	1.06442e-13	1	69	859	leukocyte activation	BP	4.76203e-11	1
GO:0042221	1.77417e-13	1	159	3054	response to chemical	BP	7.71054e-11	1
GO:0002526	3.3922e-13	1	19	72	acute inflammatory response	BP	1.4333e-10	1
GO:0032496	6.20574e-13	1	31	215	response to lipopolysaccharide	BP	2.55123e-10	1
GO:0031347	7.4164e-13	1	46	453	regulation of defense response	BP	2.94119e-10	1
GO:0010564	7.54102e-13	1	57	655	regulation of cell cycle process	BP	2.94119e-10	1
4060	8.56468e-13	1	24	128	NA	NA	3.25694e-10	1
GO:0032101	9.18407e-13	1	59	697	regulation of response to external stimulus	BP	3.40729e-10	1
GO:0034341	1.05411e-12	1	25	141	response to interferon-gamma	BP	3.81765e-10	1
GO:0051983	1.61546e-12	1	19	78	regulation of chromosome segregation	BP	5.71458e-10	1
GO:0002237	1.86672e-12	1	31	224	response to molecule of bacterial origin	BP	6.45333e-10	1
GO:0070887	3.78294e-12	1	130	2385	cellular response to chemical stimulus	BP	1.27872e-09	1
GO:0007346	7.15178e-12	1	48	520	regulation of mitotic cell cycle	BP	2.36491e-09	1
GO:0007088	9.267e-12	1	20	96	regulation of mitotic nuclear division	BP	2.99916e-09	1
GO:0010033	1.09974e-11	1	129	2395	response to organic substance	BP	3.48504e-09	1
GO:1990266	2.55152e-11	1	17	70	neutrophil migration	BP	7.92065e-09	1
GO:0097529	2.82992e-11	1	22	125	myeloid leukocyte migration	BP	8.60918e-09	1
GO:0042742	3.32444e-11	1	22	126	defense response to bacterium	BP	9.91532e-09	1
GO:0007159	3.70581e-11	1	30	236	leukocyte cell-cell adhesion	BP	1.08402e-08	1
GO:0097530	5.02614e-11	1	18	83	granulocyte migration	BP	1.4425e-08	1
GO:0051304	6.21511e-11	1	18	84	chromosome separation	BP	1.7507e-08	1
GO:0071310	7.3435e-11	1	109	1943	cellular response to organic substance	BP	2.03094e-08	1
GO:0033045	7.93226e-11	1	16	65	regulation of sister chromatid segregation	BP	2.11683e-08	1
GO:1905818	7.93237e-11	1	16	65	regulation of chromosome separation	BP	2.11683e-08	1
GO:0006953	8.17762e-11	1	12	32	acute-phase response	BP	2.14465e-08	1
GO:0002682	1.13821e-10	1	69	1001	regulation of immune system process	BP	2.93445e-08	1
GO:0051783	1.17658e-10	1	20	109	regulation of nuclear division	BP	2.98282e-08	1
GO:0007091	1.57869e-10	1	15	58	metaphase/anaphase transition of mitotic cell cycle	BP	3.93664e-08	1
GO:0030593	2.05372e-10	1	15	59	neutrophil chemotaxis	BP	4.96657e-08	1
GO:0010965	2.05702e-10	1	15	59	regulation of mitotic sister chromatid separation	BP	4.96657e-08	1
GO:0044784	2.66535e-10	1	15	60	metaphase/anaphase transition of cell cycle	BP	6.33479e-08	1
GO:0001816	2.72353e-10	1	45	520	cytokine production	BP	6.37347e-08	1
GO:0050789	2.95503e-10	1	308	8079	regulation of biological process	BP	6.81045e-08	1
GO:0051716	3.19133e-10	1	219	5129	cellular response to stimulus	BP	7.24527e-08	1
GO:0051306	3.43451e-10	1	15	61	mitotic sister chromatid separation	BP	7.6827e-08	1
GO:0071621	3.58637e-10	1	16	71	granulocyte chemotaxis	BP	7.90613e-08	1
GO:0008283	4.32343e-10	1	81	1310	cell population proliferation	BP	9.14181e-08	1
GO:1990868	4.3272e-10	1	13	44	response to chemokine	BP	9.14181e-08	1
GO:1990869	4.3272e-10	1	13	44	cellular response to chemokine	BP	9.14181e-08	1
GO:0001817	5.09966e-10	1	43	492	regulation of cytokine production	BP	1.06262e-07	1
GO:0051726	5.68124e-10	1	68	1017	regulation of cell cycle	BP	1.1599e-07	1
GO:1901990	5.71905e-10	1	37	383	regulation of mitotic cell cycle phase transition	BP	1.1599e-07	1
GO:1902850	6.36011e-10	1	21	132	microtubule cytoskeleton organization involved in mitosis	BP	1.27294e-07	1
GO:0050794	7.25926e-10	1	295	7669	regulation of cellular process	BP	1.43403e-07	1
GO:0071222	8.30879e-10	1	20	121	cellular response to lipopolysaccharide	BP	1.62032e-07	1
GO:1903037	9.77027e-10	1	26	207	regulation of leukocyte cell-cell adhesion	BP	1.88121e-07	1
GO:0030071	1.06025e-09	1	14	56	regulation of mitotic metaphase/anaphase transition	BP	2.00127e-07	1
GO:1901987	1.0657e-09	1	38	410	regulation of cell cycle phase transition	BP	2.00127e-07	1
GO:0022407	1.12035e-09	1	31	288	regulation of cell-cell adhesion	BP	2.07824e-07	1
GO:0090068	1.44511e-09	1	28	242	positive regulation of cell cycle process	BP	2.64838e-07	1
GO:0007051	1.63671e-09	1	23	166	spindle organization	BP	2.9638e-07	1
GO:1902099	1.76174e-09	1	14	58	regulation of metaphase/anaphase transition of cell cycle	BP	3.11643e-07	1
GO:0002274	1.76197e-09	1	41	474	myeloid leukocyte activation	BP	3.11643e-07	1
GO:0065007	1.86384e-09	1	320	8610	biological regulation	BP	3.25872e-07	1
GO:0050729	1.94228e-09	1	16	79	positive regulation of inflammatory response	BP	3.35727e-07	1
GO:0071219	2.0022e-09	1	20	127	cellular response to molecule of bacterial origin	BP	3.42196e-07	1
GO:0030595	2.30429e-09	1	20	128	leukocyte chemotaxis	BP	3.89451e-07	1
GO:0023052	2.34301e-09	1	188	4285	signaling	BP	3.91643e-07	1
GO:0022409	2.48922e-09	1	24	184	positive regulation of cell-cell adhesion	BP	4.1156e-07	1
GO:0030155	2.69921e-09	1	43	520	regulation of cell adhesion	BP	4.4148e-07	1
GO:0044772	3.19924e-09	1	43	523	mitotic cell cycle phase transition	BP	5.17698e-07	1
GO:0006260	3.57946e-09	1	29	266	DNA replication	BP	5.73128e-07	1
GO:0042088	3.84711e-09	1	10	27	T-helper 1 type immune response	BP	6.09567e-07	1
GO:0002252	4.62851e-09	1	59	867	immune effector process	BP	7.25818e-07	1
GO:0002250	4.79922e-09	1	28	253	adaptive immune response	BP	7.44907e-07	1
GO:0071216	4.86242e-09	1	21	147	cellular response to biotic stimulus	BP	7.47093e-07	1
GO:0007052	5.12916e-09	1	18	108	mitotic spindle organization	BP	7.80197e-07	1
GO:0080134	5.18279e-09	1	68	1074	regulation of response to stress	BP	7.80549e-07	1
GO:0048519	6.01356e-09	1	182	4154	negative regulation of biological process	BP	8.96787e-07	1
GO:0007093	6.23269e-09	1	21	149	mitotic cell cycle checkpoint	BP	9.20441e-07	1
GO:0007154	6.43853e-09	1	187	4307	cell communication	BP	9.41698e-07	1
GO:0070098	6.59753e-09	1	11	36	chemokine-mediated signaling pathway	BP	9.55762e-07	1
GO:0044770	6.89108e-09	1	44	557	cell cycle phase transition	BP	9.8887e-07	1
GO:0032602	7.01193e-09	1	14	64	chemokine production	BP	9.96809e-07	1
GO:0071346	7.10802e-09	1	19	123	cellular response to interferon-gamma	BP	1.00111e-06	1
GO:0007165	8.64706e-09	1	175	3965	signal transduction	BP	1.2067e-06	1
GO:0140013	9.33983e-09	1	18	112	meiotic nuclear division	BP	1.29153e-06	1
GO:0010948	1.88893e-08	1	30	303	negative regulation of cell cycle process	BP	2.58851e-06	1
GO:0002694	2.11535e-08	1	32	340	regulation of leukocyte activation	BP	2.87291e-06	1
GO:0045785	2.19459e-08	1	30	305	positive regulation of cell adhesion	BP	2.95415e-06	1
GO:0050863	2.37212e-08	1	24	206	regulation of T cell activation	BP	3.16511e-06	1
GO:0032465	2.39292e-08	1	14	70	regulation of cytokinesis	BP	3.16511e-06	1
GO:0061844	2.55468e-08	1	10	32	antimicrobial humoral immune response mediated by antimicrobial peptide	BP	3.34993e-06	1
GO:0050900	2.66995e-08	1	28	273	leukocyte migration	BP	3.47116e-06	1
GO:0060326	2.85893e-08	1	22	177	cell chemotaxis	BP	3.68535e-06	1
GO:0048522	3.08498e-08	1	180	4181	positive regulation of cellular process	BP	3.94333e-06	1
GO:0051302	3.25648e-08	1	18	121	regulation of cell division	BP	4.12786e-06	1
GO:0007166	3.49336e-08	1	107	2116	cell surface receptor signaling pathway	BP	4.39153e-06	1
GO:0042127	3.9258e-08	1	67	1108	regulation of cell population proliferation	BP	4.89199e-06	1
GO:0022610	3.95578e-08	1	63	1014	biological adhesion	BP	4.89199e-06	1
GO:0050865	4.08096e-08	1	33	368	regulation of cell activation	BP	4.99432e-06	1
GO:1901988	4.11758e-08	1	25	228	negative regulation of cell cycle phase transition	BP	4.99432e-06	1
GO:0048518	4.13704e-08	1	191	4529	positive regulation of biological process	BP	4.99432e-06	1
GO:0000075	4.52789e-08	1	23	197	cell cycle checkpoint	BP	5.42312e-06	1
GO:1903039	4.7042e-08	1	20	152	positive regulation of leukocyte cell-cell adhesion	BP	5.59028e-06	1
GO:0001819	4.85939e-08	1	29	298	positive regulation of cytokine production	BP	5.68847e-06	1
GO:0042110	4.86162e-08	1	29	298	T cell activation	BP	5.68847e-06	1
GO:0048583	5.95479e-08	1	137	2964	regulation of response to stimulus	BP	6.90374e-06	1
GO:1901991	5.99102e-08	1	24	216	negative regulation of mitotic cell cycle phase transition	BP	6.90374e-06	1
GO:1903046	6.18759e-08	1	18	126	meiotic cell cycle process	BP	7.07665e-06	1
GO:0006882	6.87936e-08	1	9	27	cellular zinc ion homeostasis	BP	7.8091e-06	1
GO:0007155	7.7885e-08	1	62	1010	cell adhesion	BP	8.77562e-06	1
GO:1903556	9.02864e-08	1	10	36	negative regulation of tumor necrosis factor superfamily cytokine production	BP	1.00346e-05	1
GO:0002263	9.03783e-08	1	40	518	cell activation involved in immune response	BP	1.00346e-05	1
GO:0045930	1.10399e-07	1	27	274	negative regulation of mitotic cell cycle	BP	1.21686e-05	1
GO:0045841	1.20353e-07	1	10	37	negative regulation of mitotic metaphase/anaphase transition	BP	1.31705e-05	1
GO:0055069	1.39131e-07	1	9	29	zinc ion homeostasis	BP	1.51166e-05	1
GO:0033046	1.5886e-07	1	10	38	negative regulation of sister chromatid segregation	BP	1.67815e-05	1
GO:0033048	1.5886e-07	1	10	38	negative regulation of mitotic sister chromatid segregation	BP	1.67815e-05	1
GO:2000816	1.5886e-07	1	10	38	negative regulation of mitotic sister chromatid separation	BP	1.67815e-05	1
GO:1902100	1.58868e-07	1	10	38	negative regulation of metaphase/anaphase transition of cell cycle	BP	1.67815e-05	1
GO:0051784	1.77752e-07	1	11	48	negative regulation of nuclear division	BP	1.86467e-05	1
GO:0051276	1.86488e-07	1	62	1036	chromosome organization	BP	1.94293e-05	1
GO:0051321	2.06352e-07	1	20	166	meiotic cell cycle	BP	2.09835e-05	1
GO:0010035	2.07748e-07	1	33	394	response to inorganic substance	BP	2.09835e-05	1
GO:0051985	2.07796e-07	1	10	39	negative regulation of chromosome segregation	BP	2.09835e-05	1
GO:1905819	2.07796e-07	1	10	39	negative regulation of chromosome separation	BP	2.09835e-05	1
GO:0002366	2.08304e-07	1	39	514	leukocyte activation involved in immune response	BP	2.09835e-05	1
GO:0045787	2.12349e-07	1	29	319	positive regulation of cell cycle	BP	2.12503e-05	1
GO:0048523	2.15679e-07	1	161	3725	negative regulation of cellular process	BP	2.14425e-05	1
GO:0032642	2.42691e-07	1	12	60	regulation of chemokine production	BP	2.39712e-05	1
GO:0098609	2.56922e-07	1	43	602	cell-cell adhesion	BP	2.52132e-05	1
GO:0050870	2.8371e-07	1	18	139	positive regulation of T cell activation	BP	2.75226e-05	1
GO:0051249	2.84074e-07	1	27	287	regulation of lymphocyte activation	BP	2.75226e-05	1
GO:0032501	2.87324e-07	1	196	4797	multicellular organismal process	BP	2.76613e-05	1
GO:0055076	2.96815e-07	1	16	111	transition metal ion homeostasis	BP	2.83953e-05	1
GO:0006928	3.41403e-07	1	80	1502	movement of cell or subcellular component	BP	3.24567e-05	1
GO:0033047	3.46677e-07	1	10	41	regulation of mitotic sister chromatid segregation	BP	3.27535e-05	1
GO:0033993	3.84406e-07	1	43	611	response to lipid	BP	3.60938e-05	1
GO:0046649	4.71597e-07	1	35	448	lymphocyte activation	BP	4.4009e-05	1
GO:0008608	4.80347e-07	1	9	33	attachment of spindle microtubules to kinetochore	BP	4.45522e-05	1
GO:0000910	4.84936e-07	1	18	144	cytokinesis	BP	4.46122e-05	1
GO:0002224	4.8686e-07	1	16	115	toll-like receptor signaling pathway	BP	4.46122e-05	1
GO:0010273	5.55287e-07	1	5	7	detoxification of copper ion	BP	5.02766e-05	1
GO:1990169	5.55287e-07	1	5	7	stress response to copper ion	BP	5.02766e-05	1
GO:0022414	5.59643e-07	1	56	916	reproductive process	BP	5.03711e-05	1
GO:0000003	5.79141e-07	1	56	917	reproduction	BP	5.18195e-05	1
GO:0032720	6.3538e-07	1	9	34	negative regulation of tumor necrosis factor production	BP	5.65191e-05	1
GO:0045839	7.06052e-07	1	10	44	negative regulation of mitotic nuclear division	BP	6.24404e-05	1
GO:0046916	7.30908e-07	1	14	91	cellular transition metal ion homeostasis	BP	6.4265e-05	1
GO:0000226	7.88678e-07	1	37	499	microtubule cytoskeleton organization	BP	6.89459e-05	1
GO:0002685	8.16315e-07	1	17	134	regulation of leukocyte migration	BP	7.09541e-05	1
GO:0007094	8.32206e-07	1	9	35	mitotic spindle assembly checkpoint	BP	7.11162e-05	1
GO:0071173	8.32206e-07	1	9	35	spindle assembly checkpoint	BP	7.11162e-05	1
GO:0071174	8.32206e-07	1	9	35	mitotic spindle checkpoint	BP	7.11162e-05	1
GO:0002460	8.41446e-07	1	20	181	adaptive immune response based on somatic recombination of immune receptors built from immunoglobulin superfamily domains	BP	7.15041e-05	1
GO:0071347	1.00884e-06	1	17	136	cellular response to interleukin-1	BP	8.52525e-05	1
GO:0032467	1.04975e-06	1	8	27	positive regulation of cytokinesis	BP	8.82195e-05	1
GO:0031577	1.07952e-06	1	9	36	spindle checkpoint	BP	9.02227e-05	1
GO:0032680	1.09589e-06	1	14	94	regulation of tumor necrosis factor production	BP	9.10907e-05	1
GO:0045786	1.1553e-06	1	38	528	negative regulation of cell cycle	BP	9.55072e-05	1
GO:0032640	1.2496e-06	1	14	95	tumor necrosis factor production	BP	0.000102744	1
GO:2001251	1.28318e-06	1	13	82	negative regulation of chromosome organization	BP	0.000104938	1
GO:0060333	1.39437e-06	1	12	70	interferon-gamma-mediated signaling pathway	BP	0.000112826	1
GO:0051303	1.39447e-06	1	12	70	establishment of chromosome localization	BP	0.000112826	1
GO:0002443	1.43257e-06	0.999999	39	554	leukocyte mediated immunity	BP	0.000115295	1
GO:0016477	1.46331e-06	1	60	1041	cell migration	BP	0.000117149	1
GO:0070555	1.59145e-06	1	18	156	response to interleukin-1	BP	0.000126741	1
GO:1903555	1.61606e-06	1	14	97	regulation of tumor necrosis factor superfamily cytokine production	BP	0.000128031	1
GO:0060759	1.68123e-06	1	17	141	regulation of response to cytokine stimulus	BP	0.000132504	1
GO:0071706	1.83307e-06	1	14	98	tumor necrosis factor superfamily cytokine production	BP	0.000143726	1
GO:0050000	1.90415e-06	1	12	72	chromosome localization	BP	0.000148533	1
4621	2.03559e-06	1	10	49	NA	NA	0.000157976	1
GO:0002675	2.07425e-06	1	6	14	positive regulation of acute inflammatory response	BP	0.00016016	1
GO:0032649	2.28862e-06	1	11	61	regulation of interferon-gamma production	BP	0.000174977	1
GO:0051310	2.28916e-06	1	11	61	metaphase plate congression	BP	0.000174977	1
GO:0048870	2.56488e-06	0.999999	64	1153	cell motility	BP	0.000194101	1
GO:0051674	2.56488e-06	0.999999	64	1153	localization of cell	BP	0.000194101	1
GO:0002520	2.9192e-06	0.999999	45	704	immune system development	BP	0.000219821	1
GO:0061687	3.16536e-06	1	5	9	detoxification of inorganic compound	BP	0.000237183	1
GO:0065009	3.29475e-06	0.999998	110	2377	regulation of molecular function	BP	0.000245669	1
GO:0007292	3.32206e-06	0.999999	13	89	female gamete generation	BP	0.000246497	1
5144	3.34484e-06	1	8	31	NA	NA	0.000246982	1
GO:0002825	3.36682e-06	1	6	15	regulation of T-helper 1 type immune response	BP	0.000247405	1
GO:0032722	3.50176e-06	1	9	41	positive regulation of chemokine production	BP	0.000256083	1
GO:0033044	3.67465e-06	0.999999	23	252	regulation of chromosome organization	BP	0.00026744	1
GO:0071674	4.23247e-06	0.999999	14	105	mononuclear cell migration	BP	0.000306572	1
GO:0048585	4.42149e-06	0.999998	67	1245	negative regulation of response to stimulus	BP	0.000318746	1
GO:0055065	5.00251e-06	0.999998	31	413	metal ion homeostasis	BP	0.00035893	1
GO:0032609	5.11605e-06	0.999999	11	66	interferon-gamma production	BP	0.000365353	1
GO:0051241	5.71582e-06	0.999998	44	699	negative regulation of multicellular organismal process	BP	0.000406277	1
GO:1903900	5.95244e-06	0.999999	15	123	regulation of viral life cycle	BP	0.000421128	1
GO:0051781	6.13814e-06	0.999999	10	55	positive regulation of cell division	BP	0.000432255	1
GO:0097501	6.17045e-06	1	5	10	stress response to metal ion	BP	0.000432528	1
GO:0030217	6.2118e-06	0.999999	17	155	T cell differentiation	BP	0.00043343	1
GO:0000086	6.37571e-06	0.999998	22	242	G2/M transition of mitotic cell cycle	BP	0.000442835	1
GO:1901701	7.22131e-06	0.999997	50	845	cellular response to oxygen-containing compound	BP	0.000497527	1
GO:0006468	7.22855e-06	0.999996	66	1237	protein phosphorylation	BP	0.000497527	1
GO:0050776	7.36673e-06	0.999997	39	593	regulation of immune response	BP	0.000503835	1
GO:0002221	7.38644e-06	0.999998	17	157	pattern recognition receptor signaling pathway	BP	0.000503835	1
GO:0010389	7.55357e-06	0.999998	19	191	regulation of G2/M transition of mitotic cell cycle	BP	0.000512935	1
GO:0071459	7.71896e-06	0.999999	7	25	protein localization to chromosome, centromeric region	BP	0.000521836	1
GO:0098771	8.37375e-06	0.999997	34	487	inorganic ion homeostasis	BP	0.000563598	1
GO:0008284	8.50151e-06	0.999996	40	619	positive regulation of cell population proliferation	BP	0.000569559	1
GO:0045132	8.57407e-06	0.999999	10	57	meiotic chromosome segregation	BP	0.000569559	1
GO:0046209	8.57465e-06	0.999999	10	57	nitric oxide metabolic process	BP	0.000569559	1
GO:2001057	1.00787e-05	0.999999	10	58	reactive nitrogen species metabolic process	BP	0.000665251	1
GO:0019079	1.01028e-05	0.999998	14	113	viral genome replication	BP	0.000665251	1
GO:0019731	1.0266e-05	0.999999	7	26	antibacterial humoral response	BP	0.000673086	1
GO:0007017	1.17534e-05	0.999995	43	696	microtubule-based process	BP	0.000767299	1
GO:0001525	1.18507e-05	0.999996	28	369	angiogenesis	BP	0.000770347	1
GO:0030097	1.19691e-05	0.999995	40	628	hemopoiesis	BP	0.000774732	1
GO:0070661	1.21844e-05	0.999997	18	180	leukocyte proliferation	BP	0.000785323	1
GO:0071396	1.2765e-05	0.999995	29	391	cellular response to lipid	BP	0.000819276	1
GO:0051256	1.2969e-05	1	4	6	mitotic spindle midzone assembly	BP	0.000825125	1
GO:0030198	1.30189e-05	0.999996	23	272	extracellular matrix organization	BP	0.000825125	1
GO:0043062	1.30189e-05	0.999996	23	272	extracellular structure organization	BP	0.000825125	1
GO:0031349	1.34571e-05	0.999996	21	235	positive regulation of defense response	BP	0.000849359	1
GO:0045229	1.38173e-05	0.999996	23	273	external encapsulating structure organization	BP	0.000868491	1
GO:0010043	1.38998e-05	0.999999	8	37	response to zinc ion	BP	0.000870083	1
GO:0048584	1.41624e-05	0.999993	78	1574	positive regulation of response to stimulus	BP	0.000881033	1
GO:0001959	1.41906e-05	0.999997	15	132	regulation of cytokine-mediated signaling pathway	BP	0.000881033	1
GO:1901700	1.44284e-05	0.999993	63	1187	response to oxygen-containing compound	BP	0.000892156	1
GO:0048534	1.45197e-05	0.999994	41	656	hematopoietic or lymphoid organ development	BP	0.000894166	1
GO:0001818	1.46424e-05	0.999996	19	200	negative regulation of cytokine production	BP	0.000898085	1
GO:0055080	1.50078e-05	0.999994	33	479	cation homeostasis	BP	0.000916803	1
GO:0002696	1.56947e-05	0.999995	20	219	positive regulation of leukocyte activation	BP	0.00095493	1
GO:0034501	1.64254e-05	0.999999	6	19	protein localization to kinetochore	BP	0.000987715	1
GO:0007080	1.64861e-05	0.999998	9	49	mitotic metaphase plate congression	BP	0.000987715	1
GO:0043367	1.64869e-05	0.999998	9	49	CD4-positive, alpha-beta T cell differentiation	BP	0.000987715	1
GO:1902531	1.64933e-05	0.999991	70	1371	regulation of intracellular signal transduction	BP	0.000987715	1
GO:0042119	1.75889e-05	0.999994	28	377	neutrophil activation	BP	0.00104919	1
GO:0071294	1.84213e-05	0.999999	5	12	cellular response to zinc ion	BP	0.00109456	1
5323	1.85833e-05	0.999997	10	62	NA	NA	0.00109649	1
GO:0002286	1.8598e-05	0.999997	10	62	T cell activation involved in immune response	BP	0.00109649	1
GO:0044839	1.98563e-05	0.999994	22	260	cell cycle G2/M phase transition	BP	0.00116615	1
GO:0036230	2.03275e-05	0.999993	28	380	granulocyte activation	BP	0.00118563	1
GO:0051240	2.03437e-05	0.99999	53	951	positive regulation of multicellular organismal process	BP	0.00118563	1
GO:0035556	2.04561e-05	0.999988	96	2075	intracellular signal transduction	BP	0.00118762	1
GO:0040011	2.09898e-05	0.999989	66	1278	locomotion	BP	0.00121111	1
GO:0010604	2.10199e-05	0.999988	115	2607	positive regulation of macromolecule metabolic process	BP	0.00121111	1
GO:0050867	2.18305e-05	0.999994	20	224	positive regulation of cell activation	BP	0.00125307	1
GO:1903131	2.3715e-05	0.999992	22	263	mononuclear cell differentiation	BP	0.00135612	1
GO:1902749	2.38099e-05	0.999993	19	207	regulation of cell cycle G2/M phase transition	BP	0.00135645	1
GO:0072676	2.47827e-05	0.999996	10	64	lymphocyte migration	BP	0.00140151	1
GO:0032652	2.47852e-05	0.999996	10	64	regulation of interleukin-1 production	BP	0.00140151	1
GO:0009893	2.60472e-05	0.999984	122	2818	positive regulation of metabolic process	BP	0.00146742	1
GO:0000302	2.66371e-05	0.999993	17	173	response to reactive oxygen species	BP	0.00149512	1
GO:0048513	2.72822e-05	0.999984	104	2311	animal organ development	BP	0.00152569	1
GO:0046632	2.85033e-05	0.999996	10	65	alpha-beta T cell differentiation	BP	0.00158814	1
GO:0070663	2.87489e-05	0.999993	15	140	regulation of leukocyte proliferation	BP	0.00159598	1
GO:0002523	2.91782e-05	0.999999	5	13	leukocyte migration involved in inflammatory response	BP	0.00160862	1
GO:0044793	2.9188e-05	0.999999	5	13	negative regulation by host of viral process	BP	0.00160862	1
GO:0072507	2.93917e-05	0.99999	24	306	divalent inorganic cation homeostasis	BP	0.00160942	1
GO:0000022	2.95199e-05	0.999999	4	7	mitotic spindle elongation	BP	0.00160942	1
GO:0051231	2.95199e-05	0.999999	4	7	spindle elongation	BP	0.00160942	1
GO:0042093	3.08807e-05	0.999996	8	41	T-helper cell differentiation	BP	0.00167759	1
GO:0010575	3.11678e-05	0.999998	6	21	positive regulation of vascular endothelial growth factor production	BP	0.00168716	1
GO:2000377	3.12812e-05	0.999992	15	141	regulation of reactive oxygen species metabolic process	BP	0.0016873	1
GO:0010951	3.16472e-05	0.999992	16	158	negative regulation of endopeptidase activity	BP	0.00170101	1
GO:0051239	3.25928e-05	0.999982	86	1825	regulation of multicellular organismal process	BP	0.00174566	1
GO:0050801	3.27659e-05	0.999986	34	520	ion homeostasis	BP	0.00174878	1
GO:0051251	3.36826e-05	0.999991	18	194	positive regulation of lymphocyte activation	BP	0.00179142	1
GO:0007249	3.4036e-05	0.99999	20	231	I-kappaB kinase/NF-kappaB signaling	BP	0.00180391	1
GO:0009966	3.41947e-05	0.99998	102	2267	regulation of signal transduction	BP	0.00180603	1
4640	3.71169e-05	0.999996	8	42	NA	NA	0.00193193	1
GO:0002287	3.71267e-05	0.999996	8	42	alpha-beta T cell activation involved in immune response	BP	0.00193193	1
GO:0002293	3.71267e-05	0.999996	8	42	alpha-beta T cell differentiation involved in immune response	BP	0.00193193	1
GO:0002294	3.71267e-05	0.999996	8	42	CD4-positive, alpha-beta T cell differentiation involved in immune response	BP	0.00193193	1
GO:0006809	3.72135e-05	0.999995	9	54	nitric oxide biosynthetic process	BP	0.00193193	1
GO:2000145	3.7677e-05	0.999983	42	707	regulation of cell motility	BP	0.00194934	1
GO:0030334	3.86643e-05	0.999983	40	661	regulation of cell migration	BP	0.00199364	1
GO:0032103	3.96183e-05	0.999986	25	332	positive regulation of response to external stimulus	BP	0.00203593	1
GO:0051383	4.17303e-05	0.999997	6	22	kinetochore organization	BP	0.00213724	1
GO:0002819	4.21399e-05	0.999991	13	112	regulation of adaptive immune response	BP	0.00215097	1
GO:0050790	4.25087e-05	0.999976	89	1920	regulation of catalytic activity	BP	0.00216254	1
GO:0032651	4.32847e-05	0.999994	9	55	regulation of interleukin-1 beta production	BP	0.00219308	1
GO:0007010	4.33973e-05	0.999978	58	1103	cytoskeleton organization	BP	0.00219308	1
GO:0006275	4.39618e-05	0.999991	12	97	regulation of DNA replication	BP	0.00221425	1
GO:0034508	4.43814e-05	0.999995	8	43	centromere complex assembly	BP	0.00222801	1
GO:0010466	4.63855e-05	0.999988	16	163	negative regulation of peptidase activity	BP	0.00232095	1
GO:0019886	4.79671e-05	0.999991	11	83	antigen processing and presentation of exogenous peptide antigen via MHC class II	BP	0.00239222	1
GO:0032612	4.84751e-05	0.999992	10	69	interleukin-1 production	BP	0.00240965	1
GO:0008150	4.98691e-05	1	397	12239	biological_process	BP	0.00247088	1
GO:0010628	5.11359e-05	0.999976	44	764	positive regulation of gene expression	BP	0.00252542	1
GO:0050830	5.27605e-05	0.999993	8	44	defense response to Gram-positive bacterium	BP	0.00258295	1
GO:0090329	5.2806e-05	0.999993	8	44	regulation of DNA-dependent DNA replication	BP	0.00258295	1
GO:0060760	5.28103e-05	0.999993	8	44	positive regulation of response to cytokine stimulus	BP	0.00258295	1
GO:0002446	5.37252e-05	0.99998	27	380	neutrophil mediated immunity	BP	0.00261569	1
GO:0032943	5.38235e-05	0.999986	16	165	mononuclear cell proliferation	BP	0.00261569	1
GO:0006875	5.62951e-05	0.999979	26	360	cellular metal ion homeostasis	BP	0.00272708	1
GO:0033212	5.7573e-05	0.999999	4	8	iron import into cell	BP	0.00278014	1
GO:0002495	5.99813e-05	0.999989	11	85	antigen processing and presentation of peptide antigen via MHC class II	BP	0.00288726	1
GO:0045071	6.24799e-05	0.999992	8	45	negative regulation of viral genome replication	BP	0.00299012	1
GO:0002292	6.25112e-05	0.999992	8	45	T cell differentiation involved in immune response	BP	0.00299012	1
GO:0002275	6.32432e-05	0.999975	28	405	myeloid cell activation involved in immune response	BP	0.00301565	1
GO:0002521	6.43433e-05	0.999976	25	342	leukocyte differentiation	BP	0.00305852	1
GO:0051315	6.47239e-05	0.999997	5	15	attachment of mitotic spindle microtubules to kinetochore	BP	0.00306702	1
GO:0032611	6.67845e-05	0.99999	9	58	interleukin-1 beta production	BP	0.00314075	1
GO:0043903	6.68889e-05	0.999982	16	168	regulation of biological process involved in symbiotic interaction	BP	0.00314075	1
GO:0002504	6.68992e-05	0.999987	11	86	antigen processing and presentation of peptide or polysaccharide antigen via MHC class II	BP	0.00314075	1
GO:0009967	6.76178e-05	0.999964	59	1146	positive regulation of signal transduction	BP	0.00316472	1
GO:0006261	6.95745e-05	0.999982	15	151	DNA-dependent DNA replication	BP	0.00324631	1
GO:0045069	7.03798e-05	0.999988	10	72	regulation of viral genome replication	BP	0.00326444	1
GO:0030098	7.03922e-05	0.999978	19	224	lymphocyte differentiation	BP	0.00326444	1
GO:0002548	7.13912e-05	0.999994	6	24	monocyte chemotaxis	BP	0.00329305	1
GO:0010574	7.14422e-05	0.999994	6	24	regulation of vascular endothelial growth factor production	BP	0.00329305	1
GO:0040012	7.34947e-05	0.999965	42	728	regulation of locomotion	BP	0.00337743	1
GO:0034502	7.44967e-05	0.999986	11	87	protein localization to chromosome	BP	0.00340438	1
GO:0002684	7.45289e-05	0.999966	38	634	positive regulation of immune system process	BP	0.00340438	1
GO:0002444	8.15977e-05	0.999968	28	411	myeloid leukocyte mediated immunity	BP	0.00371612	1
GO:0044818	8.26146e-05	0.999991	7	35	mitotic G2/M transition checkpoint	BP	0.00373755	1
GO:0002687	8.27669e-05	0.999984	11	88	positive regulation of leukocyte migration	BP	0.00373755	1
GO:0032675	8.28054e-05	0.999984	11	88	regulation of interleukin-6 production	BP	0.00373755	1
GO:0043312	8.47072e-05	0.999968	26	369	neutrophil degranulation	BP	0.00381208	1
GO:0002532	8.63816e-05	0.999988	8	47	production of molecular mediator involved in inflammatory response	BP	0.00387596	1
GO:0090307	8.78057e-05	0.999986	9	60	mitotic spindle assembly	BP	0.00392827	1
GO:0002283	8.85486e-05	0.999966	26	370	neutrophil activation involved in immune response	BP	0.00394989	1
GO:0048246	9.14957e-05	0.999992	6	25	macrophage chemotaxis	BP	0.00406942	1
GO:0048525	0.000100166	0.999982	10	75	negative regulation of viral process	BP	0.00443162	1
GO:0035710	0.000100222	0.999984	9	61	CD4-positive, alpha-beta T cell activation	BP	0.00443162	1
GO:0002544	0.00010107	0.999997	4	9	chronic inflammatory response	BP	0.00443238	1
GO:0002827	0.000101111	0.999997	4	9	positive regulation of T-helper 1 type immune response	BP	0.00443238	1
GO:0060707	0.000101113	0.999997	4	9	trophoblast giant cell differentiation	BP	0.00443238	1
GO:0032635	0.000101841	0.999979	11	90	interleukin-6 production	BP	0.00445144	1
GO:0048731	0.000108447	0.99993	134	3256	system development	BP	0.00471844	1
GO:0051270	0.00010857	0.999947	43	765	regulation of cellular component movement	BP	0.00471844	1
GO:0035821	0.000112647	0.999977	11	91	modulation of process of other organism	BP	0.00486899	1
GO:0046631	0.000112674	0.999977	11	91	alpha-beta T cell activation	BP	0.00486899	1
GO:0035744	0.000115418	0.999999	3	4	T-helper 1 cell cytokine production	BP	0.00491165	1
GO:2000554	0.000115418	0.999999	3	4	regulation of T-helper 1 cell cytokine production	BP	0.00491165	1
GO:2000556	0.000115418	0.999999	3	4	positive regulation of T-helper 1 cell cytokine production	BP	0.00491165	1
GO:0032875	0.000115426	0.999999	3	4	regulation of DNA endoreduplication	BP	0.00491165	1
GO:0048247	0.000115845	0.99999	6	26	lymphocyte chemotaxis	BP	0.00491165	1
GO:0044788	0.000115908	0.99999	6	26	modulation by host of viral process	BP	0.00491165	1
GO:0002673	0.000115922	0.99999	6	26	regulation of acute inflammatory response	BP	0.00491165	1
GO:0043299	0.000117191	0.999953	27	398	leukocyte degranulation	BP	0.00495163	1
GO:0043030	0.000119893	0.999986	7	37	regulation of macrophage activation	BP	0.00505179	1
GO:0045580	0.000124486	0.999974	11	92	regulation of T cell differentiation	BP	0.00523084	1
GO:0050792	0.000125057	0.999966	15	159	regulation of viral process	BP	0.00524035	1
GO:1903038	0.000125509	0.999977	10	77	negative regulation of leukocyte cell-cell adhesion	BP	0.00524484	1
GO:0034114	0.000126691	0.999992	5	17	regulation of heterotypic cell-cell adhesion	BP	0.00527974	1
GO:0030003	0.000133281	0.999946	28	423	cellular cation homeostasis	BP	0.00553916	1
GO:0035239	0.000142835	0.999934	36	607	tube morphogenesis	BP	0.00591764	1
GO:0034614	0.000143165	0.999965	13	126	cellular response to reactive oxygen species	BP	0.00591764	1
GO:0010573	0.000145216	0.999986	6	27	vascular endothelial growth factor production	BP	0.00596697	1
GO:0019058	0.000145423	0.999948	22	297	viral life cycle	BP	0.00596697	1
GO:0001944	0.000145536	0.999936	32	515	vasculature development	BP	0.00596697	1
GO:0001568	0.000149443	0.999935	31	493	blood vessel development	BP	0.00611071	1
GO:0009615	0.000158025	0.999946	20	258	response to virus	BP	0.00644429	1
GO:0051255	0.000164444	0.999994	4	10	spindle midzone assembly	BP	0.00668813	1
GO:0042116	0.000165623	0.999972	9	65	macrophage activation	BP	0.00671809	1
GO:0051179	0.000167399	0.999888	189	4957	localization	BP	0.00677211	1
GO:0001961	0.000169827	0.999979	7	39	positive regulation of cytokine-mediated signaling pathway	BP	0.00682572	1
GO:0071280	0.000170899	0.999988	5	18	cellular response to copper ion	BP	0.00682572	1
GO:0045066	0.000170966	0.999988	5	18	regulatory T cell differentiation	BP	0.00682572	1
GO:0045589	0.000170966	0.999988	5	18	regulation of regulatory T cell differentiation	BP	0.00682572	1
5143	0.000170968	0.999988	5	18	NA	NA	0.00682572	1
GO:0002688	0.000173385	0.999966	10	80	regulation of leukocyte chemotaxis	BP	0.00690409	1
GO:0032102	0.00017529	0.999939	20	260	negative regulation of response to external stimulus	BP	0.0069511	1
GO:0006873	0.00017548	0.999927	28	430	cellular ion homeostasis	BP	0.0069511	1
GO:0045055	0.000176066	0.999919	35	590	regulated exocytosis	BP	0.0069562	1
GO:0072593	0.000184465	0.999943	17	202	reactive oxygen species metabolic process	BP	0.00726916	1
GO:0001932	0.000186652	0.999903	48	908	regulation of protein phosphorylation	BP	0.00733635	1
GO:0045860	0.000190727	0.999922	27	410	positive regulation of protein kinase activity	BP	0.00747717	1
GO:0034599	0.000194894	0.999934	19	242	cellular response to oxidative stress	BP	0.007616	1
GO:0045619	0.000195269	0.999954	12	113	regulation of lymphocyte differentiation	BP	0.007616	1
GO:1902533	0.000196711	0.999903	41	737	positive regulation of intracellular signal transduction	BP	0.00765262	1
GO:0052548	0.000202677	0.999925	22	304	regulation of endopeptidase activity	BP	0.00786459	1
GO:0051338	0.000205043	0.999896	44	812	regulation of transferase activity	BP	0.00793615	1
GO:0019882	0.000207758	0.999937	16	185	antigen processing and presentation	BP	0.00802084	1
GO:0032944	0.000211818	0.999946	13	131	regulation of mononuclear cell proliferation	BP	0.00815687	1
GO:0046688	0.000220997	0.999977	6	29	response to copper ion	BP	0.00848885	1
GO:0006310	0.000228309	0.999922	19	245	DNA recombination	BP	0.00874762	1
GO:0048514	0.00022929	0.999903	28	437	blood vessel morphogenesis	BP	0.00876313	1
GO:0031663	0.000235286	0.999969	7	41	lipopolysaccharide-mediated signaling pathway	BP	0.00895078	1
GO:0050728	0.000235927	0.999952	10	83	negative regulation of inflammatory response	BP	0.00895078	1
GO:1903409	0.000235984	0.999952	10	83	reactive oxygen species biosynthetic process	BP	0.00895078	1
GO:0036297	0.000236553	0.999963	8	54	interstrand cross-link repair	BP	0.00895078	1
GO:0048660	0.00024056	0.999946	11	99	regulation of smooth muscle cell proliferation	BP	0.0090798	1
GO:0007186	0.00024214	0.999896	29	461	G protein-coupled receptor signaling pathway	BP	0.00911495	1
GO:0007275	0.00024269	0.999839	145	3640	multicellular organism development	BP	0.00911495	1
GO:0035295	0.000246873	0.999877	41	745	tube development	BP	0.00924922	1
GO:0035743	0.000252087	0.999989	4	11	CD4-positive, alpha-beta T cell cytokine production	BP	0.00942136	1
GO:0048659	0.000262928	0.99994	11	100	smooth muscle cell proliferation	BP	0.00980245	1
GO:0032677	0.000269376	0.999957	8	55	regulation of interleukin-8 production	BP	0.0100183	1
GO:0045428	0.000274969	0.999963	7	42	regulation of nitric oxide biosynthetic process	BP	0.0101868	1
GO:0071103	0.000275246	0.999901	20	269	DNA conformation change	BP	0.0101868	1
GO:2000348	0.000281909	0.999996	3	5	regulation of CD40 signaling pathway	BP	0.0103331	1
GO:0042023	0.000281914	0.999996	3	5	DNA endoreduplication	BP	0.0103331	1
GO:0015691	0.000281917	0.999996	3	5	cadmium ion transport	BP	0.0103331	1
GO:0070574	0.000281917	0.999996	3	5	cadmium ion transmembrane transport	BP	0.0103331	1
GO:0043066	0.000285228	0.999862	37	653	negative regulation of apoptotic process	BP	0.0104293	1
GO:0002822	0.000287006	0.999934	11	101	regulation of adaptive immune response based on somatic recombination of immune receptors built from immunoglobulin superfamily domains	BP	0.0104692	1
GO:0072503	0.000292458	0.999892	21	291	cellular divalent inorganic cation homeostasis	BP	0.0106425	1
GO:0042092	0.000293973	0.999977	5	20	type 2 immune response	BP	0.0106471	1
GO:0007143	0.000293985	0.999977	5	20	female meiotic nuclear division	BP	0.0106471	1
GO:0045765	0.000298786	0.999907	16	191	regulation of angiogenesis	BP	0.0107953	1
GO:0048646	0.000308103	0.999845	41	753	anatomical structure formation involved in morphogenesis	BP	0.0111056	1
GO:0070371	0.000309592	0.999899	17	211	ERK1 and ERK2 cascade	BP	0.0111329	1
GO:0080164	0.000319805	0.999956	7	43	regulation of nitric oxide metabolic process	BP	0.011473	1
GO:0055072	0.000327651	0.999938	9	71	iron ion homeostasis	BP	0.0117268	1
GO:0060548	0.000339783	0.99983	40	732	negative regulation of cell death	BP	0.0121325	1
GO:0050866	0.000342976	0.999913	12	120	negative regulation of cell activation	BP	0.0122178	1
GO:1901342	0.00035601	0.999887	16	194	regulation of vasculature development	BP	0.0126525	1
GO:0006887	0.000358085	0.999823	38	685	exocytosis	BP	0.0126966	1
GO:0030728	0.000368897	0.999982	4	12	ovulation	BP	0.0130198	1
GO:0051782	0.000368912	0.999982	4	12	negative regulation of cell division	BP	0.0130198	1
GO:0051225	0.000370799	0.999912	11	104	spindle assembly	BP	0.0130561	1
GO:0051347	0.000374917	0.999827	32	543	positive regulation of transferase activity	BP	0.0131706	1
GO:1902622	0.000389864	0.999955	6	32	regulation of neutrophil migration	BP	0.0136641	1
GO:0032637	0.000391134	0.999933	8	58	interleukin-8 production	BP	0.0136771	1
GO:0042325	0.000397461	0.99978	53	1067	regulation of phosphorylation	BP	0.0138665	1
GO:0070372	0.000399237	0.999872	16	196	regulation of ERK1 and ERK2 cascade	BP	0.0138966	1
GO:0002695	0.000402837	0.999904	11	105	negative regulation of leukocyte activation	BP	0.0139898	1
GO:0070301	0.000404506	0.999921	9	73	cellular response to hydrogen peroxide	BP	0.0140158	1
GO:0051250	0.00041845	0.999908	10	89	negative regulation of lymphocyte activation	BP	0.014466	1
GO:0048856	0.000429594	0.999708	155	3986	anatomical structure development	BP	0.0148176	1
GO:0002285	0.000430592	0.999888	12	123	lymphocyte activation involved in immune response	BP	0.0148184	1
GO:0032879	0.000440913	0.999724	87	1994	regulation of localization	BP	0.0151063	1
GO:0043069	0.000440944	0.999782	37	668	negative regulation of programmed cell death	BP	0.0151063	1
GO:0034612	0.000471757	0.999834	18	239	response to tumor necrosis factor	BP	0.0160966	1
GO:0001934	0.000473699	0.999772	34	598	positive regulation of protein phosphorylation	BP	0.0160966	1
GO:0043085	0.00047395	0.999734	54	1101	positive regulation of catalytic activity	BP	0.0160966	1
GO:0042542	0.000474083	0.999884	11	107	response to hydrogen peroxide	BP	0.0160966	1
GO:0008219	0.000479255	0.999709	74	1638	cell death	BP	0.0162359	1
GO:0007127	0.000495527	0.9999	9	75	meiosis I	BP	0.0167459	1
GO:0010646	0.000496509	0.999677	105	2514	regulation of cell communication	BP	0.0167459	1
GO:0051988	0.000519922	0.999971	4	13	regulation of attachment of spindle microtubules to kinetochore	BP	0.0174968	1
GO:0052547	0.000532581	0.999788	22	326	regulation of peptidase activity	BP	0.0178832	1
GO:0042592	0.000543901	0.999679	64	1373	homeostatic process	BP	0.0180187	1
GO:0045859	0.00054718	0.999732	35	627	regulation of protein kinase activity	BP	0.0180187	1
GO:0046651	0.000547567	0.999835	14	163	lymphocyte proliferation	BP	0.0180187	1
GO:1905517	0.000548982	0.999932	6	34	macrophage migration	BP	0.0180187	1
GO:0030261	0.000549105	0.999932	6	34	chromosome condensation	BP	0.0180187	1
GO:1902042	0.000549185	0.999932	6	34	negative regulation of extrinsic apoptotic signaling pathway via death domain receptors	BP	0.0180187	1
GO:0045840	0.000549194	0.999932	6	34	positive regulation of mitotic nuclear division	BP	0.0180187	1
GO:0031572	0.000549261	0.999932	6	34	G2 DNA damage checkpoint	BP	0.0180187	1
GO:0035425	0.000550412	0.999987	3	6	autocrine signaling	BP	0.0180187	1
GO:0002468	0.000550722	0.999987	3	6	dendritic cell antigen processing and presentation	BP	0.0180187	1
GO:0032466	0.000550765	0.999987	3	6	negative regulation of cytokinesis	BP	0.0180187	1
GO:0035630	0.000550832	0.999987	3	6	bone mineralization involved in bone maturation	BP	0.0180187	1
GO:0062197	0.000554064	0.99979	20	284	cellular response to chemical stress	BP	0.0180856	1
GO:0031401	0.00056638	0.999703	42	801	positive regulation of protein modification process	BP	0.018448	1
GO:0006935	0.000576462	0.99975	26	417	chemotaxis	BP	0.0187363	1
GO:0042330	0.000597441	0.99974	26	418	taxis	BP	0.0193767	1
GO:0046903	0.000618087	0.999653	52	1061	secretion	BP	0.0200037	1
GO:0050764	0.000619605	0.999886	8	62	regulation of phagocytosis	BP	0.0200102	1
GO:0002683	0.000637279	0.999763	19	266	negative regulation of immune system process	BP	0.0205374	1
GO:2000378	0.000639752	0.999899	7	48	negative regulation of reactive oxygen species metabolic process	BP	0.0205735	1
GO:0016310	0.000641635	0.999607	73	1627	phosphorylation	BP	0.0205905	1
GO:0023051	0.000664052	0.999564	105	2534	regulation of signaling	BP	0.021265	1
GO:0010647	0.000674272	0.999607	59	1250	positive regulation of cell communication	BP	0.021547	1
GO:0033674	0.000708237	0.999677	28	469	positive regulation of kinase activity	BP	0.0225849	1
GO:0061298	0.000710216	0.999956	4	14	retina vasculature development in camera-type eye	BP	0.0226006	1
GO:1902624	0.000727545	0.999929	5	24	positive regulation of neutrophil migration	BP	0.0231037	1
GO:0044093	0.000751826	0.999552	63	1363	positive regulation of molecular function	BP	0.023823	1
GO:2000242	0.000754776	0.9999	6	36	negative regulation of reproductive process	BP	0.023823	1
GO:0072577	0.000754893	0.9999	6	36	endothelial cell apoptotic process	BP	0.023823	1
GO:0023056	0.000758933	0.999555	59	1256	positive regulation of signaling	BP	0.0239009	1
GO:0043549	0.000789255	0.999593	38	714	regulation of kinase activity	BP	0.0247026	1
GO:0010562	0.000789261	0.999593	38	714	positive regulation of phosphorus metabolic process	BP	0.0247026	1
GO:0045937	0.000789261	0.999593	38	714	positive regulation of phosphate metabolic process	BP	0.0247026	1
GO:0061982	0.000798752	0.999827	9	80	meiosis I cell cycle process	BP	0.0249483	1
GO:0010038	0.000800963	0.999705	18	250	response to metal ion	BP	0.0249661	1
GO:0031570	0.000837032	0.99975	13	151	DNA integrity checkpoint	BP	0.026037	1
GO:0032502	0.000853171	0.999404	165	4349	developmental process	BP	0.0264376	1
GO:1903426	0.000853385	0.999834	8	65	regulation of reactive oxygen species biosynthetic process	BP	0.0264376	1
GO:0042327	0.000866726	0.999559	36	668	positive regulation of phosphorylation	BP	0.0267963	1
GO:0022408	0.000873438	0.999769	11	115	negative regulation of cell-cell adhesion	BP	0.026949	1
GO:0002720	0.000877915	0.99988	6	37	positive regulation of cytokine production involved in immune response	BP	0.0270323	1
GO:0051851	0.000928797	0.999843	7	51	modulation by host of symbiont process	BP	0.0285196	1
GO:0043408	0.000929967	0.999562	29	501	regulation of MAPK cascade	BP	0.0285196	1
GO:0015939	0.000941685	0.99997	3	7	pantothenate metabolic process	BP	0.0285678	1
GO:2000659	0.000941831	0.99997	3	7	regulation of interleukin-1-mediated signaling pathway	BP	0.0285678	1
GO:0012501	0.000942753	0.999421	69	1539	programmed cell death	BP	0.0285678	1
GO:0060706	0.000944776	0.999935	4	15	cell differentiation involved in embryonic placenta development	BP	0.0285678	1
GO:0071676	0.00094478	0.999935	4	15	negative regulation of mononuclear cell migration	BP	0.0285678	1
GO:0007076	0.00094494	0.999935	4	15	mitotic chromosome condensation	BP	0.0285678	1
GO:0000281	0.000945331	0.999813	8	66	mitotic cytokinesis	BP	0.0285678	1
GO:0043410	0.000953718	0.999594	23	363	positive regulation of MAPK cascade	BP	0.0285678	1
GO:0070488	0.000956636	1	2	2	neutrophil aggregation	BP	0.0285678	1
GO:0099607	0.000957701	1	2	2	lateral attachment of mitotic spindle microtubules to kinetochore	BP	0.0285678	1
GO:0002266	0.000957818	1	2	2	follicular dendritic cell activation	BP	0.0285678	1
GO:0002268	0.000957818	1	2	2	follicular dendritic cell differentiation	BP	0.0285678	1
GO:0032877	0.000957832	1	2	2	positive regulation of DNA endoreduplication	BP	0.0285678	1
GO:0055071	0.000957832	1	2	2	manganese ion homeostasis	BP	0.0285678	1
GO:0031399	0.000994888	0.99941	59	1270	regulation of protein modification process	BP	0.029615	1
GO:0010639	0.00100881	0.999598	20	298	negative regulation of organelle organization	BP	0.0299708	1
GO:0032729	0.00101545	0.999857	6	38	positive regulation of interferon-gamma production	BP	0.0301092	1
GO:0032946	0.00104372	0.999764	9	83	positive regulation of mononuclear cell proliferation	BP	0.0308305	1
GO:2001237	0.00104383	0.999764	9	83	negative regulation of extrinsic apoptotic signaling pathway	BP	0.0308305	1
GO:0071276	0.00106984	0.999884	5	26	cellular response to cadmium ion	BP	0.031429	1
GO:0032715	0.00107022	0.999884	5	26	negative regulation of interleukin-6 production	BP	0.031429	1
GO:0010971	0.00107029	0.999884	5	26	positive regulation of G2/M transition of mitotic cell cycle	BP	0.031429	1
GO:1903706	0.00108115	0.999578	19	278	regulation of hemopoiesis	BP	0.0316866	1
GO:0051346	0.00109454	0.999549	21	322	negative regulation of hydrolase activity	BP	0.0320175	1
GO:0044774	0.0011384	0.999713	10	101	mitotic DNA integrity checkpoint	BP	0.0332366	1
GO:0051702	0.00115265	0.999765	8	68	biological process involved in interaction with symbiont	BP	0.033588	1
GO:0052372	0.00116901	0.99983	6	39	modulation by symbiont of entry into host	BP	0.0338761	1
GO:0072678	0.00116913	0.99983	6	39	T cell migration	BP	0.0338761	1
GO:0048146	0.00116922	0.99983	6	39	positive regulation of fibroblast proliferation	BP	0.0338761	1
GO:0006915	0.00119026	0.999269	66	1470	apoptotic process	BP	0.0344203	1
GO:0032691	0.00122871	0.999908	4	16	negative regulation of interleukin-1 beta production	BP	0.0353473	1
GO:0045907	0.00122919	0.999908	4	16	positive regulation of vasoconstriction	BP	0.0353473	1
GO:0002726	0.00122929	0.999908	4	16	positive regulation of T cell cytokine production	BP	0.0353473	1
GO:1901989	0.00123861	0.999713	9	85	positive regulation of cell cycle phase transition	BP	0.0355482	1
GO:0050868	0.00126966	0.999737	8	69	negative regulation of T cell activation	BP	0.0363706	1
GO:1902750	0.00132346	0.999659	10	103	negative regulation of cell cycle G2/M phase transition	BP	0.0378406	1
GO:0034113	0.00134037	0.9998	6	40	heterotypic cell-cell adhesion	BP	0.038252	1
GO:0045595	0.00139935	0.999179	53	1127	regulation of cell differentiation	BP	0.0398606	1
GO:0042098	0.00142081	0.999601	11	122	T cell proliferation	BP	0.0403136	1
GO:0045766	0.00142474	0.999629	10	104	positive regulation of angiogenesis	BP	0.0403136	1
GO:1904018	0.00142474	0.999629	10	104	positive regulation of vasculature development	BP	0.0403136	1
GO:0048002	0.00142677	0.999546	13	160	antigen processing and presentation of peptide antigen	BP	0.0403136	1
GO:0043122	0.00142851	0.999501	15	200	regulation of I-kappaB kinase/NF-kappaB signaling	BP	0.0403136	1
GO:0033043	0.00143877	0.999176	48	996	regulation of organelle organization	BP	0.0405281	1
GO:0008228	0.00147189	0.999942	3	8	opsonization	BP	0.0413844	1
GO:0032653	0.00151956	0.99982	5	28	regulation of interleukin-10 production	BP	0.0425274	1
GO:0045088	0.00152276	0.999443	16	222	regulation of innate immune response	BP	0.0425274	1
GO:0051785	0.00152975	0.999765	6	41	positive regulation of nuclear division	BP	0.0425274	1
GO:0008631	0.00152975	0.999765	6	41	intrinsic apoptotic signaling pathway in response to oxidative stress	BP	0.0425274	1
GO:0071675	0.00153081	0.999672	8	71	regulation of mononuclear cell migration	BP	0.0425274	1
4620	0.00153107	0.999672	8	71	NA	NA	0.0425274	1
GO:0006259	0.00153212	0.999159	41	817	DNA metabolic process	BP	0.0425274	1
GO:0044092	0.00154161	0.999147	42	843	negative regulation of molecular function	BP	0.0427131	1
GO:0006979	0.00156458	0.999321	22	354	response to oxidative stress	BP	0.0431397	1
GO:0030335	0.00156794	0.999292	24	400	positive regulation of cell migration	BP	0.0431397	1
GO:0032682	0.00156835	0.999873	4	17	negative regulation of chemokine production	BP	0.0431397	1
GO:1904994	0.00156836	0.999873	4	17	regulation of leukocyte adhesion to vascular endothelial cell	BP	0.0431397	1
4514	0.00158457	0.999618	9	88	NA	NA	0.0435069	1
GO:0006879	0.00162975	0.999694	7	56	cellular iron ion homeostasis	BP	0.0446468	1
GO:0031348	0.00163467	0.9995	12	143	negative regulation of defense response	BP	0.0446468	1
GO:0000077	0.00163489	0.9995	12	143	DNA damage checkpoint	BP	0.0446468	1
GO:0032940	0.00170798	0.999019	47	978	secretion by cell	BP	0.0465594	1
GO:0061640	0.00171588	0.999582	9	89	cytoskeleton-dependent cytokinesis	BP	0.0466113	1
GO:0048878	0.00171602	0.999052	41	822	chemical homeostasis	BP	0.0466113	1
GO:0070374	0.00172884	0.999501	11	125	positive regulation of ERK1 and ERK2 cascade	BP	0.0468759	1
GO:0045597	0.00176929	0.999097	32	596	positive regulation of cell differentiation	BP	0.0478193	1
GO:0019220	0.00177306	0.998933	56	1220	regulation of phosphate metabolic process	BP	0.0478193	1
GO:0051174	0.00177306	0.998933	56	1220	regulation of phosphorus metabolic process	BP	0.0478193	1
GO:1902751	0.00179034	0.999779	5	29	positive regulation of cell cycle G2/M phase transition	BP	0.0481998	1
GO:0022412	0.00182336	0.999346	15	205	cellular process involved in reproduction in multicellular organism	BP	0.0490019	1
GO:1901992	0.0018337	0.999595	8	73	positive regulation of mitotic cell cycle phase transition	BP	0.0491931	1
GO:0098657	0.00184016	0.999429	12	145	import into cell	BP	0.0492794	1
GO:0070665	0.00185525	0.999542	9	90	positive regulation of leukocyte proliferation	BP	0.0495195	1
4380	0.00185564	0.999542	9	90	NA	NA	0.0495195	1
GO:2001234	0.00187154	0.999355	14	185	negative regulation of apoptotic signaling pathway	BP	0.049777	1
GO:1902105	0.00187183	0.999355	14	185	regulation of leukocyte differentiation	BP	0.049777	1
GO:0003013	0.00192854	0.999132	23	383	circulatory system process	BP	0.0511955	1
GO:0001832	0.0019677	0.999829	4	18	blastocyst growth	BP	0.0519645	1
GO:0002828	0.00196774	0.999829	4	18	regulation of type 2 immune response	BP	0.0519645	1
GO:0001556	0.00196776	0.999829	4	18	oocyte maturation	BP	0.0519645	1
GO:0002449	0.00198557	0.999343	13	166	lymphocyte mediated immunity	BP	0.0523442	1
GO:0140352	0.00199293	0.998839	48	1012	export from cell	BP	0.0524472	1
GO:2000026	0.00199739	0.998857	45	933	regulation of multicellular organismal development	BP	0.0524737	1
GO:0051336	0.0020115	0.998834	47	986	regulation of hydrolase activity	BP	0.0526678	1
GO:0009968	0.0020117	0.998834	47	986	negative regulation of signal transduction	BP	0.0526678	1
GO:0032392	0.00203098	0.999444	10	109	DNA geometric change	BP	0.053081	1
GO:0000725	0.0020898	0.999382	11	128	recombinational repair	BP	0.0541993	1
GO:0032613	0.00209407	0.999731	5	30	interleukin-10 production	BP	0.0541993	1
GO:0061756	0.00209431	0.999731	5	30	leukocyte adhesion to vascular endothelial cell	BP	0.0541993	1
GO:0045581	0.00209432	0.999731	5	30	negative regulation of T cell differentiation	BP	0.0541993	1
GO:0002820	0.00209447	0.999731	5	30	negative regulation of adaptive immune response	BP	0.0541993	1
GO:0003018	0.00209514	0.999302	13	167	vascular process in circulatory system	BP	0.0541993	1
GO:0034116	0.00215788	0.999899	3	9	positive regulation of heterotypic cell-cell adhesion	BP	0.055544	1
GO:0002830	0.00215797	0.999899	3	9	positive regulation of type 2 immune response	BP	0.055544	1
GO:0071421	0.00215808	0.999899	3	9	manganese ion transmembrane transport	BP	0.055544	1
GO:0010972	0.00216211	0.999454	9	92	negative regulation of G2/M transition of mitotic cell cycle	BP	0.0555507	1
GO:0042981	0.00216564	0.998707	52	1123	regulation of apoptotic process	BP	0.0555507	1
GO:0051247	0.00217026	0.998686	55	1204	positive regulation of protein metabolic process	BP	0.0555756	1
GO:0002478	0.00218674	0.999307	12	148	antigen processing and presentation of exogenous peptide antigen	BP	0.0559033	1
GO:0008285	0.00221077	0.998925	27	482	negative regulation of cell population proliferation	BP	0.0564227	1
GO:0046686	0.00222084	0.99963	6	44	response to cadmium ion	BP	0.0565325	1
GO:0050670	0.0022225	0.999337	11	129	regulation of lymphocyte proliferation	BP	0.0565325	1
GO:0044703	0.00229759	0.998807	32	606	multi-organism reproductive process	BP	0.0583449	1
GO:0050920	0.00231329	0.999262	12	149	regulation of chemotaxis	BP	0.0586457	1
4630	0.00233006	0.999404	9	93	NA	NA	0.0589726	1
GO:0007018	0.00242871	0.999007	18	276	microtubule-based movement	BP	0.0610051	1
GO:0051307	0.00243198	0.999774	4	19	meiotic chromosome separation	BP	0.0610051	1
GO:0072538	0.00243209	0.999774	4	19	T-helper 17 type immune response	BP	0.0610051	1
GO:0034142	0.00243422	0.999675	5	31	toll-like receptor 4 signaling pathway	BP	0.0610051	1
GO:0043370	0.00243435	0.999675	5	31	regulation of CD4-positive, alpha-beta T cell differentiation	BP	0.0610051	1
GO:2000351	0.00243443	0.999675	5	31	regulation of endothelial cell apoptotic process	BP	0.0610051	1
GO:0045582	0.00244184	0.999505	7	60	positive regulation of T cell differentiation	BP	0.0610902	1
GO:0010941	0.00245401	0.998499	56	1238	regulation of cell death	BP	0.0612938	1
GO:2000147	0.00246522	0.998847	24	414	positive regulation of cell motility	BP	0.0614729	1
GO:0050766	0.00249717	0.999573	6	45	positive regulation of phagocytosis	BP	0.0620682	1
GO:0070664	0.00249725	0.999573	6	45	negative regulation of leukocyte proliferation	BP	0.0620682	1
GO:0051607	0.00251661	0.999103	14	191	defense response to virus	BP	0.0623456	1
GO:0140546	0.00251661	0.999103	14	191	defense response to symbiont	BP	0.0623456	1
4062	0.00265158	0.999246	10	113	NA	NA	0.0655825	1
GO:0032270	0.00270586	0.998366	52	1135	positive regulation of cellular protein metabolic process	BP	0.0668163	1
GO:0019884	0.00273062	0.99911	12	152	antigen processing and presentation of exogenous antigen	BP	0.0673115	1
GO:0006508	0.00276503	0.998266	61	1382	proteolysis	BP	0.0673115	1
GO:0007162	0.00276924	0.999002	14	193	negative regulation of cell adhesion	BP	0.0673115	1
GO:0045123	0.00279842	0.99951	6	46	cellular extravasation	BP	0.0673115	1
GO:0046596	0.00281232	0.99961	5	32	regulation of viral entry into host cell	BP	0.0673115	1
5150	0.00281283	0.99961	5	32	NA	NA	0.0673115	1
GO:1900003	0.00281322	0.99997	2	3	regulation of serine-type endopeptidase activity	BP	0.0673115	1
GO:1902571	0.00281322	0.99997	2	3	regulation of serine-type peptidase activity	BP	0.0673115	1
GO:0048599	0.0028133	0.99961	5	32	oocyte development	BP	0.0673115	1
GO:0043152	0.00281355	0.99997	2	3	induction of bacterial agglutination	BP	0.0673115	1
GO:1990918	0.00281402	0.99997	2	3	double-strand break repair involved in meiotic recombination	BP	0.0673115	1
GO:0001550	0.00281403	0.99997	2	3	ovarian cumulus expansion	BP	0.0673115	1
GO:0048165	0.00281403	0.99997	2	3	fused antrum stage	BP	0.0673115	1
GO:0071641	0.00281423	0.99997	2	3	negative regulation of macrophage inflammatory protein 1 alpha production	BP	0.0673115	1
GO:0061757	0.00281441	0.99997	2	3	leukocyte adhesion to arterial endothelial cell	BP	0.0673115	1
GO:0014834	0.00281442	0.99997	2	3	skeletal muscle satellite cell maintenance involved in skeletal muscle regeneration	BP	0.0673115	1
GO:0002826	0.00281442	0.99997	2	3	negative regulation of T-helper 1 type immune response	BP	0.0673115	1
GO:0001922	0.00281442	0.99997	2	3	B-1 B cell homeostasis	BP	0.0673115	1
GO:0051754	0.00281442	0.99997	2	3	meiotic sister chromatid cohesion, centromeric	BP	0.0673115	1
GO:0032954	0.00281442	0.99997	2	3	regulation of cytokinetic process	BP	0.0673115	1
GO:0007276	0.00287741	0.998638	24	419	gamete generation	BP	0.0687101	1
GO:0055082	0.00293613	0.998502	29	541	cellular chemical homeostasis	BP	0.0696439	1
GO:0002690	0.00294876	0.999381	7	62	positive regulation of leukocyte chemotaxis	BP	0.0696439	1
GO:0045861	0.00295113	0.998844	16	237	negative regulation of proteolysis	BP	0.0696439	1
GO:0072359	0.00295772	0.998351	38	769	circulatory system development	BP	0.0696439	1
GO:0032692	0.00296579	0.999706	4	20	negative regulation of interleukin-1 production	BP	0.0696439	1
GO:0043372	0.00296616	0.999706	4	20	positive regulation of CD4-positive, alpha-beta T cell differentiation	BP	0.0696439	1
GO:0090023	0.00296619	0.999706	4	20	positive regulation of neutrophil chemotaxis	BP	0.0696439	1
GO:0150077	0.00296624	0.999706	4	20	regulation of neuroinflammatory response	BP	0.0696439	1
GO:0040017	0.00296631	0.998592	24	420	positive regulation of locomotion	BP	0.0696439	1
GO:0002691	0.00296633	0.999706	4	20	regulation of cellular extravasation	BP	0.0696439	1
GO:2000352	0.00296688	0.999706	4	20	negative regulation of endothelial cell apoptotic process	BP	0.0696439	1
GO:0070486	0.00301133	0.999836	3	10	leukocyte aggregation	BP	0.0699526	1
GO:0033314	0.00301177	0.999836	3	10	mitotic DNA replication checkpoint	BP	0.0699526	1
GO:0072683	0.00301181	0.999836	3	10	T cell extravasation	BP	0.0699526	1
GO:2000402	0.00301202	0.999836	3	10	negative regulation of lymphocyte migration	BP	0.0699526	1
GO:0051770	0.00301208	0.999836	3	10	positive regulation of nitric-oxide synthase biosynthetic process	BP	0.0699526	1
GO:0044406	0.00301208	0.999836	3	10	adhesion of symbiont to host	BP	0.0699526	1
GO:2000105	0.00301223	0.999836	3	10	positive regulation of DNA-dependent DNA replication	BP	0.0699526	1
5146	0.00303078	0.999272	8	79	NA	NA	0.0702763	1
GO:0044773	0.00310767	0.999169	9	97	mitotic DNA damage checkpoint	BP	0.0718417	1
GO:0050777	0.00310774	0.999169	9	97	negative regulation of immune response	BP	0.0718417	1
GO:0050730	0.00315436	0.998897	13	175	regulation of peptidyl-tyrosine phosphorylation	BP	0.0728086	1
GO:0038061	0.00317184	0.999007	11	135	NIK/NF-kappaB signaling	BP	0.072998	1
GO:0010212	0.00317216	0.999007	11	135	response to ionizing radiation	BP	0.072998	1
GO:0043086	0.00319286	0.998323	31	594	negative regulation of catalytic activity	BP	0.0733635	1
GO:0002534	0.00323281	0.999536	5	33	cytokine production involved in inflammatory response	BP	0.0741693	1
GO:0043067	0.00324159	0.998024	52	1145	regulation of programmed cell death	BP	0.0742588	1
GO:0032268	0.00327049	0.997826	79	1899	regulation of cellular protein metabolic process	BP	0.0745529	1
GO:0051817	0.00327871	0.999201	8	80	modulation of process of other organism involved in symbiotic interaction	BP	0.0745529	1
GO:0035150	0.00327893	0.999201	8	80	regulation of tube size	BP	0.0745529	1
GO:0035296	0.00327893	0.999201	8	80	regulation of tube diameter	BP	0.0745529	1
GO:0097746	0.00327893	0.999201	8	80	blood vessel diameter maintenance	BP	0.0745529	1
GO:0071356	0.00329415	0.99874	15	218	cellular response to tumor necrosis factor	BP	0.0747871	1
GO:0009636	0.003312	0.998835	13	176	response to toxic substance	BP	0.0750801	1
GO:0044843	0.00334192	0.998674	16	240	cell cycle G1/S phase transition	BP	0.0756458	1
4110	0.00341705	0.998992	10	117	NA	NA	0.0772315	1
GO:0097194	0.00353439	0.999231	7	64	execution phase of apoptosis	BP	0.0794148	1
GO:0046634	0.00353441	0.999231	7	64	regulation of alpha-beta T cell activation	BP	0.0794148	1
GO:0006890	0.00354268	0.999125	8	81	retrograde vesicle-mediated transport, Golgi to endoplasmic reticulum	BP	0.0794148	1
GO:0051272	0.00355099	0.99829	24	426	positive regulation of cellular component movement	BP	0.0794148	1
GO:0098754	0.00356477	0.999026	9	99	detoxification	BP	0.0794148	1
GO:0042129	0.00356617	0.999025	9	99	regulation of T cell proliferation	BP	0.0794148	1
GO:0019953	0.00356631	0.998202	27	499	sexual reproduction	BP	0.0794148	1
GO:0045931	0.00356663	0.999025	9	99	positive regulation of mitotic cell cycle	BP	0.0794148	1
GO:0071624	0.00357543	0.999624	4	21	positive regulation of granulocyte chemotaxis	BP	0.0794148	1
GO:0032733	0.00357609	0.999624	4	21	positive regulation of interleukin-10 production	BP	0.0794148	1
GO:0046426	0.0035763	0.999624	4	21	negative regulation of receptor signaling pathway via JAK-STAT	BP	0.0794148	1
GO:1904893	0.0035763	0.999624	4	21	negative regulation of receptor signaling pathway via STAT	BP	0.0794148	1
GO:0031055	0.00369451	0.999451	5	34	chromatin remodeling at centromere	BP	0.0814664	1
GO:0071622	0.0036947	0.999451	5	34	regulation of granulocyte chemotaxis	BP	0.0814664	1
GO:0002711	0.00369496	0.999451	5	34	positive regulation of T cell mediated immunity	BP	0.0814664	1
GO:0045620	0.00369521	0.999451	5	34	negative regulation of lymphocyte differentiation	BP	0.0814664	1
GO:0009994	0.00369547	0.999451	5	34	oocyte differentiation	BP	0.0814664	1
GO:0050793	0.00374124	0.997528	74	1766	regulation of developmental process	BP	0.0823561	1
GO:0051246	0.00376455	0.997462	83	2024	regulation of protein metabolic process	BP	0.0827493	1
GO:0050671	0.00382164	0.999044	8	82	positive regulation of lymphocyte proliferation	BP	0.0838831	1
GO:0051090	0.00383803	0.998277	20	334	regulation of DNA-binding transcription factor activity	BP	0.0841213	1
GO:0048661	0.0038581	0.999147	7	65	positive regulation of smooth muscle cell proliferation	BP	0.0842397	1
GO:0002702	0.00385818	0.999147	7	65	positive regulation of production of molecular mediator of immune response	BP	0.0842397	1
GO:0034121	0.0038654	0.999273	6	49	regulation of toll-like receptor signaling pathway	BP	0.0842397	1
GO:1902041	0.00386558	0.999273	6	49	regulation of extrinsic apoptotic signaling pathway via death domain receptors	BP	0.0842397	1
GO:0002697	0.00404329	0.998311	17	267	regulation of immune effector process	BP	0.0873312	1
GO:0051238	0.00404535	0.999748	3	11	sequestering of metal ion	BP	0.0873312	1
GO:0051447	0.00404743	0.999748	3	11	negative regulation of meiotic cell cycle	BP	0.0873312	1
GO:0070424	0.00404744	0.999748	3	11	regulation of nucleotide-binding oligomerization domain containing signaling pathway	BP	0.0873312	1
GO:0042574	0.0040475	0.999748	3	11	retinal metabolic process	BP	0.0873312	1
GO:0050884	0.00404754	0.999748	3	11	neuromuscular process controlling posture	BP	0.0873312	1
GO:0006828	0.00404763	0.999748	3	11	manganese ion transport	BP	0.0873312	1
GO:0002824	0.00420342	0.999055	7	66	positive regulation of adaptive immune response based on somatic recombination of immune receptors built from immunoglobulin superfamily domains	BP	0.0901991	1
GO:0043551	0.00420369	0.999354	5	35	regulation of phosphatidylinositol 3-kinase activity	BP	0.0901991	1
GO:0016572	0.0042038	0.999354	5	35	histone phosphorylation	BP	0.0901991	1
GO:0097306	0.00420427	0.999055	7	66	cellular response to alcohol	BP	0.0901991	1
GO:0042060	0.00422656	0.998006	22	384	wound healing	BP	0.0905013	1
4672	0.00426478	0.999526	4	22	NA	NA	0.0905013	1
GO:0150076	0.00426499	0.999526	4	22	neuroinflammatory response	BP	0.0905013	1
GO:0045622	0.00426525	0.999526	4	22	regulation of T-helper cell differentiation	BP	0.0905013	1
GO:0060330	0.00426528	0.999526	4	22	regulation of response to interferon-gamma	BP	0.0905013	1
GO:0060334	0.00426528	0.999526	4	22	regulation of interferon-gamma-mediated signaling pathway	BP	0.0905013	1
GO:0002724	0.00426568	0.999526	4	22	regulation of T cell cytokine production	BP	0.0905013	1
GO:0007095	0.00426595	0.999526	4	22	mitotic G2 DNA damage checkpoint	BP	0.0905013	1
GO:0044409	0.00434744	0.998671	10	121	entry into host	BP	0.091962	1
GO:0098739	0.00435281	0.998772	9	102	import across plasma membrane	BP	0.091962	1
GO:0032508	0.00435294	0.998772	9	102	DNA duplex unwinding	BP	0.091962	1
GO:0006323	0.00435969	0.998491	12	161	DNA packaging	BP	0.0919768	1
GO:0033002	0.00442322	0.998551	11	141	muscle cell proliferation	BP	0.0931878	1
GO:0009987	0.00462243	0.997372	381	11795	cellular process	BP	0.09725	1
GO:0051704	0.00462963	0.99743	34	686	multi-organism process	BP	0.097267	1
GO:0000165	0.00470485	0.997409	33	661	MAPK cascade	BP	0.098711	1
GO:0030166	0.00472758	0.999071	6	51	proteoglycan biosynthetic process	BP	0.0990512	1
GO:0009593	0.00475844	0.999245	5	36	detection of chemical stimulus	BP	0.0994532	1
GO:1903428	0.00475984	0.999245	5	36	positive regulation of reactive oxygen species biosynthetic process	BP	0.0994532	1
GO:0071695	0.00491745	0.998365	11	143	anatomical structure maturation	BP	0.102605	1
GO:1901222	0.00496419	0.998847	7	68	regulation of NIK/NF-kappaB signaling	BP	0.103439	1
GO:0009620	0.00503742	0.999409	4	23	response to fungus	BP	0.10469	1
GO:0035456	0.00503801	0.999409	4	23	response to interferon-beta	BP	0.10469	1
GO:0008015	0.00521981	0.997643	19	320	blood circulation	BP	0.107964	1
GO:0017014	0.00527155	0.999631	3	12	protein nitrosylation	BP	0.107964	1
GO:0018119	0.00527155	0.999631	3	12	peptidyl-cysteine S-nitrosylation	BP	0.107964	1
GO:0045019	0.00527306	0.999631	3	12	negative regulation of nitric oxide biosynthetic process	BP	0.107964	1
GO:1904406	0.00527306	0.999631	3	12	negative regulation of nitric oxide metabolic process	BP	0.107964	1
GO:2000316	0.00527307	0.999631	3	12	regulation of T-helper 17 type immune response	BP	0.107964	1
GO:0042532	0.00527323	0.999631	3	12	negative regulation of tyrosine phosphorylation of STAT protein	BP	0.107964	1
GO:0002467	0.0052733	0.999631	3	12	germinal center formation	BP	0.107964	1
GO:0001833	0.00527343	0.999631	3	12	inner cell mass cell proliferation	BP	0.107964	1
GO:0023035	0.00527347	0.999631	3	12	CD40 signaling pathway	BP	0.107964	1
GO:0043931	0.00527361	0.999631	3	12	ossification involved in bone maturation	BP	0.107964	1
GO:0006812	0.00529053	0.997011	35	718	cation transport	BP	0.108164	1
GO:0031297	0.00536607	0.999122	5	37	replication fork processing	BP	0.109423	1
GO:0007019	0.0053665	0.999122	5	37	microtubule depolymerization	BP	0.109423	1
GO:0002821	0.00538146	0.99873	7	69	positive regulation of adaptive immune response	BP	0.109582	1
GO:0065008	0.00541492	0.996135	112	2906	regulation of biological quality	BP	0.109627	1
GO:0036018	0.00551114	0.999885	2	4	cellular response to erythropoietin	BP	0.109627	1
GO:0002232	0.00551163	0.999885	2	4	leukocyte chemotaxis involved in inflammatory response	BP	0.109627	1
GO:0038001	0.00551272	0.999885	2	4	paracrine signaling	BP	0.109627	1
GO:0001547	0.00551284	0.999885	2	4	antral ovarian follicle growth	BP	0.109627	1
GO:0060022	0.00551288	0.999885	2	4	hard palate development	BP	0.109627	1
GO:0060718	0.00551297	0.999885	2	4	chorionic trophoblast cell differentiation	BP	0.109627	1
GO:0071608	0.00551312	0.999885	2	4	macrophage inflammatory protein-1 alpha production	BP	0.109627	1
GO:0071640	0.00551312	0.999885	2	4	regulation of macrophage inflammatory protein 1 alpha production	BP	0.109627	1
GO:0002579	0.00551313	0.999885	2	4	positive regulation of antigen processing and presentation	BP	0.109627	1
GO:0002606	0.00551313	0.999885	2	4	positive regulation of dendritic cell antigen processing and presentation	BP	0.109627	1
GO:0044691	0.00551339	0.999885	2	4	tooth eruption	BP	0.109627	1
GO:0007079	0.00551341	0.999885	2	4	mitotic chromosome movement towards spindle pole	BP	0.109627	1
GO:1903969	0.00551341	0.999885	2	4	regulation of response to macrophage colony-stimulating factor	BP	0.109627	1
GO:1903972	0.00551341	0.999885	2	4	regulation of cellular response to macrophage colony-stimulating factor stimulus	BP	0.109627	1
GO:0002158	0.00551341	0.999885	2	4	osteoclast proliferation	BP	0.109627	1
GO:0071798	0.00551341	0.999885	2	4	response to prostaglandin D	BP	0.109627	1
GO:0071799	0.00551341	0.999885	2	4	cellular response to prostaglandin D stimulus	BP	0.109627	1
GO:0002831	0.00562214	0.997504	18	299	regulation of response to biotic stimulus	BP	0.111643	1
GO:0000724	0.00578038	0.998157	10	126	double-strand break repair via homologous recombination	BP	0.114635	1
GO:0045621	0.00582468	0.998604	7	70	positive regulation of lymphocyte differentiation	BP	0.115364	1
GO:0002369	0.00590167	0.999272	4	24	T cell cytokine production	BP	0.116736	1
GO:0006302	0.00608257	0.997508	15	233	double-strand break repair	BP	0.120158	1
GO:0010648	0.00619744	0.996177	47	1046	negative regulation of cell communication	BP	0.122269	1
GO:0046425	0.00627354	0.998688	6	54	regulation of receptor signaling pathway via JAK-STAT	BP	0.123553	1
GO:2000379	0.00629412	0.998469	7	71	positive regulation of reactive oxygen species metabolic process	BP	0.123553	1
GO:0036473	0.0062942	0.998469	7	71	cell death in response to oxidative stress	BP	0.123553	1
GO:0006029	0.00629502	0.998469	7	71	proteoglycan metabolic process	BP	0.123553	1
GO:0046718	0.00632427	0.998105	9	108	viral entry into host cell	BP	0.123967	1
GO:0031325	0.0063576	0.995509	98	2504	positive regulation of cellular metabolic process	BP	0.12446	1
GO:0023057	0.00641557	0.996034	47	1048	negative regulation of signaling	BP	0.125311	1
GO:0051094	0.00641756	0.996164	41	886	positive regulation of developmental process	BP	0.125311	1
GO:0018108	0.00643408	0.99726	16	257	peptidyl-tyrosine phosphorylation	BP	0.125473	1
GO:0019725	0.00653622	0.996351	32	650	cellular homeostasis	BP	0.127301	1
GO:0050832	0.00669641	0.99948	3	13	defense response to fungus	BP	0.12966	1
GO:0051767	0.00669905	0.99948	3	13	nitric-oxide synthase biosynthetic process	BP	0.12966	1
GO:0051769	0.00669905	0.99948	3	13	regulation of nitric-oxide synthase biosynthetic process	BP	0.12966	1
GO:1903861	0.00669949	0.99948	3	13	positive regulation of dendrite extension	BP	0.12966	1
GO:0045063	0.00669995	0.99948	3	13	T-helper 1 cell differentiation	BP	0.12966	1
GO:0030154	0.00677876	0.995146	107	2777	cell differentiation	BP	0.131019	1
GO:0002440	0.00680044	0.997778	10	129	production of molecular mediator of immune response	BP	0.131125	1
GO:0051092	0.00680151	0.997777	10	129	positive regulation of NF-kappaB transcription factor activity	BP	0.131125	1
GO:2000516	0.00685581	0.999113	4	25	positive regulation of CD4-positive, alpha-beta T cell activation	BP	0.13163	1
GO:0090022	0.00685582	0.999113	4	25	regulation of neutrophil chemotaxis	BP	0.13163	1
GO:0001774	0.00685643	0.999113	4	25	microglial cell activation	BP	0.13163	1
GO:0002718	0.0068623	0.998536	6	55	regulation of cytokine production involved in immune response	BP	0.13163	1
GO:0018212	0.00716565	0.996912	16	260	peptidyl-tyrosine modification	BP	0.137275	1
GO:0001824	0.00731707	0.998167	7	73	blastocyst development	BP	0.14	1
GO:0032755	0.00749057	0.99837	6	56	positive regulation of interleukin-6 production	BP	0.143139	1
GO:2000401	0.00750967	0.99866	5	40	regulation of lymphocyte migration	BP	0.143164	1
GO:0070192	0.0075107	0.99866	5	40	chromosome organization involved in meiotic cell cycle	BP	0.143164	1
GO:0048609	0.00752638	0.996028	26	503	multicellular organismal reproductive process	BP	0.143284	1
GO:0006974	0.00755904	0.995556	37	788	cellular response to DNA damage stimulus	BP	0.143726	1
GO:1904064	0.00764776	0.997838	8	92	positive regulation of cation transmembrane transport	BP	0.145231	1
GO:0048872	0.00777841	0.996958	13	195	homeostasis of number of cells	BP	0.147528	1
GO:0062207	0.00787299	0.997998	7	74	regulation of pattern recognition receptor signaling pathway	BP	0.149136	1
GO:0002755	0.00790812	0.99893	4	26	MyD88-dependent toll-like receptor signaling pathway	BP	0.149261	1
GO:0002823	0.00790896	0.99893	4	26	negative regulation of adaptive immune response based on somatic recombination of immune receptors built from immunoglobulin superfamily domains	BP	0.149261	1
GO:1904646	0.00790903	0.99893	4	26	cellular response to amyloid-beta	BP	0.149261	1
GO:0007281	0.00808387	0.997117	11	153	germ cell development	BP	0.152372	1
GO:0032504	0.00810045	0.995699	26	506	multicellular organism reproduction	BP	0.152495	1
GO:2000241	0.00814767	0.99767	8	93	regulation of reproductive process	BP	0.153194	1
GO:1904892	0.00815873	0.99819	6	57	regulation of receptor signaling pathway via STAT	BP	0.153213	1
GO:0007187	0.00833094	0.99929	3	14	G protein-coupled receptor signaling pathway, coupled to cyclic nucleotide second messenger	BP	0.15492	1
GO:0043011	0.00833155	0.99929	3	14	myeloid dendritic cell differentiation	BP	0.15492	1
GO:1904996	0.00833227	0.99929	3	14	positive regulation of leukocyte adhesion to vascular endothelial cell	BP	0.15492	1
GO:0001562	0.00833246	0.99929	3	14	response to protozoan	BP	0.15492	1
GO:0042832	0.00833246	0.99929	3	14	defense response to protozoan	BP	0.15492	1
GO:0006825	0.0083328	0.99929	3	14	copper ion transport	BP	0.15492	1
GO:0050765	0.00833317	0.99929	3	14	negative regulation of phagocytosis	BP	0.15492	1
GO:0070977	0.00833328	0.99929	3	14	bone maturation	BP	0.15492	1
GO:2000514	0.00834132	0.99847	5	41	regulation of CD4-positive, alpha-beta T cell activation	BP	0.15492	1
GO:0032760	0.00886668	0.997996	6	58	positive regulation of tumor necrosis factor production	BP	0.162414	1
GO:0042102	0.00886839	0.997996	6	58	positive regulation of T cell proliferation	BP	0.162414	1
GO:0048477	0.0088689	0.997996	6	58	oogenesis	BP	0.162414	1
GO:0043009	0.00898258	0.995391	23	435	chordate embryonic development	BP	0.162414	1
GO:0052405	0.0089963	0.999718	2	5	negative regulation by host of symbiont molecular function	BP	0.162414	1
GO:0036017	0.00899804	0.999718	2	5	response to erythropoietin	BP	0.162414	1
GO:0090281	0.00899876	0.999718	2	5	negative regulation of calcium ion import	BP	0.162414	1
GO:0031394	0.00899994	0.999718	2	5	positive regulation of prostaglandin biosynthetic process	BP	0.162414	1
GO:0051956	0.00900017	0.999718	2	5	negative regulation of amino acid transport	BP	0.162414	1
GO:0060264	0.00900022	0.999718	2	5	regulation of respiratory burst involved in inflammatory response	BP	0.162414	1
GO:0042482	0.00900042	0.999718	2	5	positive regulation of odontogenesis	BP	0.162414	1
GO:0060717	0.00900051	0.999718	2	5	chorion development	BP	0.162414	1
GO:1903867	0.00900051	0.999718	2	5	extraembryonic membrane development	BP	0.162414	1
GO:0002604	0.00900072	0.999718	2	5	regulation of dendritic cell antigen processing and presentation	BP	0.162414	1
GO:2000660	0.00900074	0.999718	2	5	negative regulation of interleukin-1-mediated signaling pathway	BP	0.162414	1
GO:0042940	0.0090008	0.999718	2	5	D-amino acid transport	BP	0.162414	1
GO:0035655	0.00900083	0.999718	2	5	interleukin-18-mediated signaling pathway	BP	0.162414	1
GO:0071351	0.00900083	0.999718	2	5	cellular response to interleukin-18	BP	0.162414	1
GO:0035771	0.0090009	0.999718	2	5	interleukin-4-mediated signaling pathway	BP	0.162414	1
GO:0006824	0.009001	0.999718	2	5	cobalt ion transport	BP	0.162414	1
GO:2000371	0.00900102	0.999718	2	5	regulation of DNA topoisomerase (ATP-hydrolyzing) activity	BP	0.162414	1
GO:2000373	0.00900102	0.999718	2	5	positive regulation of DNA topoisomerase (ATP-hydrolyzing) activity	BP	0.162414	1
GO:0000912	0.00900108	0.999718	2	5	assembly of actomyosin apparatus involved in cytokinesis	BP	0.162414	1
GO:0000915	0.00900108	0.999718	2	5	actomyosin contractile ring assembly	BP	0.162414	1
GO:0002686	0.0090604	0.99872	4	27	negative regulation of leukocyte migration	BP	0.163291	1
GO:0032963	0.00907556	0.997627	7	76	collagen metabolic process	BP	0.163371	1
GO:0016192	0.0091342	0.993814	67	1631	vesicle-mediated transport	BP	0.164232	1
GO:0002700	0.00922274	0.997304	8	95	regulation of production of molecular mediator of immune response	BP	0.164658	1
GO:0032757	0.00923182	0.998262	5	42	positive regulation of interleukin-8 production	BP	0.164658	1
GO:0007131	0.00923295	0.998261	5	42	reciprocal meiotic recombination	BP	0.164658	1
GO:0140527	0.00923295	0.998261	5	42	reciprocal homologous recombination	BP	0.164658	1
GO:0046637	0.00923364	0.998261	5	42	regulation of alpha-beta T cell differentiation	BP	0.164658	1
GO:0030195	0.00923368	0.998261	5	42	negative regulation of blood coagulation	BP	0.164658	1
GO:1900047	0.00923368	0.998261	5	42	negative regulation of hemostasis	BP	0.164658	1
GO:0002699	0.00925996	0.996828	10	135	positive regulation of immune effector process	BP	0.164934	1
GO:0048608	0.00963309	0.99559	17	292	reproductive structure development	BP	0.171379	1
GO:0009653	0.00981773	0.993202	75	1867	anatomical structure morphogenesis	BP	0.17446	1
GO:0021700	0.00991268	0.996172	12	179	developmental maturation	BP	0.175941	1
GO:0048732	0.0100261	0.995276	18	317	gland development	BP	0.177746	1
GO:0006910	0.0101749	0.999056	3	15	phagocytosis, recognition	BP	0.179002	1
GO:0007263	0.0101788	0.999055	3	15	nitric oxide mediated signal transduction	BP	0.179002	1
GO:0044320	0.0101797	0.999055	3	15	cellular response to leptin stimulus	BP	0.179002	1
GO:1900016	0.0101798	0.999055	3	15	negative regulation of cytokine production involved in inflammatory response	BP	0.179002	1
GO:0043032	0.01018	0.999055	3	15	positive regulation of macrophage activation	BP	0.179002	1
GO:1903859	0.0101801	0.999055	3	15	regulation of dendrite extension	BP	0.179002	1
GO:0034134	0.0101805	0.999055	3	15	toll-like receptor 2 signaling pathway	BP	0.179002	1
GO:0032648	0.010191	0.998031	5	43	regulation of interferon-beta production	BP	0.179002	1
GO:0051656	0.0102374	0.994955	20	366	establishment of organelle localization	BP	0.179585	1
GO:0006281	0.0102805	0.994432	26	516	DNA repair	BP	0.179585	1
GO:0014002	0.0103174	0.998481	4	28	astrocyte development	BP	0.179585	1
GO:2000273	0.0103179	0.99848	4	28	positive regulation of signaling receptor activity	BP	0.179585	1
GO:0045429	0.0103184	0.99848	4	28	positive regulation of nitric oxide biosynthetic process	BP	0.179585	1
GO:1904407	0.0103184	0.99848	4	28	positive regulation of nitric oxide metabolic process	BP	0.179585	1
GO:0051445	0.0103185	0.99848	4	28	regulation of meiotic cell cycle	BP	0.179585	1
3440	0.0103186	0.99848	4	28	NA	NA	0.179585	1
GO:1903557	0.0104175	0.997559	6	60	positive regulation of tumor necrosis factor superfamily cytokine production	BP	0.180932	1
GO:0002367	0.0104199	0.997558	6	60	cytokine production involved in immune response	BP	0.180932	1
GO:0001701	0.0104384	0.995308	16	271	in utero embryonic development	BP	0.181047	1
GO:0000082	0.010483	0.995576	14	225	G1/S transition of mitotic cell cycle	BP	0.181613	1
GO:0061458	0.0105932	0.9951	17	295	reproductive system development	BP	0.183314	1
GO:0097305	0.010632	0.996056	11	159	response to alcohol	BP	0.183777	1
GO:0042063	0.0107012	0.99564	13	203	gliogenesis	BP	0.184762	1
GO:0007259	0.0110281	0.996669	8	98	receptor signaling pathway via JAK-STAT	BP	0.190191	1
GO:0035825	0.0112104	0.997779	5	44	homologous recombination	BP	0.192904	1
GO:0050819	0.0112108	0.997779	5	44	negative regulation of coagulation	BP	0.192904	1
GO:1904035	0.0112628	0.997314	6	61	regulation of epithelial cell apoptotic process	BP	0.193377	1
GO:1900407	0.0112637	0.997313	6	61	regulation of cellular response to oxidative stress	BP	0.193377	1
GO:0050731	0.0116452	0.99614	9	119	positive regulation of peptidyl-tyrosine phosphorylation	BP	0.199232	1
GO:0050829	0.0116777	0.998211	4	29	defense response to Gram-negative bacterium	BP	0.199232	1
GO:0097028	0.0116813	0.99821	4	29	dendritic cell differentiation	BP	0.199232	1
GO:0002437	0.0116814	0.99821	4	29	inflammatory response to antigenic stimulus	BP	0.199232	1
GO:0008156	0.0116825	0.99821	4	29	negative regulation of DNA replication	BP	0.199232	1
GO:0071634	0.0116833	0.99821	4	29	regulation of transforming growth factor beta production	BP	0.199232	1
GO:1904019	0.0118779	0.996721	7	80	epithelial cell apoptotic process	BP	0.202323	1
GO:0006909	0.0119925	0.995041	13	206	phagocytosis	BP	0.204047	1
GO:0044786	0.012155	0.99705	6	62	cell cycle DNA replication	BP	0.206314	1
GO:0003008	0.0121618	0.992189	47	1087	system process	BP	0.206314	1
GO:0044827	0.012245	0.998771	3	16	modulation by host of viral genome replication	BP	0.206314	1
GO:0072539	0.0122452	0.998771	3	16	T-helper 17 cell differentiation	BP	0.206314	1
GO:0034143	0.0122454	0.998771	3	16	regulation of toll-like receptor 4 signaling pathway	BP	0.206314	1
GO:2000104	0.0122455	0.998771	3	16	negative regulation of DNA-dependent DNA replication	BP	0.206314	1
GO:0048799	0.012246	0.998771	3	16	animal organ maturation	BP	0.206314	1
GO:0034698	0.0122461	0.998771	3	16	response to gonadotropin	BP	0.206314	1
GO:0042509	0.0122994	0.997503	5	45	regulation of tyrosine phosphorylation of STAT protein	BP	0.206314	1
GO:0046635	0.0122997	0.997503	5	45	positive regulation of alpha-beta T cell activation	BP	0.206314	1
GO:0045005	0.0123003	0.997503	5	45	DNA-dependent DNA replication maintenance of fidelity	BP	0.206314	1
GO:0050732	0.0123007	0.997503	5	45	negative regulation of peptidyl-tyrosine phosphorylation	BP	0.206314	1
GO:0032608	0.0123021	0.997502	5	45	interferon-beta production	BP	0.206314	1
GO:0007188	0.0123684	0.996185	8	100	adenylate cyclase-modulating G protein-coupled receptor signaling pathway	BP	0.207198	1
GO:0009792	0.0124677	0.993409	23	448	embryo development ending in birth or egg hatching	BP	0.208631	1
GO:0051173	0.0124826	0.991013	91	2357	positive regulation of nitrogen compound metabolic process	BP	0.208651	1
GO:0042476	0.0126678	0.996457	7	81	odontogenesis	BP	0.211514	1
GO:0007098	0.0128934	0.995652	9	121	centrosome cycle	BP	0.213797	1
GO:0052126	0.012929	0.995335	10	142	movement in host environment	BP	0.213797	1
GO:0097696	0.0130816	0.995923	8	101	receptor signaling pathway via STAT	BP	0.213797	1
GO:0048145	0.0130929	0.996768	6	63	regulation of fibroblast proliferation	BP	0.213797	1
GO:0034080	0.0131555	0.997906	4	30	CENP-A containing nucleosome assembly	BP	0.213797	1
GO:0061641	0.0131555	0.997906	4	30	CENP-A containing chromatin organization	BP	0.213797	1
GO:0000083	0.0131581	0.997906	4	30	regulation of transcription involved in G1/S transition of mitotic cell cycle	BP	0.213797	1
GO:2000107	0.0131581	0.997906	4	30	negative regulation of leukocyte apoptotic process	BP	0.213797	1
GO:0089718	0.0131585	0.997906	4	30	amino acid import across plasma membrane	BP	0.213797	1
GO:1904645	0.0131585	0.997906	4	30	response to amyloid-beta	BP	0.213797	1
GO:0071604	0.0131586	0.997906	4	30	transforming growth factor beta production	BP	0.213797	1
GO:0048245	0.0132198	0.99945	2	6	eosinophil chemotaxis	BP	0.213797	1
GO:0036015	0.0132232	0.999449	2	6	response to interleukin-3	BP	0.213797	1
GO:0036016	0.0132232	0.999449	2	6	cellular response to interleukin-3	BP	0.213797	1
GO:0150078	0.0132235	0.999449	2	6	positive regulation of neuroinflammatory response	BP	0.213797	1
GO:0022605	0.0132235	0.999449	2	6	mammalian oogenesis stage	BP	0.213797	1
GO:0002536	0.0132245	0.999449	2	6	respiratory burst involved in inflammatory response	BP	0.213797	1
GO:0007144	0.0132247	0.999449	2	6	female meiosis I	BP	0.213797	1
GO:0090166	0.0132254	0.999449	2	6	Golgi disassembly	BP	0.213797	1
GO:0044771	0.013226	0.999449	2	6	meiotic cell cycle phase transition	BP	0.213797	1
GO:1901993	0.013226	0.999449	2	6	regulation of meiotic cell cycle phase transition	BP	0.213797	1
GO:0071578	0.013226	0.999449	2	6	zinc ion import across plasma membrane	BP	0.213797	1
GO:0060907	0.0132261	0.999449	2	6	positive regulation of macrophage cytokine production	BP	0.213797	1
GO:0007135	0.0132261	0.999449	2	6	meiosis II	BP	0.213797	1
GO:0045144	0.0132261	0.999449	2	6	meiotic sister chromatid segregation	BP	0.213797	1
GO:0051177	0.0132261	0.999449	2	6	meiotic sister chromatid cohesion	BP	0.213797	1
GO:0061983	0.0132261	0.999449	2	6	meiosis II cell cycle process	BP	0.213797	1
GO:0006207	0.0132262	0.999449	2	6	'de novo' pyrimidine nucleobase biosynthetic process	BP	0.213797	1
GO:0045835	0.0132262	0.999449	2	6	negative regulation of meiotic nuclear division	BP	0.213797	1
GO:0044837	0.0132262	0.999449	2	6	actomyosin contractile ring organization	BP	0.213797	1
GO:0007260	0.0134582	0.997202	5	46	tyrosine phosphorylation of STAT protein	BP	0.216443	1
GO:0002709	0.0134586	0.997202	5	46	regulation of T cell mediated immunity	BP	0.216443	1
GO:0042310	0.0134595	0.997201	5	46	vasoconstriction	BP	0.216443	1
GO:0043550	0.0134597	0.997201	5	46	regulation of lipid kinase activity	BP	0.216443	1
GO:0051653	0.013461	0.997201	5	46	spindle localization	BP	0.216443	1
GO:0033554	0.0136734	0.990459	71	1778	cellular response to stress	BP	0.219627	1
GO:0051049	0.0137695	0.990902	52	1235	regulation of transport	BP	0.220937	1
GO:0048869	0.0137975	0.989827	107	2845	cellular developmental process	BP	0.221116	1
5145	0.013824	0.995648	8	102	NA	NA	0.221116	1
GO:0030330	0.0138243	0.995648	8	102	DNA damage response, signal transduction by p53 class mediator	BP	0.221116	1
GO:0048144	0.0140818	0.996466	6	64	fibroblast proliferation	BP	0.224998	1
GO:0002251	0.0145254	0.998433	3	17	organ or tissue specific immune response	BP	0.230046	1
GO:0046597	0.0145289	0.998432	3	17	negative regulation of viral entry into host cell	BP	0.230046	1
5332	0.0145301	0.998432	3	17	NA	NA	0.230046	1
GO:0051382	0.0145315	0.998432	3	17	kinetochore assembly	BP	0.230046	1
GO:0001773	0.0145317	0.998432	3	17	myeloid dendritic cell activation	BP	0.230046	1
GO:0034755	0.0145318	0.998432	3	17	iron ion transmembrane transport	BP	0.230046	1
GO:0000076	0.0145323	0.998432	3	17	DNA replication checkpoint	BP	0.230046	1
GO:0072012	0.0145338	0.998431	3	17	glomerulus vasculature development	BP	0.230046	1
GO:1905820	0.0145338	0.998431	3	17	positive regulation of chromosome separation	BP	0.230046	1
GO:1901224	0.0146892	0.996874	5	47	positive regulation of NIK/NF-kappaB signaling	BP	0.232264	1
GO:0040001	0.0147476	0.997565	4	31	establishment of mitotic spindle localization	BP	0.232945	1
GO:0042770	0.0149459	0.994832	9	124	signal transduction in response to DNA damage	BP	0.235832	1
GO:0071260	0.0151228	0.996142	6	65	cellular response to mechanical stimulus	BP	0.238375	1
GO:0050864	0.0152563	0.995569	7	84	regulation of B cell activation	BP	0.240232	1
GO:2000146	0.0154798	0.993378	13	213	negative regulation of cell motility	BP	0.243499	1
GO:0003006	0.015559	0.990981	29	613	developmental process involved in reproduction	BP	0.244491	1
GO:2001236	0.0156814	0.994532	9	125	regulation of extrinsic apoptotic signaling pathway	BP	0.24616	1
GO:1902806	0.0161533	0.993962	10	147	regulation of cell cycle G1/S phase transition	BP	0.253308	1
GO:0002456	0.016213	0.995797	6	66	T cell mediated immunity	BP	0.253725	1
GO:0033273	0.0162133	0.995797	6	66	response to vitamin	BP	0.253725	1
GO:1904036	0.0164515	0.997187	4	32	negative regulation of epithelial cell apoptotic process	BP	0.25618	1
GO:0048662	0.0164518	0.997187	4	32	negative regulation of smooth muscle cell proliferation	BP	0.25618	1
GO:1900015	0.016452	0.997187	4	32	regulation of cytokine production involved in inflammatory response	BP	0.25618	1
GO:0019226	0.0164522	0.997187	4	32	transmission of nerve impulse	BP	0.25618	1
GO:0040013	0.0164544	0.99265	14	238	negative regulation of locomotion	BP	0.25618	1
GO:0032147	0.0166591	0.992312	15	262	activation of protein kinase activity	BP	0.259102	1
GO:0010758	0.0170444	0.998033	3	18	regulation of macrophage chemotaxis	BP	0.263519	1
GO:1902176	0.0170457	0.998032	3	18	negative regulation of oxidative stress-induced intrinsic apoptotic signaling pathway	BP	0.263519	1
GO:2000042	0.0170457	0.998032	3	18	negative regulation of double-strand break repair via homologous recombination	BP	0.263519	1
GO:0035902	0.0170459	0.998032	3	18	response to immobilization stress	BP	0.263519	1
GO:0061437	0.0170471	0.998032	3	18	renal system vasculature development	BP	0.263519	1
GO:0061440	0.0170471	0.998032	3	18	kidney vasculature development	BP	0.263519	1
GO:0002576	0.0171048	0.994397	8	106	platelet degranulation	BP	0.26364	1
GO:1902107	0.0171069	0.994397	8	106	positive regulation of leukocyte differentiation	BP	0.26364	1
GO:1903708	0.0171069	0.994397	8	106	positive regulation of hemopoiesis	BP	0.26364	1
GO:0006826	0.0173574	0.995428	6	67	iron ion transport	BP	0.266469	1
GO:0008585	0.0173587	0.995428	6	67	female gonad development	BP	0.266469	1
GO:0051298	0.0173605	0.995427	6	67	centrosome duplication	BP	0.266469	1
GO:1990830	0.0173605	0.995427	6	67	cellular response to leukemia inhibitory factor	BP	0.266469	1
GO:0051640	0.0177939	0.989781	27	567	organelle localization	BP	0.271314	1
GO:0044362	0.0181332	0.999059	2	7	negative regulation of molecular function in other organism	BP	0.271314	1
GO:0052204	0.0181332	0.999059	2	7	negative regulation of molecular function in other organism involved in symbiotic interaction	BP	0.271314	1
GO:0052428	0.0181332	0.999059	2	7	modulation by host of symbiont molecular function	BP	0.271314	1
GO:0032119	0.0181338	0.999059	2	7	sequestering of zinc ion	BP	0.271314	1
GO:2000508	0.0181376	0.999058	2	7	regulation of dendritic cell chemotaxis	BP	0.271314	1
GO:0044828	0.0181377	0.999058	2	7	negative regulation by host of viral genome replication	BP	0.271314	1
GO:0043374	0.0181377	0.999058	2	7	CD8-positive, alpha-beta T cell differentiation	BP	0.271314	1
GO:0031392	0.0181383	0.999058	2	7	regulation of prostaglandin biosynthetic process	BP	0.271314	1
GO:2001280	0.0181383	0.999058	2	7	positive regulation of unsaturated fatty acid biosynthetic process	BP	0.271314	1
GO:0051234	0.0181384	0.98613	141	3914	establishment of localization	BP	0.271314	1
GO:0002922	0.0181384	0.999058	2	7	positive regulation of humoral immune response	BP	0.271314	1
GO:0051953	0.0181385	0.999058	2	7	negative regulation of amine transport	BP	0.271314	1
GO:0070432	0.018139	0.999058	2	7	regulation of nucleotide-binding oligomerization domain containing 2 signaling pathway	BP	0.271314	1
GO:0032364	0.0181394	0.999058	2	7	oxygen homeostasis	BP	0.271314	1
GO:0071971	0.0181395	0.999058	2	7	extracellular exosome assembly	BP	0.271314	1
GO:2000317	0.0181395	0.999058	2	7	negative regulation of T-helper 17 type immune response	BP	0.271314	1
GO:0070837	0.0181398	0.999058	2	7	dehydroascorbic acid transport	BP	0.271314	1
GO:0046602	0.0181398	0.999058	2	7	regulation of mitotic centrosome separation	BP	0.271314	1
GO:0072239	0.0181398	0.999058	2	7	metanephric glomerulus vasculature development	BP	0.271314	1
GO:1903003	0.0181398	0.999058	2	7	positive regulation of protein deubiquitination	BP	0.271314	1
GO:0010911	0.0181398	0.999058	2	7	regulation of isomerase activity	BP	0.271314	1
GO:0010912	0.0181398	0.999058	2	7	positive regulation of isomerase activity	BP	0.271314	1
GO:0090232	0.0181399	0.999058	2	7	positive regulation of spindle checkpoint	BP	0.271314	1
GO:0090267	0.0181399	0.999058	2	7	positive regulation of mitotic cell cycle spindle assembly checkpoint	BP	0.271314	1
GO:0051305	0.0181399	0.999058	2	7	chromosome movement towards spindle pole	BP	0.271314	1
GO:0046638	0.0182733	0.996768	4	33	positive regulation of alpha-beta T cell differentiation	BP	0.272802	1
GO:0062208	0.0182753	0.996767	4	33	positive regulation of pattern recognition receptor signaling pathway	BP	0.272802	1
GO:1902106	0.018559	0.995035	6	68	negative regulation of leukocyte differentiation	BP	0.276511	1
GO:1990823	0.0185601	0.995035	6	68	response to leukemia inhibitory factor	BP	0.276511	1
GO:0034765	0.0187485	0.990549	18	339	regulation of ion transmembrane transport	BP	0.278786	1
GO:0051129	0.0187613	0.989062	28	596	negative regulation of cellular component organization	BP	0.278786	1
GO:2001233	0.0187678	0.990968	16	290	regulation of apoptotic signaling pathway	BP	0.278786	1
GO:0030162	0.0189061	0.989085	27	570	regulation of proteolysis	BP	0.280567	1
GO:0051271	0.0190432	0.991623	13	219	negative regulation of cellular component movement	BP	0.282326	1
GO:0022612	0.0192729	0.994125	7	88	gland morphogenesis	BP	0.285454	1
GO:0007204	0.0196824	0.991998	11	174	positive regulation of cytosolic calcium ion concentration	BP	0.289699	1
GO:0045444	0.0196833	0.991998	11	174	fat cell differentiation	BP	0.289699	1
GO:0002703	0.019761	0.992829	9	130	regulation of leukocyte mediated immunity	BP	0.289699	1
GO:0031023	0.0197641	0.992828	9	130	microtubule organizing center organization	BP	0.289699	1
GO:0045776	0.0197857	0.997568	3	19	negative regulation of blood pressure	BP	0.289699	1
GO:0002335	0.0197858	0.997568	3	19	mature B cell differentiation	BP	0.289699	1
GO:0019883	0.0197859	0.997568	3	19	antigen processing and presentation of endogenous antigen	BP	0.289699	1
GO:0032703	0.0197861	0.997568	3	19	negative regulation of interleukin-2 production	BP	0.289699	1
GO:0044321	0.0197861	0.997568	3	19	response to leptin	BP	0.289699	1
GO:0046639	0.0197865	0.997568	3	19	negative regulation of alpha-beta T cell differentiation	BP	0.289699	1
GO:0010560	0.0197865	0.997568	3	19	positive regulation of glycoprotein biosynthetic process	BP	0.289699	1
GO:0019228	0.0197881	0.997568	3	19	neuronal action potential	BP	0.289699	1
GO:0009611	0.0198658	0.989027	23	468	response to wounding	BP	0.290556	1
GO:0048469	0.0199105	0.993289	8	109	cell maturation	BP	0.29093	1
GO:0071241	0.0199387	0.99229	10	152	cellular response to inorganic substance	BP	0.291062	1
GO:0071900	0.0201901	0.989339	20	392	regulation of protein serine/threonine kinase activity	BP	0.29445	1
GO:0070423	0.0202195	0.996304	4	34	nucleotide-binding oligomerization domain containing signaling pathway	BP	0.294597	1
GO:0048708	0.0203573	0.995273	5	51	astrocyte differentiation	BP	0.296056	1
GO:0098586	0.0203586	0.995273	5	51	cellular response to virus	BP	0.296056	1
GO:0072331	0.0205986	0.990527	14	245	signal transduction by p53 class mediator	BP	0.299259	1
GO:0043123	0.0207694	0.991916	10	153	positive regulation of I-kappaB kinase/NF-kappaB signaling	BP	0.301454	1
GO:0046545	0.0211246	0.994176	6	70	development of primary female sexual characteristics	BP	0.305169	1
GO:0072401	0.0211251	0.994175	6	70	signal transduction involved in DNA integrity checkpoint	BP	0.305169	1
GO:0072422	0.0211251	0.994175	6	70	signal transduction involved in DNA damage checkpoint	BP	0.305169	1
GO:1903707	0.0211255	0.994175	6	70	negative regulation of hemopoiesis	BP	0.305169	1
GO:1902882	0.0211257	0.994175	6	70	regulation of response to oxidative stress	BP	0.305169	1
GO:0034762	0.0213735	0.989067	18	344	regulation of transmembrane transport	BP	0.308455	1
GO:0007062	0.0219716	0.994792	5	52	sister chromatid cohesion	BP	0.316489	1
GO:0072698	0.0219718	0.994792	5	52	protein localization to microtubule cytoskeleton	BP	0.316489	1
GO:0045910	0.022282	0.995797	4	35	negative regulation of DNA recombination	BP	0.318614	1
GO:0042531	0.0222826	0.995797	4	35	positive regulation of tyrosine phosphorylation of STAT protein	BP	0.318614	1
GO:0045740	0.0222835	0.995797	4	35	positive regulation of DNA replication	BP	0.318614	1
GO:1903202	0.0222844	0.995797	4	35	negative regulation of oxidative stress-induced cell death	BP	0.318614	1
GO:0043090	0.0222855	0.995796	4	35	amino acid import	BP	0.318614	1
GO:0031295	0.0222856	0.995796	4	35	T cell costimulation	BP	0.318614	1
GO:0035872	0.0222861	0.995796	4	35	nucleotide-binding domain, leucine rich repeat containing receptor signaling pathway	BP	0.318614	1
GO:0043124	0.0222869	0.995796	4	35	negative regulation of I-kappaB kinase/NF-kappaB signaling	BP	0.318614	1
GO:0070498	0.0227292	0.992828	7	91	interleukin-1-mediated signaling pathway	BP	0.323507	1
GO:1903901	0.0227477	0.997035	3	20	negative regulation of viral life cycle	BP	0.323507	1
GO:0035455	0.0227511	0.997034	3	20	response to interferon-alpha	BP	0.323507	1
GO:0018149	0.0227517	0.997034	3	20	peptide cross-linking	BP	0.323507	1
GO:0016540	0.022755	0.997033	3	20	protein autoprocessing	BP	0.323507	1
GO:0046599	0.0227568	0.997033	3	20	regulation of centriole replication	BP	0.323507	1
GO:0030336	0.0227979	0.990101	12	201	negative regulation of cell migration	BP	0.323789	1
GO:0001894	0.0228531	0.990494	11	178	tissue homeostasis	BP	0.324272	1
GO:0060249	0.0230782	0.988092	18	347	anatomical structure homeostasis	BP	0.32716	1
GO:0055074	0.0231703	0.988858	15	273	calcium ion homeostasis	BP	0.327669	1
GO:2000045	0.0235408	0.991191	9	134	regulation of G1/S transition of mitotic cell cycle	BP	0.327669	1
GO:0072677	0.0236874	0.998528	2	8	eosinophil migration	BP	0.327669	1
GO:0060353	0.0236876	0.998528	2	8	regulation of cell adhesion molecule production	BP	0.327669	1
GO:0032490	0.0236907	0.998528	2	8	detection of molecule of bacterial origin	BP	0.327669	1
GO:0045591	0.0236909	0.998528	2	8	positive regulation of regulatory T cell differentiation	BP	0.327669	1
GO:0044650	0.0236931	0.998528	2	8	adhesion of symbiont to host cell	BP	0.327669	1
GO:0070391	0.0236932	0.998528	2	8	response to lipoteichoic acid	BP	0.327669	1
GO:0071223	0.0236932	0.998528	2	8	cellular response to lipoteichoic acid	BP	0.327669	1
GO:0042541	0.0236935	0.998528	2	8	hemoglobin biosynthetic process	BP	0.327669	1
GO:0034115	0.0236936	0.998528	2	8	negative regulation of heterotypic cell-cell adhesion	BP	0.327669	1
GO:0070587	0.0236936	0.998528	2	8	regulation of cell-cell adhesion involved in gastrulation	BP	0.327669	1
GO:0032310	0.0236944	0.998528	2	8	prostaglandin secretion	BP	0.327669	1
GO:1904667	0.0236944	0.998528	2	8	negative regulation of ubiquitin protein ligase activity	BP	0.327669	1
GO:0032695	0.0236946	0.998528	2	8	negative regulation of interleukin-12 production	BP	0.327669	1
GO:0045657	0.0236948	0.998528	2	8	positive regulation of monocyte differentiation	BP	0.327669	1
GO:0043383	0.0236949	0.998528	2	8	negative T cell selection	BP	0.327669	1
GO:0045060	0.0236949	0.998528	2	8	negative thymic T cell selection	BP	0.327669	1
GO:0090235	0.023695	0.998528	2	8	regulation of metaphase plate congression	BP	0.327669	1
GO:0032966	0.023695	0.998528	2	8	negative regulation of collagen biosynthetic process	BP	0.327669	1
GO:0033483	0.0236952	0.998528	2	8	gas homeostasis	BP	0.327669	1
GO:0070673	0.0236952	0.998528	2	8	response to interleukin-18	BP	0.327669	1
GO:0036005	0.0236956	0.998528	2	8	response to macrophage colony-stimulating factor	BP	0.327669	1
GO:0036006	0.0236956	0.998528	2	8	cellular response to macrophage colony-stimulating factor stimulus	BP	0.327669	1
GO:0000733	0.0236956	0.998528	2	8	DNA strand renaturation	BP	0.327669	1
GO:0019856	0.0236957	0.998528	2	8	pyrimidine nucleobase biosynthetic process	BP	0.327669	1
GO:0061299	0.0236957	0.998528	2	8	retina vasculature morphogenesis in camera-type eye	BP	0.327669	1
GO:0072395	0.0239217	0.993208	6	72	signal transduction involved in cell cycle checkpoint	BP	0.330127	1
4914	0.0239245	0.993208	6	72	NA	NA	0.330127	1
GO:0048511	0.0239471	0.989129	13	226	rhythmic process	BP	0.330127	1
GO:0051248	0.0239603	0.984808	36	826	negative regulation of protein metabolic process	BP	0.330127	1
GO:0051926	0.0244744	0.995241	4	36	negative regulation of calcium ion transport	BP	0.336019	1
GO:0019229	0.0244751	0.99524	4	36	regulation of vasoconstriction	BP	0.336019	1
GO:0031294	0.0244761	0.99524	4	36	lymphocyte costimulation	BP	0.336019	1
GO:0070317	0.0244763	0.99524	4	36	negative regulation of G0 to G1 transition	BP	0.336019	1
GO:0050921	0.0252546	0.991853	7	93	positive regulation of chemotaxis	BP	0.346173	1
4114	0.0252614	0.99185	7	93	NA	NA	0.346173	1
GO:0060337	0.025406	0.992684	6	73	type I interferon signaling pathway	BP	0.347252	1
GO:0071357	0.025406	0.992684	6	73	cellular response to type I interferon	BP	0.347252	1
GO:0008625	0.0254087	0.992683	6	73	extrinsic apoptotic signaling pathway via death domain receptors	BP	0.347252	1
GO:0051701	0.025461	0.989231	11	181	biological process involved in interaction with host	BP	0.347629	1
GO:0097193	0.025482	0.987948	14	252	intrinsic apoptotic signaling pathway	BP	0.347629	1
GO:0019835	0.0259423	0.996425	3	21	cytolysis	BP	0.351538	1
GO:0090279	0.0259477	0.996424	3	21	regulation of calcium ion import	BP	0.351538	1
GO:1903020	0.0259507	0.996424	3	21	positive regulation of glycoprotein metabolic process	BP	0.351538	1
GO:0071295	0.0259507	0.996424	3	21	cellular response to vitamin	BP	0.351538	1
GO:0032069	0.0259514	0.996424	3	21	regulation of nuclease activity	BP	0.351538	1
GO:0034123	0.025952	0.996424	3	21	positive regulation of toll-like receptor signaling pathway	BP	0.351538	1
GO:0071312	0.0259522	0.996424	3	21	cellular response to alkaloid	BP	0.351538	1
GO:0000729	0.0259534	0.996423	3	21	DNA double-strand break processing	BP	0.351538	1
GO:0006793	0.0260431	0.980618	90	2399	phosphorus metabolic process	BP	0.352439	1
GO:0051235	0.0262464	0.987537	14	253	maintenance of location	BP	0.354875	1
GO:2000134	0.0265926	0.991326	7	94	negative regulation of G1/S transition of mitotic cell cycle	BP	0.357605	1
GO:0032732	0.0267899	0.994634	4	37	positive regulation of interleukin-1 production	BP	0.357605	1
GO:0014070	0.0269485	0.983636	29	642	response to organic cyclic compound	BP	0.357605	1
5142	0.026958	0.992127	6	74	NA	NA	0.357605	1
GO:0061045	0.0272925	0.993138	5	55	negative regulation of wound healing	BP	0.357605	1
GO:0044380	0.0272965	0.993137	5	55	protein localization to cytoskeleton	BP	0.357605	1
GO:0006796	0.0275881	0.979436	89	2375	phosphate-containing compound metabolic process	BP	0.357605	1
GO:0051050	0.0278781	0.982874	30	671	positive regulation of transport	BP	0.357605	1
GO:0002706	0.0279731	0.990777	7	95	regulation of lymphocyte mediated immunity	BP	0.357605	1
GO:1902807	0.0279743	0.990777	7	95	negative regulation of cell cycle G1/S phase transition	BP	0.357605	1
GO:0050673	0.0282134	0.986087	15	280	epithelial cell proliferation	BP	0.357605	1
GO:0009719	0.0286215	0.980499	48	1175	response to endogenous stimulus	BP	0.357605	1
GO:1902532	0.0286557	0.984294	20	407	negative regulation of intracellular signal transduction	BP	0.357605	1
GO:1903018	0.0292326	0.993975	4	38	regulation of glycoprotein metabolic process	BP	0.357605	1
GO:0001892	0.0292335	0.99251	5	56	embryonic placenta development	BP	0.357605	1
GO:0032506	0.029234	0.993975	4	38	cytokinetic process	BP	0.357605	1
GO:0032615	0.0292342	0.993975	4	38	interleukin-12 production	BP	0.357605	1
GO:0032655	0.0292342	0.993975	4	38	regulation of interleukin-12 production	BP	0.357605	1
GO:0033627	0.0292353	0.99251	5	56	cell adhesion mediated by integrin	BP	0.357605	1
GO:0032663	0.0292356	0.993974	4	38	regulation of interleukin-2 production	BP	0.357605	1
GO:0007099	0.0292372	0.993974	4	38	centriole replication	BP	0.357605	1
GO:0001776	0.0292378	0.992509	5	56	leukocyte homeostasis	BP	0.357605	1
4940	0.0293705	0.995735	3	22	NA	NA	0.357605	1
GO:1900745	0.0293735	0.995735	3	22	positive regulation of p38MAPK cascade	BP	0.357605	1
GO:0032689	0.0293738	0.995735	3	22	negative regulation of interferon-gamma production	BP	0.357605	1
GO:0097484	0.0293751	0.995735	3	22	dendrite extension	BP	0.357605	1
GO:0009435	0.0293753	0.995734	3	22	NAD biosynthetic process	BP	0.357605	1
GO:0070229	0.0293754	0.995734	3	22	negative regulation of lymphocyte apoptotic process	BP	0.357605	1
GO:0030206	0.0293754	0.995734	3	22	chondroitin sulfate biosynthetic process	BP	0.357605	1
GO:0034694	0.0293755	0.995734	3	22	response to prostaglandin	BP	0.357605	1
GO:1904062	0.0296919	0.986595	12	209	regulation of cation transmembrane transport	BP	0.357605	1
GO:0051091	0.029692	0.986595	12	209	positive regulation of DNA-binding transcription factor activity	BP	0.357605	1
GO:0044359	0.0298409	0.997843	2	9	modulation of molecular function in other organism	BP	0.357605	1
GO:0052205	0.0298409	0.997843	2	9	modulation of molecular function in other organism involved in symbiotic interaction	BP	0.357605	1
GO:0061469	0.0298422	0.997843	2	9	regulation of type B pancreatic cell proliferation	BP	0.357605	1
GO:0031665	0.029845	0.997842	2	9	negative regulation of lipopolysaccharide-mediated signaling pathway	BP	0.357605	1
GO:0150079	0.0298455	0.997842	2	9	negative regulation of neuroinflammatory response	BP	0.357605	1
GO:0002679	0.0298459	0.997842	2	9	respiratory burst involved in defense response	BP	0.357605	1
GO:0034145	0.0298466	0.997842	2	9	positive regulation of toll-like receptor 4 signaling pathway	BP	0.357605	1
GO:0070586	0.0298469	0.997842	2	9	cell-cell adhesion involved in gastrulation	BP	0.357605	1
GO:0048478	0.0298472	0.997842	2	9	replication fork protection	BP	0.357605	1
GO:2001279	0.0298473	0.997842	2	9	regulation of unsaturated fatty acid biosynthetic process	BP	0.357605	1
GO:0060700	0.029848	0.997842	2	9	regulation of ribonuclease activity	BP	0.357605	1
GO:0010713	0.0298481	0.997842	2	9	negative regulation of collagen metabolic process	BP	0.357605	1
GO:0000212	0.0298482	0.997842	2	9	meiotic spindle organization	BP	0.357605	1
GO:0003085	0.0298482	0.997842	2	9	negative regulation of systemic arterial blood pressure	BP	0.357605	1
GO:0006222	0.0298485	0.997842	2	9	UMP biosynthetic process	BP	0.357605	1
GO:0009174	0.0298485	0.997842	2	9	pyrimidine ribonucleoside monophosphate biosynthetic process	BP	0.357605	1
GO:0060081	0.0298487	0.997842	2	9	membrane hyperpolarization	BP	0.357605	1
GO:0030949	0.0298489	0.997842	2	9	positive regulation of vascular endothelial growth factor receptor signaling pathway	BP	0.357605	1
GO:0006265	0.029849	0.997842	2	9	DNA topological change	BP	0.357605	1
GO:1901624	0.0309708	1	1	1	negative regulation of lymphocyte chemotaxis	BP	0.357605	1
GO:2000502	0.0309708	1	1	1	negative regulation of natural killer cell chemotaxis	BP	0.357605	1
GO:0002469	0.0309725	1	1	1	myeloid dendritic cell antigen processing and presentation	BP	0.357605	1
GO:0002491	0.0309725	1	1	1	antigen processing and presentation of endogenous peptide antigen via MHC class II	BP	0.357605	1
GO:0044651	0.030973	1	1	1	adhesion of symbiont to host epithelial cell	BP	0.357605	1
GO:1905226	0.030973	1	1	1	regulation of adhesion of symbiont to host epithelial cell	BP	0.357605	1
GO:1900005	0.0309766	1	1	1	positive regulation of serine-type endopeptidase activity	BP	0.357605	1
GO:1902573	0.0309766	1	1	1	positive regulation of serine-type peptidase activity	BP	0.357605	1
GO:0044278	0.0309772	1	1	1	cell wall disruption in other organism	BP	0.357605	1
GO:1903492	0.0309772	1	1	1	response to acetylsalicylate	BP	0.357605	1
GO:1904692	0.0309772	1	1	1	positive regulation of type B pancreatic cell proliferation	BP	0.357605	1
GO:1904697	0.0309772	1	1	1	regulation of acinar cell proliferation	BP	0.357605	1
GO:1904699	0.0309772	1	1	1	positive regulation of acinar cell proliferation	BP	0.357605	1
GO:1990798	0.0309772	1	1	1	pancreas regeneration	BP	0.357605	1
GO:1990863	0.0309772	1	1	1	acinar cell proliferation	BP	0.357605	1
GO:1990864	0.0309772	1	1	1	response to growth hormone-releasing hormone	BP	0.357605	1
GO:1990867	0.0309772	1	1	1	response to gastrin	BP	0.357605	1
GO:1990878	0.0309772	1	1	1	cellular response to gastrin	BP	0.357605	1
GO:0002264	0.0309783	1	1	1	endothelial cell activation involved in immune response	BP	0.357605	1
GO:0045919	0.0309794	1	1	1	positive regulation of cytolysis	BP	0.357605	1
GO:0071877	0.0309804	1	1	1	regulation of adenylate cyclase-inhibiting adrenergic receptor signaling pathway	BP	0.357605	1
GO:0071881	0.0309804	1	1	1	adenylate cyclase-inhibiting adrenergic receptor signaling pathway	BP	0.357605	1
GO:0086096	0.0309804	1	1	1	adenylate cyclase-inhibiting adrenergic receptor signaling pathway involved in heart process	BP	0.357605	1
GO:0140193	0.0309804	1	1	1	regulation of adenylate cyclase-inhibiting adrenergic receptor signaling pathway involved in heart process	BP	0.357605	1
GO:0140194	0.0309804	1	1	1	negative regulation of adenylate cyclase-inhibiting adrenergic receptor signaling pathway involved in heart process	BP	0.357605	1
GO:1900923	0.0309804	1	1	1	regulation of glycine import across plasma membrane	BP	0.357605	1
GO:1900924	0.0309804	1	1	1	negative regulation of glycine import across plasma membrane	BP	0.357605	1
GO:1905115	0.0309814	1	1	1	regulation of lateral attachment of mitotic spindle microtubules to kinetochore	BP	0.357605	1
GO:1905116	0.0309814	1	1	1	positive regulation of lateral attachment of mitotic spindle microtubules to kinetochore	BP	0.357605	1
GO:0002408	0.030983	1	1	1	myeloid dendritic cell chemotaxis	BP	0.357605	1
GO:0038115	0.030983	1	1	1	chemokine (C-C motif) ligand 19 signaling pathway	BP	0.357605	1
GO:0097026	0.030983	1	1	1	dendritic cell dendrite assembly	BP	0.357605	1
GO:2000520	0.030983	1	1	1	regulation of immunological synapse formation	BP	0.357605	1
GO:2000522	0.030983	1	1	1	positive regulation of immunological synapse formation	BP	0.357605	1
GO:2000526	0.030983	1	1	1	positive regulation of glycoprotein biosynthetic process involved in immunological synapse formation	BP	0.357605	1
GO:2000547	0.030983	1	1	1	regulation of dendritic cell dendrite assembly	BP	0.357605	1
GO:2000408	0.0309838	1	1	1	negative regulation of T cell extravasation	BP	0.357605	1
GO:0071314	0.0309842	1	1	1	cellular response to cocaine	BP	0.357605	1
GO:0071373	0.0309842	1	1	1	cellular response to luteinizing hormone stimulus	BP	0.357605	1
GO:2000751	0.0309844	1	1	1	histone H3-T3 phosphorylation involved in chromosome passenger complex localization to kinetochore	BP	0.357605	1
GO:0035998	0.0309846	1	1	1	7,8-dihydroneopterin 3'-triphosphate biosynthetic process	BP	0.357605	1
GO:0002336	0.0309848	1	1	1	B-1 B cell lineage commitment	BP	0.357605	1
GO:2000509	0.0309848	1	1	1	negative regulation of dendritic cell chemotaxis	BP	0.357605	1
GO:1903126	0.0309848	1	1	1	negative regulation of centriole-centriole cohesion	BP	0.357605	1
GO:0034516	0.0309849	1	1	1	response to vitamin B6	BP	0.357605	1
GO:0060559	0.030985	1	1	1	positive regulation of calcidiol 1-monooxygenase activity	BP	0.357605	1
GO:1903597	0.030985	1	1	1	negative regulation of gap junction assembly	BP	0.357605	1
GO:2000448	0.0309851	1	1	1	positive regulation of macrophage migration inhibitory factor signaling pathway	BP	0.357605	1
GO:1901585	0.0309851	1	1	1	regulation of acid-sensing ion channel activity	BP	0.357605	1
GO:1905512	0.0309853	1	1	1	regulation of short-term synaptic potentiation	BP	0.357605	1
GO:1905513	0.0309853	1	1	1	negative regulation of short-term synaptic potentiation	BP	0.357605	1
GO:1904716	0.0309855	1	1	1	positive regulation of chaperone-mediated autophagy	BP	0.357605	1
GO:0014740	0.0309855	1	1	1	negative regulation of muscle hyperplasia	BP	0.357605	1
GO:1904998	0.0309855	1	1	1	negative regulation of leukocyte adhesion to arterial endothelial cell	BP	0.357605	1
GO:0010477	0.0309856	1	1	1	response to sulfur dioxide	BP	0.357605	1
GO:0032876	0.0309857	1	1	1	negative regulation of DNA endoreduplication	BP	0.357605	1
GO:0006225	0.0309857	1	1	1	UDP biosynthetic process	BP	0.357605	1
GO:0009194	0.0309857	1	1	1	pyrimidine ribonucleoside diphosphate biosynthetic process	BP	0.357605	1
GO:0046704	0.0309857	1	1	1	CDP metabolic process	BP	0.357605	1
GO:0046705	0.0309857	1	1	1	CDP biosynthetic process	BP	0.357605	1
GO:0000741	0.0309857	1	1	1	karyogamy	BP	0.357605	1
GO:0007344	0.0309857	1	1	1	pronuclear fusion	BP	0.357605	1
GO:0035759	0.0309857	1	1	1	mesangial cell-matrix adhesion	BP	0.357605	1
GO:0072011	0.0309857	1	1	1	glomerular endothelium development	BP	0.357605	1
GO:1900035	0.0309857	1	1	1	negative regulation of cellular response to heat	BP	0.357605	1
GO:1905834	0.0309857	1	1	1	response to pyrimidine ribonucleotide	BP	0.357605	1
GO:1905835	0.0309857	1	1	1	cellular response to pyrimidine ribonucleotide	BP	0.357605	1
GO:0033301	0.0309857	1	1	1	cell cycle comprising mitosis without cytokinesis	BP	0.357605	1
GO:1902296	0.0309857	1	1	1	DNA strand elongation involved in cell cycle DNA replication	BP	0.357605	1
GO:1902319	0.0309857	1	1	1	DNA strand elongation involved in nuclear cell cycle DNA replication	BP	0.357605	1
GO:1902983	0.0309857	1	1	1	DNA strand elongation involved in mitotic DNA replication	BP	0.357605	1
GO:0033214	0.0309857	1	1	1	siderophore-dependent iron import into cell	BP	0.357605	1
GO:0042710	0.0309857	1	1	1	biofilm formation	BP	0.357605	1
GO:0044010	0.0309857	1	1	1	single-species biofilm formation	BP	0.357605	1
GO:0044407	0.0309857	1	1	1	single-species biofilm formation in or on host organism	BP	0.357605	1
GO:0098630	0.0309857	1	1	1	aggregation of unicellular organisms	BP	0.357605	1
GO:1900157	0.0309857	1	1	1	regulation of bone mineralization involved in bone maturation	BP	0.357605	1
GO:1900159	0.0309857	1	1	1	positive regulation of bone mineralization involved in bone maturation	BP	0.357605	1
GO:1900190	0.0309857	1	1	1	regulation of single-species biofilm formation	BP	0.357605	1
GO:1900191	0.0309857	1	1	1	negative regulation of single-species biofilm formation	BP	0.357605	1
GO:1900228	0.0309857	1	1	1	regulation of single-species biofilm formation in or on host organism	BP	0.357605	1
GO:1900229	0.0309857	1	1	1	negative regulation of single-species biofilm formation in or on host organism	BP	0.357605	1
GO:2000308	0.0309857	1	1	1	negative regulation of tumor necrosis factor (ligand) superfamily member 11 production	BP	0.357605	1
GO:0036333	0.0309857	1	1	1	hepatocyte homeostasis	BP	0.357605	1
GO:0033316	0.0309857	1	1	1	meiotic spindle assembly checkpoint	BP	0.357605	1
GO:1903096	0.0309857	1	1	1	protein localization to meiotic spindle midzone	BP	0.357605	1
GO:1905359	0.0309857	1	1	1	protein localization to meiotic spindle	BP	0.357605	1
GO:0015757	0.0309857	1	1	1	galactose transmembrane transport	BP	0.357605	1
GO:0032683	0.0309857	1	1	1	negative regulation of connective tissue growth factor production	BP	0.357605	1
GO:1902729	0.0309857	1	1	1	negative regulation of proteoglycan biosynthetic process	BP	0.357605	1
GO:0002676	0.0309857	1	1	1	regulation of chronic inflammatory response	BP	0.357605	1
GO:0002677	0.0309857	1	1	1	negative regulation of chronic inflammatory response	BP	0.357605	1
GO:0034147	0.0309857	1	1	1	regulation of toll-like receptor 5 signaling pathway	BP	0.357605	1
GO:0034148	0.0309857	1	1	1	negative regulation of toll-like receptor 5 signaling pathway	BP	0.357605	1
GO:0070429	0.0309857	1	1	1	negative regulation of nucleotide-binding oligomerization domain containing 1 signaling pathway	BP	0.357605	1
GO:0072573	0.0309857	1	1	1	tolerance induction to lipopolysaccharide	BP	0.357605	1
GO:0090289	0.0309857	1	1	1	regulation of osteoclast proliferation	BP	0.357605	1
GO:0090291	0.0309857	1	1	1	negative regulation of osteoclast proliferation	BP	0.357605	1
GO:0038043	0.0309857	1	1	1	interleukin-5-mediated signaling pathway	BP	0.357605	1
GO:0021502	0.0309857	1	1	1	neural fold elevation formation	BP	0.357605	1
GO:0044328	0.0309857	1	1	1	canonical Wnt signaling pathway involved in positive regulation of endothelial cell migration	BP	0.357605	1
GO:0044329	0.0309857	1	1	1	canonical Wnt signaling pathway involved in positive regulation of cell-cell adhesion	BP	0.357605	1
GO:0044330	0.0309857	1	1	1	canonical Wnt signaling pathway involved in positive regulation of wound healing	BP	0.357605	1
GO:2000296	0.0309857	1	1	1	negative regulation of hydrogen peroxide catabolic process	BP	0.357605	1
GO:0060611	0.0309857	1	1	1	mammary gland fat development	BP	0.357605	1
GO:1902228	0.0309857	1	1	1	positive regulation of macrophage colony-stimulating factor signaling pathway	BP	0.357605	1
GO:2000431	0.0309857	1	1	1	regulation of cytokinesis, actomyosin contractile ring assembly	BP	0.357605	1
GO:0042700	0.0309857	1	1	1	luteinizing hormone signaling pathway	BP	0.357605	1
GO:0048160	0.0309857	1	1	1	primary follicle stage	BP	0.357605	1
GO:0002930	0.0309857	1	1	1	trabecular meshwork development	BP	0.357605	1
GO:0000921	0.0309857	1	1	1	septin ring assembly	BP	0.357605	1
GO:0085032	0.0309857	1	1	1	modulation by symbiont of host I-kappaB kinase/NF-kappaB cascade	BP	0.357605	1
GO:0030026	0.0309857	1	1	1	cellular manganese ion homeostasis	BP	0.357605	1
GO:0097080	0.0309857	1	1	1	plasma membrane selenite transport	BP	0.357605	1
GO:1990540	0.0309857	1	1	1	mitochondrial manganese ion transmembrane transport	BP	0.357605	1
GO:0080058	0.0309857	1	1	1	protein deglutathionylation	BP	0.357605	1
GO:0018153	0.0309857	1	1	1	isopeptide cross-linking via N6-(L-isoglutamyl)-L-lysine	BP	0.357605	1
GO:2000661	0.0309857	1	1	1	positive regulation of interleukin-1-mediated signaling pathway	BP	0.357605	1
GO:0021685	0.0309857	1	1	1	cerebellar granular layer structural organization	BP	0.357605	1
GO:0010705	0.0309857	1	1	1	meiotic DNA double-strand break processing involved in reciprocal meiotic recombination	BP	0.357605	1
GO:0070730	0.0309857	1	1	1	cAMP transport	BP	0.357605	1
GO:0060283	0.0309857	1	1	1	negative regulation of oocyte development	BP	0.357605	1
GO:1904073	0.0309857	1	1	1	regulation of trophectodermal cell proliferation	BP	0.357605	1
GO:1904075	0.0309857	1	1	1	positive regulation of trophectodermal cell proliferation	BP	0.357605	1
GO:0006540	0.0309857	1	1	1	glutamate decarboxylation to succinate	BP	0.357605	1
GO:0009449	0.0309857	1	1	1	gamma-aminobutyric acid biosynthetic process	BP	0.357605	1
GO:0070510	0.0309857	1	1	1	regulation of histone H4-K20 methylation	BP	0.357605	1
GO:0070512	0.0309857	1	1	1	positive regulation of histone H4-K20 methylation	BP	0.357605	1
GO:0015675	0.0309857	1	1	1	nickel cation transport	BP	0.357605	1
GO:0015692	0.0309857	1	1	1	lead ion transport	BP	0.357605	1
GO:0035444	0.0309857	1	1	1	nickel cation transmembrane transport	BP	0.357605	1
GO:0060739	0.0309857	1	1	1	mesenchymal-epithelial cell signaling involved in prostate gland development	BP	0.357605	1
GO:0061520	0.0309857	1	1	1	Langerhans cell differentiation	BP	0.357605	1
GO:0099606	0.0309857	1	1	1	microtubule plus-end directed mitotic chromosome migration	BP	0.357605	1
GO:1902216	0.0309857	1	1	1	positive regulation of interleukin-4-mediated signaling pathway	BP	0.357605	1
GO:0001315	0.0309857	1	1	1	age-dependent response to reactive oxygen species	BP	0.357605	1
GO:0003068	0.0309857	1	1	1	regulation of systemic arterial blood pressure by acetylcholine	BP	0.357605	1
GO:0003069	0.0309857	1	1	1	acetylcholine-mediated vasodilation involved in regulation of systemic arterial blood pressure	BP	0.357605	1
GO:0003070	0.0309857	1	1	1	regulation of systemic arterial blood pressure by neurotransmitter	BP	0.357605	1
GO:0071000	0.0309857	1	1	1	response to magnetism	BP	0.357605	1
GO:1905917	0.0309857	1	1	1	positive regulation of cell differentiation involved in phenotypic switching	BP	0.357605	1
GO:1905932	0.0309857	1	1	1	positive regulation of vascular associated smooth muscle cell differentiation involved in phenotypic switching	BP	0.357605	1
GO:0009790	0.0310406	0.980452	32	732	embryo development	BP	0.357967	1
GO:0002573	0.0313489	0.987653	9	141	myeloid leukocyte differentiation	BP	0.361249	1
GO:0048771	0.0316068	0.988355	8	119	tissue remodeling	BP	0.363945	1
GO:0006336	0.0318018	0.993261	4	39	DNA replication-independent nucleosome assembly	BP	0.365379	1
GO:0043486	0.0318024	0.993261	4	39	histone exchange	BP	0.365379	1
GO:0009124	0.0318034	0.993261	4	39	nucleoside monophosphate biosynthetic process	BP	0.365379	1
GO:0061041	0.0324091	0.988972	7	98	regulation of wound healing	BP	0.371533	1
GO:0010811	0.0324105	0.988971	7	98	positive regulation of cell-substrate adhesion	BP	0.371533	1
GO:0031109	0.0324123	0.98897	7	98	microtubule polymerization or depolymerization	BP	0.371533	1
GO:0051924	0.0325949	0.987071	9	142	regulation of calcium ion transport	BP	0.373344	1
GO:0042113	0.0327639	0.986244	10	165	B cell activation	BP	0.374744	1
GO:1903522	0.0327664	0.986243	10	165	regulation of blood circulation	BP	0.374744	1
GO:0032309	0.0330189	0.994962	3	23	icosanoid secretion	BP	0.376323	1
GO:0033280	0.0330229	0.994962	3	23	response to vitamin D	BP	0.376323	1
GO:1903427	0.0330257	0.994961	3	23	negative regulation of reactive oxygen species biosynthetic process	BP	0.376323	1
GO:0032770	0.0330272	0.994961	3	23	positive regulation of monooxygenase activity	BP	0.376323	1
GO:0086010	0.0330281	0.99496	3	23	membrane depolarization during action potential	BP	0.376323	1
GO:0030193	0.0333739	0.991131	5	58	regulation of blood coagulation	BP	0.379641	1
GO:1900046	0.0333739	0.991131	5	58	regulation of hemostasis	BP	0.379641	1
GO:0051093	0.0333942	0.979708	27	600	negative regulation of developmental process	BP	0.379641	1
GO:0097190	0.0334953	0.980518	23	493	apoptotic signaling pathway	BP	0.380506	1
GO:0031145	0.0337616	0.989593	6	78	anaphase-promoting complex-dependent catabolic process	BP	0.382443	1
GO:0034340	0.0337617	0.989592	6	78	response to type I interferon	BP	0.382443	1
GO:2001021	0.0337621	0.989592	6	78	negative regulation of response to DNA damage stimulus	BP	0.382443	1
GO:0021782	0.0337664	0.989591	6	78	glial cell development	BP	0.382443	1
GO:0034764	0.0338755	0.986468	9	143	positive regulation of transmembrane transport	BP	0.383108	1
GO:0034767	0.0338755	0.986468	9	143	positive regulation of ion transmembrane transport	BP	0.383108	1
GO:0034724	0.0345011	0.99249	4	40	DNA replication-independent nucleosome organization	BP	0.389074	1
GO:1904705	0.034505	0.992489	4	40	regulation of vascular associated smooth muscle cell proliferation	BP	0.389074	1
GO:1990874	0.034505	0.992489	4	40	vascular associated smooth muscle cell proliferation	BP	0.389074	1
GO:0032623	0.0345053	0.992489	4	40	interleukin-2 production	BP	0.389074	1
GO:0019932	0.035723	0.984061	11	191	second-messenger-mediated signaling	BP	0.402505	1
GO:1903034	0.0358751	0.986448	8	122	regulation of response to wounding	BP	0.40392	1
GO:0007620	0.0365469	0.996989	2	10	copulation	BP	0.406203	1
GO:0036149	0.0365516	0.996988	2	10	phosphatidylinositol acyl-chain remodeling	BP	0.406203	1
GO:1905288	0.0365518	0.996988	2	10	vascular associated smooth muscle cell apoptotic process	BP	0.406203	1
GO:1905459	0.0365518	0.996988	2	10	regulation of vascular associated smooth muscle cell apoptotic process	BP	0.406203	1
GO:0042118	0.0365538	0.996988	2	10	endothelial cell activation	BP	0.406203	1
GO:0070757	0.0365541	0.996988	2	10	interleukin-35-mediated signaling pathway	BP	0.406203	1
GO:0060263	0.0365543	0.996988	2	10	regulation of respiratory burst	BP	0.406203	1
GO:0010958	0.0365547	0.996988	2	10	regulation of amino acid import across plasma membrane	BP	0.406203	1
GO:1903789	0.0365547	0.996988	2	10	regulation of amino acid transmembrane transport	BP	0.406203	1
GO:2000319	0.0365548	0.996988	2	10	regulation of T-helper 17 cell differentiation	BP	0.406203	1
GO:0070106	0.0365551	0.996988	2	10	interleukin-27-mediated signaling pathway	BP	0.406203	1
GO:0002407	0.0365554	0.996988	2	10	dendritic cell chemotaxis	BP	0.406203	1
GO:0002577	0.0365554	0.996988	2	10	regulation of antigen processing and presentation	BP	0.406203	1
GO:0010935	0.0365557	0.996988	2	10	regulation of macrophage cytokine production	BP	0.406203	1
GO:1901841	0.0365563	0.996988	2	10	regulation of high voltage-gated calcium channel activity	BP	0.406203	1
GO:0070601	0.0365573	0.996988	2	10	centromeric sister chromatid cohesion	BP	0.406203	1
GO:0072224	0.0365584	0.996988	2	10	metanephric glomerulus development	BP	0.406203	1
GO:1901978	0.0365585	0.996988	2	10	positive regulation of cell cycle checkpoint	BP	0.406203	1
GO:0051480	0.0368861	0.983457	11	192	regulation of cytosolic calcium ion concentration	BP	0.40646	1
GO:0046006	0.036897	0.994099	3	24	regulation of activated T cell proliferation	BP	0.40646	1
GO:0046427	0.0368975	0.994099	3	24	positive regulation of receptor signaling pathway via JAK-STAT	BP	0.40646	1
GO:0010743	0.0368981	0.994099	3	24	regulation of macrophage derived foam cell differentiation	BP	0.40646	1
GO:1905521	0.0368984	0.994099	3	24	regulation of macrophage migration	BP	0.40646	1
GO:0072376	0.0368986	0.994099	3	24	protein activation cascade	BP	0.40646	1
GO:0072378	0.0368986	0.994099	3	24	blood coagulation, fibrin clot formation	BP	0.40646	1
GO:0010863	0.0368995	0.994099	3	24	positive regulation of phospholipase C activity	BP	0.40646	1
GO:0007140	0.0368998	0.994099	3	24	male meiotic nuclear division	BP	0.40646	1
GO:0050650	0.0369006	0.994099	3	24	chondroitin sulfate proteoglycan biosynthetic process	BP	0.40646	1
GO:0071392	0.0369023	0.994098	3	24	cellular response to estradiol stimulus	BP	0.40646	1
GO:1903960	0.0369024	0.994098	3	24	negative regulation of anion transmembrane transport	BP	0.40646	1
GO:0042698	0.0373325	0.991659	4	41	ovulation cycle	BP	0.410351	1
GO:0070316	0.0373337	0.991658	4	41	regulation of G0 to G1 transition	BP	0.410351	1
GO:0098534	0.0373365	0.991657	4	41	centriole assembly	BP	0.410351	1
GO:0000187	0.0373797	0.985764	8	123	activation of MAPK activity	BP	0.410529	1
GO:0007368	0.0375525	0.988121	6	80	determination of left/right symmetry	BP	0.412129	1
GO:0032088	0.0378608	0.98958	5	60	negative regulation of NF-kappaB transcription factor activity	BP	0.414919	1
GO:0014013	0.0378613	0.98958	5	60	regulation of gliogenesis	BP	0.414919	1
GO:0000041	0.0390192	0.986176	7	102	transition metal ion transport	BP	0.427301	1
GO:0032269	0.0394814	0.974448	33	775	negative regulation of cellular protein metabolic process	BP	0.432052	1
GO:0046660	0.0395404	0.987333	6	81	female sex differentiation	BP	0.432387	1
GO:0098655	0.0399607	0.97579	25	556	cation transmembrane transport	BP	0.436669	1
GO:0050818	0.0402337	0.988737	5	61	regulation of coagulation	BP	0.437802	1
GO:0010517	0.0402896	0.990767	4	42	regulation of phospholipase activity	BP	0.437802	1
GO:0045023	0.0402909	0.990766	4	42	G0 to G1 transition	BP	0.437802	1
GO:1902475	0.0402917	0.990766	4	42	L-alpha-amino acid transmembrane transport	BP	0.437802	1
GO:0001947	0.0402928	0.990766	4	42	heart looping	BP	0.437802	1
GO:0002260	0.0402933	0.990765	4	42	lymphocyte homeostasis	BP	0.437802	1
GO:0032835	0.0402941	0.990765	4	42	glomerulus development	BP	0.437802	1
GO:0051293	0.0402947	0.990765	4	42	establishment of spindle localization	BP	0.437802	1
GO:0008406	0.0407967	0.983137	9	148	gonad development	BP	0.442299	1
GO:0010959	0.0407988	0.983136	9	148	regulation of metal ion transport	BP	0.442299	1
GO:2001257	0.0408025	0.985401	7	103	regulation of cation channel activity	BP	0.442299	1
GO:1904707	0.0409957	0.993144	3	25	positive regulation of vascular associated smooth muscle cell proliferation	BP	0.442299	1
GO:1900274	0.0409965	0.993144	3	25	regulation of phospholipase C activity	BP	0.442299	1
GO:0034311	0.0409966	0.993144	3	25	diol metabolic process	BP	0.442299	1
GO:1902175	0.0409966	0.993144	3	25	regulation of oxidative stress-induced intrinsic apoptotic signaling pathway	BP	0.442299	1
GO:0019359	0.0409978	0.993143	3	25	nicotinamide nucleotide biosynthetic process	BP	0.442299	1
GO:0019363	0.0409978	0.993143	3	25	pyridine nucleotide biosynthetic process	BP	0.442299	1
GO:0001782	0.0409993	0.993143	3	25	B cell homeostasis	BP	0.442299	1
GO:0071897	0.0416639	0.981772	10	172	DNA biosynthetic process	BP	0.449149	1
GO:0051128	0.0421689	0.968724	71	1881	regulation of cellular component organization	BP	0.454271	1
GO:0032945	0.0433773	0.989811	4	43	negative regulation of mononuclear cell proliferation	BP	0.463456	1
GO:0061371	0.0433804	0.98981	4	43	determination of heart left/right asymmetry	BP	0.463456	1
GO:0051972	0.0433821	0.989809	4	43	regulation of telomerase activity	BP	0.463456	1
GO:0016064	0.0437135	0.985647	6	83	immunoglobulin mediated immune response	BP	0.463456	1
GO:0009855	0.0437219	0.985644	6	83	determination of bilateral symmetry	BP	0.463456	1
GO:0060352	0.0437722	0.995954	2	11	cell adhesion molecule production	BP	0.463456	1
GO:0002689	0.0437723	0.995954	2	11	negative regulation of leukocyte chemotaxis	BP	0.463456	1
GO:1901739	0.0437772	0.995953	2	11	regulation of myoblast fusion	BP	0.463456	1
GO:0032717	0.0437773	0.995953	2	11	negative regulation of interleukin-8 production	BP	0.463456	1
GO:0072520	0.0437783	0.995953	2	11	seminiferous tubule development	BP	0.463456	1
GO:1903978	0.0437783	0.995953	2	11	regulation of microglial cell activation	BP	0.463456	1
GO:0043031	0.0437786	0.995953	2	11	negative regulation of macrophage activation	BP	0.463456	1
GO:0010934	0.0437802	0.995953	2	11	macrophage cytokine production	BP	0.463456	1
GO:0033623	0.0437805	0.995953	2	11	regulation of integrin activation	BP	0.463456	1
GO:0043951	0.0437808	0.995953	2	11	negative regulation of cAMP-mediated signaling	BP	0.463456	1
GO:0034356	0.0437812	0.995953	2	11	NAD biosynthesis via nicotinamide riboside salvage pathway	BP	0.463456	1
GO:1902074	0.0437813	0.995953	2	11	response to salt	BP	0.463456	1
GO:0045779	0.0437813	0.995953	2	11	negative regulation of bone resorption	BP	0.463456	1
GO:0046851	0.0437813	0.995953	2	11	negative regulation of bone remodeling	BP	0.463456	1
GO:0002903	0.0437814	0.995953	2	11	negative regulation of B cell apoptotic process	BP	0.463456	1
GO:0015732	0.0437814	0.995953	2	11	prostaglandin transport	BP	0.463456	1
GO:0045064	0.0437825	0.995952	2	11	T-helper 2 cell differentiation	BP	0.463456	1
GO:0032688	0.0437829	0.995952	2	11	negative regulation of interferon-beta production	BP	0.463456	1
GO:0022010	0.0437832	0.995952	2	11	central nervous system myelination	BP	0.463456	1
GO:0032291	0.0437832	0.995952	2	11	axon ensheathment in central nervous system	BP	0.463456	1
GO:0030879	0.0445235	0.98376	7	105	mammary gland development	BP	0.470964	1
GO:0031100	0.0452499	0.986906	5	63	animal organ regeneration	BP	0.476342	1
GO:0046849	0.0452524	0.986906	5	63	bone remodeling	BP	0.476342	1
565	0.0453083	0.992093	3	26	NA	NA	0.476342	1
GO:2000404	0.0453088	0.992093	3	26	regulation of T cell migration	BP	0.476342	1
GO:0050798	0.0453097	0.992092	3	26	activated T cell proliferation	BP	0.476342	1
GO:0006658	0.0453108	0.992092	3	26	phosphatidylserine metabolic process	BP	0.476342	1
GO:0042311	0.0453114	0.992092	3	26	vasodilation	BP	0.476342	1
GO:0045058	0.045313	0.992092	3	26	T cell selection	BP	0.476342	1
GO:0015949	0.0453137	0.992091	3	26	nucleobase-containing small molecule interconversion	BP	0.476342	1
GO:0040007	0.0455713	0.970765	30	701	growth	BP	0.478719	1
GO:0019724	0.0459021	0.984745	6	84	B cell mediated immunity	BP	0.481627	1
GO:0009799	0.0459114	0.984741	6	84	specification of symmetry	BP	0.481627	1
GO:0010718	0.0465939	0.988789	4	44	positive regulation of epithelial to mesenchymal transition	BP	0.487811	1
GO:0010883	0.046597	0.988788	4	44	regulation of lipid storage	BP	0.487811	1
GO:0045453	0.0465971	0.988788	4	44	bone resorption	BP	0.487811	1
GO:0045137	0.0469819	0.980062	9	152	development of primary sexual characteristics	BP	0.491501	1
GO:0071248	0.0473025	0.98111	8	129	cellular response to metal ion	BP	0.494514	1
GO:0060191	0.0478845	0.98592	5	64	regulation of lipase activity	BP	0.500255	1
GO:0001508	0.0481717	0.983798	6	85	action potential	BP	0.50291	1
GO:0031214	0.0484488	0.981993	7	107	biomineral tissue development	BP	0.505456	1
GO:0009612	0.0486232	0.979231	9	153	response to mechanical stimulus	BP	0.506928	1
GO:0006022	0.0491152	0.980235	8	130	aminoglycan metabolic process	BP	0.511273	1
GO:0071902	0.0491396	0.975261	13	251	positive regulation of protein serine/threonine kinase activity	BP	0.511273	1
GO:0050817	0.0491408	0.97526	13	251	coagulation	BP	0.511273	1
GO:1904894	0.0498418	0.990939	3	27	positive regulation of receptor signaling pathway via STAT	BP	0.516428	1
GO:0032735	0.0498425	0.990939	3	27	positive regulation of interleukin-12 production	BP	0.516428	1
GO:0030262	0.0498429	0.990939	3	27	apoptotic nuclear changes	BP	0.516428	1
GO:0051281	0.0498439	0.990939	3	27	positive regulation of release of sequestered calcium ion into cytosol	BP	0.516428	1
GO:0046636	0.0498456	0.990938	3	27	negative regulation of alpha-beta T cell activation	BP	0.516428	1
GO:0071168	0.0498474	0.990938	3	27	protein localization to chromatin	BP	0.516428	1
GO:0060193	0.0499354	0.987701	4	45	positive regulation of lipase activity	BP	0.516428	1
4612	0.0499374	0.987701	4	45	NA	NA	0.516428	1
GO:0045685	0.0499419	0.987699	4	45	regulation of glial cell differentiation	BP	0.516428	1
GO:0110148	0.0504939	0.981058	7	108	biomineralization	BP	0.52088	1
GO:0007548	0.0505	0.97715	10	178	sex differentiation	BP	0.52088	1
GO:0043491	0.0505042	0.977147	10	178	protein kinase B signaling	BP	0.52088	1
GO:0030001	0.0505094	0.973087	15	303	metal ion transport	BP	0.52088	1
GO:0002708	0.0506197	0.984879	5	65	positive regulation of lymphocyte mediated immunity	BP	0.521664	1
GO:0048240	0.0514723	0.994728	2	12	sperm capacitation	BP	0.523138	1
592	0.0514735	0.994728	2	12	NA	NA	0.523138	1
GO:0043901	0.0514749	0.994728	2	12	negative regulation of multi-organism process	BP	0.523138	1
GO:0002693	0.0514797	0.994727	2	12	positive regulation of cellular extravasation	BP	0.523138	1
GO:0016446	0.0514807	0.994727	2	12	somatic hypermutation of immunoglobulin genes	BP	0.523138	1
GO:0032891	0.0514809	0.994727	2	12	negative regulation of organic acid transport	BP	0.523138	1
GO:0060307	0.0514814	0.994727	2	12	regulation of ventricular cardiac muscle cell membrane repolarization	BP	0.523138	1
GO:0042481	0.0514819	0.994727	2	12	regulation of odontogenesis	BP	0.523138	1
GO:0090085	0.0514819	0.994727	2	12	regulation of protein deubiquitination	BP	0.523138	1
GO:0020027	0.0514819	0.994727	2	12	hemoglobin metabolic process	BP	0.523138	1
GO:0006586	0.0514825	0.994727	2	12	indolalkylamine metabolic process	BP	0.523138	1
GO:0070431	0.0514827	0.994727	2	12	nucleotide-binding oligomerization domain containing 2 signaling pathway	BP	0.523138	1
GO:1903799	0.0514827	0.994727	2	12	negative regulation of production of miRNAs involved in gene silencing by miRNA	BP	0.523138	1
GO:0009130	0.0514833	0.994726	2	12	pyrimidine nucleoside monophosphate biosynthetic process	BP	0.523138	1
GO:1902170	0.0514833	0.994726	2	12	cellular response to reactive nitrogen species	BP	0.523138	1
GO:0090103	0.0514835	0.994726	2	12	cochlea morphogenesis	BP	0.523138	1
GO:0090051	0.0514837	0.994726	2	12	negative regulation of cell migration involved in sprouting angiogenesis	BP	0.523138	1
GO:0072109	0.051484	0.994726	2	12	glomerular mesangium development	BP	0.523138	1
GO:0007100	0.0514846	0.994726	2	12	mitotic centrosome separation	BP	0.523138	1
GO:0061042	0.0514847	0.994726	2	12	vascular wound healing	BP	0.523138	1
GO:0045623	0.0514849	0.994726	2	12	negative regulation of T-helper cell differentiation	BP	0.523138	1
GO:0009314	0.0516997	0.971184	17	356	response to radiation	BP	0.52497	1
GO:0010001	0.0520172	0.977496	9	155	glial cell differentiation	BP	0.527841	1
GO:0048871	0.0528124	0.970484	17	357	multicellular organismal homeostasis	BP	0.535553	1
4010	0.0530047	0.97477	11	204	NA	NA	0.537145	1
GO:0050778	0.0532416	0.968714	20	437	positive regulation of immune response	BP	0.539186	1
4975	0.0545774	0.989685	3	28	NA	NA	0.541468	1
GO:0030574	0.0545869	0.989682	3	28	collagen catabolic process	BP	0.541468	1
GO:0019362	0.0545872	0.989682	3	28	pyridine nucleotide metabolic process	BP	0.541468	1
GO:0046496	0.0545872	0.989682	3	28	nicotinamide nucleotide metabolic process	BP	0.541468	1
GO:0072525	0.0545881	0.989682	3	28	pyridine-containing compound biosynthetic process	BP	0.541468	1
GO:0022602	0.0545896	0.989681	3	28	ovulation cycle process	BP	0.541468	1
GO:0007568	0.0547111	0.972865	12	230	aging	BP	0.541468	1
GO:0032479	0.0547484	0.979084	7	110	regulation of type I interferon production	BP	0.541468	1
GO:0006024	0.0553458	0.980727	6	88	glycosaminoglycan biosynthetic process	BP	0.541468	1
GO:0016525	0.0563526	0.982641	5	67	negative regulation of angiogenesis	BP	0.541468	1
GO:0032606	0.0569558	0.978045	7	111	type I interferon production	BP	0.541468	1
GO:0009725	0.0569842	0.963247	28	660	response to hormone	BP	0.541468	1
GO:2001259	0.0570178	0.98531	4	47	positive regulation of cation channel activity	BP	0.541468	1
GO:0060255	0.0579554	0.953081	163	4758	regulation of macromolecule metabolic process	BP	0.541468	1
GO:0019538	0.0592721	0.952134	151	4383	protein metabolic process	BP	0.541468	1
GO:2000117	0.0593414	0.981446	5	68	negative regulation of cysteine-type endopeptidase activity	BP	0.541468	1
GO:1903035	0.059351	0.981442	5	68	negative regulation of response to wounding	BP	0.541468	1
GO:1901343	0.0593522	0.981441	5	68	negative regulation of vasculature development	BP	0.541468	1
GO:2000181	0.0593522	0.981441	5	68	negative regulation of blood vessel morphogenesis	BP	0.541468	1
GO:0097421	0.0595352	0.988318	3	29	liver regeneration	BP	0.541468	1
GO:0010742	0.0595356	0.988318	3	29	macrophage derived foam cell differentiation	BP	0.541468	1
GO:0090077	0.0595356	0.988318	3	29	foam cell differentiation	BP	0.541468	1
GO:0006921	0.0595365	0.988318	3	29	cellular component disassembly involved in execution phase of apoptosis	BP	0.541468	1
GO:0032728	0.0595421	0.988316	3	29	positive regulation of interferon-beta production	BP	0.541468	1
GO:0071354	0.0595423	0.988316	3	29	cellular response to interleukin-6	BP	0.541468	1
GO:0060192	0.0596096	0.993303	2	13	negative regulation of lipase activity	BP	0.541468	1
GO:1901623	0.059611	0.993303	2	13	regulation of lymphocyte chemotaxis	BP	0.541468	1
GO:0090025	0.0596167	0.993302	2	13	regulation of monocyte chemotaxis	BP	0.541468	1
GO:0010818	0.0596175	0.993302	2	13	T cell chemotaxis	BP	0.541468	1
GO:0036150	0.059618	0.993302	2	13	phosphatidylserine acyl-chain remodeling	BP	0.541468	1
GO:0010744	0.0596185	0.993302	2	13	positive regulation of macrophage derived foam cell differentiation	BP	0.541468	1
GO:0002438	0.0596187	0.993302	2	13	acute inflammatory response to antigenic stimulus	BP	0.541468	1
GO:0071731	0.0596214	0.993301	2	13	response to nitric oxide	BP	0.541468	1
GO:0002566	0.0596232	0.993301	2	13	somatic diversification of immune receptors via somatic mutation	BP	0.541468	1
GO:2001185	0.0596234	0.993301	2	13	regulation of CD8-positive, alpha-beta T cell activation	BP	0.541468	1
GO:0060252	0.0596235	0.993301	2	13	positive regulation of glial cell proliferation	BP	0.541468	1
GO:0034104	0.0596236	0.993301	2	13	negative regulation of tissue remodeling	BP	0.541468	1
GO:0033631	0.0596239	0.993301	2	13	cell-cell adhesion mediated by integrin	BP	0.541468	1
GO:0051984	0.0596241	0.993301	2	13	positive regulation of chromosome segregation	BP	0.541468	1
GO:0009173	0.0596241	0.993301	2	13	pyrimidine ribonucleoside monophosphate metabolic process	BP	0.541468	1
GO:0046049	0.0596241	0.993301	2	13	UMP metabolic process	BP	0.541468	1
GO:0060749	0.0596253	0.9933	2	13	mammary gland alveolus development	BP	0.541468	1
GO:0061377	0.0596253	0.9933	2	13	mammary gland lobule development	BP	0.541468	1
GO:1901678	0.0596256	0.9933	2	13	iron coordination entity transport	BP	0.541468	1
GO:0090136	0.0596263	0.9933	2	13	epithelial cell-cell adhesion	BP	0.541468	1
GO:0045061	0.0596265	0.9933	2	13	thymic T cell selection	BP	0.541468	1
GO:0061081	0.0596267	0.9933	2	13	positive regulation of myeloid leukocyte cytokine production involved in immune response	BP	0.541468	1
GO:0070365	0.0596268	0.9933	2	13	hepatocyte differentiation	BP	0.541468	1
GO:0097067	0.0596268	0.9933	2	13	cellular response to thyroid hormone stimulus	BP	0.541468	1
GO:0072425	0.0596271	0.9933	2	13	signal transduction involved in G2 DNA damage checkpoint	BP	0.541468	1
GO:0030730	0.0596271	0.9933	2	13	sequestering of triglyceride	BP	0.541468	1
GO:0051299	0.0596273	0.9933	2	13	centrosome separation	BP	0.541468	1
GO:0060384	0.0596277	0.9933	2	13	innervation	BP	0.541468	1
GO:0035331	0.0596278	0.9933	2	13	negative regulation of hippo signaling	BP	0.541468	1
GO:0001325	0.0596278	0.9933	2	13	formation of extrachromosomal circular DNA	BP	0.541468	1
GO:0090656	0.0596278	0.9933	2	13	t-circle formation	BP	0.541468	1
GO:0090737	0.0596278	0.9933	2	13	telomere maintenance via telomere trimming	BP	0.541468	1
GO:0009887	0.0596384	0.961063	29	691	animal organ morphogenesis	BP	0.541468	1
GO:0006023	0.060469	0.978466	6	90	aminoglycan biosynthetic process	BP	0.541468	1
GO:0045669	0.0607437	0.984008	4	48	positive regulation of osteoblast differentiation	BP	0.541468	1
GO:0014823	0.060748	0.984007	4	48	response to activity	BP	0.541468	1
GO:0045824	0.0607484	0.984007	4	48	negative regulation of innate immune response	BP	0.541468	1
GO:0003143	0.0607496	0.984006	4	48	embryonic heart tube morphogenesis	BP	0.541468	1
GO:1902476	0.0607521	0.984005	4	48	chloride transmembrane transport	BP	0.541468	1
GO:2000501	0.0609813	0.999043	1	2	regulation of natural killer cell chemotaxis	BP	0.541468	1
GO:1903720	0.0609856	0.999043	1	2	negative regulation of I-kappaB phosphorylation	BP	0.541468	1
GO:0044866	0.0609903	0.999043	1	2	modulation by host of viral exo-alpha-sialidase activity	BP	0.541468	1
GO:0044867	0.0609903	0.999043	1	2	modulation by host of viral catalytic activity	BP	0.541468	1
GO:0044869	0.0609903	0.999043	1	2	negative regulation by host of viral exo-alpha-sialidase activity	BP	0.541468	1
GO:0044870	0.0609903	0.999043	1	2	modulation by host of viral glycoprotein metabolic process	BP	0.541468	1
GO:0044871	0.0609903	0.999043	1	2	negative regulation by host of viral glycoprotein metabolic process	BP	0.541468	1
GO:0052403	0.0609903	0.999043	1	2	negative regulation by host of symbiont catalytic activity	BP	0.541468	1
GO:1903016	0.0609903	0.999043	1	2	negative regulation of exo-alpha-sialidase activity	BP	0.541468	1
GO:0035606	0.0609911	0.999043	1	2	peptidyl-cysteine S-trans-nitrosylation	BP	0.541468	1
GO:0034021	0.0609947	0.999043	1	2	response to silicon dioxide	BP	0.541468	1
GO:1901740	0.0609995	0.999043	1	2	negative regulation of myoblast fusion	BP	0.541468	1
GO:0043377	0.0610001	0.999043	1	2	negative regulation of CD8-positive, alpha-beta T cell differentiation	BP	0.541468	1
GO:0002361	0.0610007	0.999043	1	2	CD4-positive, CD25-positive, alpha-beta regulatory T cell differentiation	BP	0.541468	1
GO:0032829	0.0610007	0.999043	1	2	regulation of CD4-positive, CD25-positive, alpha-beta regulatory T cell differentiation	BP	0.541468	1
GO:0032831	0.0610007	0.999043	1	2	positive regulation of CD4-positive, CD25-positive, alpha-beta regulatory T cell differentiation	BP	0.541468	1
GO:0018262	0.0610009	0.999043	1	2	isopeptide cross-linking	BP	0.541468	1
GO:0072679	0.0610014	0.999043	1	2	thymocyte migration	BP	0.541468	1
GO:1900004	0.0610029	0.999043	1	2	negative regulation of serine-type endopeptidase activity	BP	0.541468	1
GO:1902572	0.0610029	0.999043	1	2	negative regulation of serine-type peptidase activity	BP	0.541468	1
GO:0003354	0.0610033	0.999042	1	2	negative regulation of cilium movement	BP	0.541468	1
GO:1901318	0.0610033	0.999042	1	2	negative regulation of flagellated sperm motility	BP	0.541468	1
GO:1902020	0.0610033	0.999042	1	2	negative regulation of cilium-dependent cell motility	BP	0.541468	1
GO:1990785	0.0610052	0.999042	1	2	response to water-immersion restraint stress	BP	0.541468	1
GO:0060265	0.0610074	0.999042	1	2	positive regulation of respiratory burst involved in inflammatory response	BP	0.541468	1
GO:0015920	0.0610074	0.999042	1	2	lipopolysaccharide transport	BP	0.541468	1
GO:0038169	0.0610079	0.999042	1	2	somatostatin receptor signaling pathway	BP	0.541468	1
GO:0038170	0.0610079	0.999042	1	2	somatostatin signaling pathway	BP	0.541468	1
GO:0070101	0.061008	0.999042	1	2	positive regulation of chemokine-mediated signaling pathway	BP	0.541468	1
GO:1903804	0.0610084	0.999042	1	2	glycine import across plasma membrane	BP	0.541468	1
GO:1905319	0.0610095	0.999042	1	2	mesenchymal stem cell migration	BP	0.541468	1
GO:1905320	0.0610095	0.999042	1	2	regulation of mesenchymal stem cell migration	BP	0.541468	1
GO:1905322	0.0610095	0.999042	1	2	positive regulation of mesenchymal stem cell migration	BP	0.541468	1
GO:0045110	0.0610097	0.999042	1	2	intermediate filament bundle assembly	BP	0.541468	1
GO:0097029	0.06101	0.999042	1	2	mature conventional dendritic cell differentiation	BP	0.541468	1
GO:0010729	0.06101	0.999042	1	2	positive regulation of hydrogen peroxide biosynthetic process	BP	0.541468	1
GO:0018199	0.0610104	0.999042	1	2	peptidyl-glutamine modification	BP	0.541468	1
GO:0018352	0.0610105	0.999042	1	2	protein-pyridoxal-5-phosphate linkage	BP	0.541468	1
GO:0072355	0.0610106	0.999042	1	2	histone H3-T3 phosphorylation	BP	0.541468	1
GO:2000525	0.0610109	0.999042	1	2	positive regulation of T cell costimulation	BP	0.541468	1
GO:0097022	0.0610109	0.999042	1	2	lymphocyte migration into lymph node	BP	0.541468	1
GO:0043420	0.0610111	0.999042	1	2	anthranilate metabolic process	BP	0.541468	1
GO:0042942	0.0610112	0.999042	1	2	D-serine transport	BP	0.541468	1
GO:0090362	0.0610113	0.999042	1	2	positive regulation of platelet-derived growth factor production	BP	0.541468	1
GO:0034124	0.0610115	0.999042	1	2	regulation of MyD88-dependent toll-like receptor signaling pathway	BP	0.541468	1
GO:0043007	0.0610116	0.999042	1	2	maintenance of rDNA	BP	0.541468	1
GO:0051066	0.0610118	0.999042	1	2	dihydrobiopterin metabolic process	BP	0.541468	1
GO:0002384	0.0610118	0.999042	1	2	hepatic immune response	BP	0.541468	1
GO:0032625	0.0610118	0.999042	1	2	interleukin-21 production	BP	0.541468	1
GO:0034699	0.0610121	0.999042	1	2	response to luteinizing hormone	BP	0.541468	1
GO:0072356	0.0610123	0.999042	1	2	chromosome passenger complex localization to kinetochore	BP	0.541468	1
GO:1902298	0.0610123	0.999042	1	2	cell cycle DNA replication maintenance of fidelity	BP	0.541468	1
GO:1990426	0.0610123	0.999042	1	2	mitotic recombination-dependent replication fork processing	BP	0.541468	1
GO:1990505	0.0610123	0.999042	1	2	mitotic DNA replication maintenance of fidelity	BP	0.541468	1
GO:0007056	0.0610124	0.999042	1	2	spindle assembly involved in female meiosis	BP	0.541468	1
GO:0007057	0.0610124	0.999042	1	2	spindle assembly involved in female meiosis I	BP	0.541468	1
GO:0061966	0.0610125	0.999042	1	2	establishment of left/right asymmetry	BP	0.541468	1
GO:0034140	0.0610125	0.999042	1	2	negative regulation of toll-like receptor 3 signaling pathway	BP	0.541468	1
GO:1903487	0.0610127	0.999042	1	2	regulation of lactation	BP	0.541468	1
GO:0019442	0.0610128	0.999042	1	2	tryptophan catabolic process to acetyl-CoA	BP	0.541468	1
GO:0033092	0.0610128	0.999042	1	2	positive regulation of immature T cell proliferation in thymus	BP	0.541468	1
GO:0035504	0.0610128	0.999042	1	2	regulation of myosin light chain kinase activity	BP	0.541468	1
GO:0035505	0.0610128	0.999042	1	2	positive regulation of myosin light chain kinase activity	BP	0.541468	1
GO:0000294	0.0610129	0.999042	1	2	nuclear-transcribed mRNA catabolic process, endonucleolytic cleavage-dependent decay	BP	0.541468	1
GO:0042427	0.0610129	0.999042	1	2	serotonin biosynthetic process	BP	0.541468	1
GO:0021693	0.061013	0.999042	1	2	cerebellar Purkinje cell layer structural organization	BP	0.541468	1
GO:0021698	0.061013	0.999042	1	2	cerebellar cortex structural organization	BP	0.541468	1
GO:0035691	0.061013	0.999042	1	2	macrophage migration inhibitory factor signaling pathway	BP	0.541468	1
GO:2000446	0.061013	0.999042	1	2	regulation of macrophage migration inhibitory factor signaling pathway	BP	0.541468	1
GO:0014738	0.0610132	0.999042	1	2	regulation of muscle hyperplasia	BP	0.541468	1
GO:0034769	0.0610133	0.999042	1	2	basement membrane disassembly	BP	0.541468	1
GO:2000777	0.0610134	0.999042	1	2	positive regulation of proteasomal ubiquitin-dependent protein catabolic process involved in cellular response to hypoxia	BP	0.541468	1
GO:0060357	0.0610134	0.999042	1	2	regulation of leucine import	BP	0.541468	1
GO:0060358	0.0610134	0.999042	1	2	negative regulation of leucine import	BP	0.541468	1
GO:1905532	0.0610134	0.999042	1	2	regulation of leucine import across plasma membrane	BP	0.541468	1
GO:1905533	0.0610134	0.999042	1	2	negative regulation of leucine import across plasma membrane	BP	0.541468	1
GO:1904995	0.0610134	0.999042	1	2	negative regulation of leukocyte adhesion to vascular endothelial cell	BP	0.541468	1
GO:2000342	0.0610134	0.999042	1	2	negative regulation of chemokine (C-X-C motif) ligand 2 production	BP	0.541468	1
GO:1904997	0.0610134	0.999042	1	2	regulation of leukocyte adhesion to arterial endothelial cell	BP	0.541468	1
GO:1904170	0.0610134	0.999042	1	2	regulation of bleb assembly	BP	0.541468	1
GO:1904172	0.0610134	0.999042	1	2	positive regulation of bleb assembly	BP	0.541468	1
GO:0072209	0.0610135	0.999042	1	2	metanephric mesangial cell differentiation	BP	0.541468	1
GO:0072254	0.0610135	0.999042	1	2	metanephric glomerular mesangial cell differentiation	BP	0.541468	1
GO:0036298	0.0610135	0.999042	1	2	recombinational interstrand cross-link repair	BP	0.541468	1
GO:0045626	0.0610135	0.999042	1	2	negative regulation of T-helper 1 cell differentiation	BP	0.541468	1
GO:0044467	0.0610135	0.999042	1	2	glial cell-derived neurotrophic factor production	BP	0.541468	1
GO:1900166	0.0610135	0.999042	1	2	regulation of glial cell-derived neurotrophic factor production	BP	0.541468	1
GO:1900168	0.0610135	0.999042	1	2	positive regulation of glial cell-derived neurotrophic factor production	BP	0.541468	1
GO:0006196	0.0610135	0.999042	1	2	AMP catabolic process	BP	0.541468	1
GO:0042495	0.0610135	0.999042	1	2	detection of triacyl bacterial lipopeptide	BP	0.541468	1
GO:0072535	0.0610135	0.999042	1	2	tumor necrosis factor (ligand) superfamily member 11 production	BP	0.541468	1
GO:2000307	0.0610135	0.999042	1	2	regulation of tumor necrosis factor (ligand) superfamily member 11 production	BP	0.541468	1
GO:0002415	0.0610135	0.999042	1	2	immunoglobulin transcytosis in epithelial cells mediated by polymeric immunoglobulin receptor	BP	0.541468	1
GO:2000349	0.0610135	0.999042	1	2	negative regulation of CD40 signaling pathway	BP	0.541468	1
GO:0051673	0.0610135	0.999042	1	2	membrane disruption in other organism	BP	0.541468	1
GO:1903971	0.0610135	0.999042	1	2	positive regulation of response to macrophage colony-stimulating factor	BP	0.541468	1
GO:1903974	0.0610135	0.999042	1	2	positive regulation of cellular response to macrophage colony-stimulating factor stimulus	BP	0.541468	1
GO:1904466	0.0610135	0.999042	1	2	positive regulation of matrix metallopeptidase secretion	BP	0.541468	1
GO:0034146	0.0610135	0.999042	1	2	toll-like receptor 5 signaling pathway	BP	0.541468	1
GO:0042488	0.0610135	0.999042	1	2	positive regulation of odontogenesis of dentin-containing tooth	BP	0.541468	1
GO:0042496	0.0610135	0.999042	1	2	detection of diacyl bacterial lipopeptide	BP	0.541468	1
GO:0046167	0.0610135	0.999042	1	2	glycerol-3-phosphate biosynthetic process	BP	0.541468	1
GO:0014005	0.0610135	0.999042	1	2	microglia development	BP	0.541468	1
GO:0031106	0.0610135	0.999042	1	2	septin ring organization	BP	0.541468	1
GO:0044779	0.0610135	0.999042	1	2	meiotic spindle checkpoint	BP	0.541468	1
GO:1901994	0.0610135	0.999042	1	2	negative regulation of meiotic cell cycle phase transition	BP	0.541468	1
GO:1902103	0.0610135	0.999042	1	2	negative regulation of metaphase/anaphase transition of meiotic cell cycle	BP	0.541468	1
GO:1905133	0.0610135	0.999042	1	2	negative regulation of meiotic chromosome separation	BP	0.541468	1
GO:0032601	0.0610135	0.999042	1	2	connective tissue growth factor production	BP	0.541468	1
GO:0032643	0.0610135	0.999042	1	2	regulation of connective tissue growth factor production	BP	0.541468	1
GO:0070425	0.0610135	0.999042	1	2	negative regulation of nucleotide-binding oligomerization domain containing signaling pathway	BP	0.541468	1
GO:0070433	0.0610135	0.999042	1	2	negative regulation of nucleotide-binding oligomerization domain containing 2 signaling pathway	BP	0.541468	1
GO:1902226	0.0610135	0.999042	1	2	regulation of macrophage colony-stimulating factor signaling pathway	BP	0.541468	1
GO:0007284	0.0610135	0.999042	1	2	spermatogonial cell division	BP	0.541468	1
GO:0044501	0.0610135	0.999042	1	2	modulation of signal transduction in other organism	BP	0.541468	1
GO:0052027	0.0610135	0.999042	1	2	modulation by symbiont of host signal transduction pathway	BP	0.541468	1
GO:0060763	0.0610135	0.999042	1	2	mammary duct terminal end bud growth	BP	0.541468	1
GO:0045870	0.0610135	0.999042	1	2	positive regulation of single stranded viral RNA replication via double stranded DNA intermediate	BP	0.541468	1
GO:0038172	0.0610135	0.999042	1	2	interleukin-33-mediated signaling pathway	BP	0.541468	1
GO:1903436	0.0610135	0.999042	1	2	regulation of mitotic cytokinetic process	BP	0.541468	1
GO:1903438	0.0610135	0.999042	1	2	positive regulation of mitotic cytokinetic process	BP	0.541468	1
GO:1903490	0.0610135	0.999042	1	2	positive regulation of mitotic cytokinesis	BP	0.541468	1
GO:0033037	0.0610135	0.999042	1	2	polysaccharide localization	BP	0.541468	1
GO:1990079	0.0610135	0.999042	1	2	cartilage homeostasis	BP	0.541468	1
GO:0006876	0.0610135	0.999042	1	2	cellular cadmium ion homeostasis	BP	0.541468	1
GO:0055073	0.0610135	0.999042	1	2	cadmium ion homeostasis	BP	0.541468	1
GO:1904383	0.0610135	0.999042	1	2	response to sodium phosphate	BP	0.541468	1
GO:0061789	0.0610135	0.999042	1	2	dense core granule priming	BP	0.541468	1
GO:0086028	0.0610135	0.999042	1	2	bundle of His cell to Purkinje myocyte signaling	BP	0.541468	1
GO:0086043	0.0610135	0.999042	1	2	bundle of His cell action potential	BP	0.541468	1
GO:0086048	0.0610135	0.999042	1	2	membrane depolarization during bundle of His cell action potential	BP	0.541468	1
GO:0014846	0.0610135	0.999042	1	2	esophagus smooth muscle contraction	BP	0.541468	1
GO:1902631	0.0610135	0.999042	1	2	negative regulation of membrane hyperpolarization	BP	0.541468	1
GO:1902214	0.0610135	0.999042	1	2	regulation of interleukin-4-mediated signaling pathway	BP	0.541468	1
GO:0072275	0.0610135	0.999042	1	2	metanephric glomerulus morphogenesis	BP	0.541468	1
GO:0072276	0.0610135	0.999042	1	2	metanephric glomerulus vasculature morphogenesis	BP	0.541468	1
GO:0072277	0.0610135	0.999042	1	2	metanephric glomerular capillary formation	BP	0.541468	1
GO:0000706	0.0610135	0.999042	1	2	meiotic DNA double-strand break processing	BP	0.541468	1
GO:0060281	0.0610135	0.999042	1	2	regulation of oocyte development	BP	0.541468	1
GO:1905879	0.0610135	0.999042	1	2	regulation of oogenesis	BP	0.541468	1
GO:0070729	0.0610135	0.999042	1	2	cyclic nucleotide transport	BP	0.541468	1
GO:0001306	0.0610135	0.999042	1	2	age-dependent response to oxidative stress	BP	0.541468	1
GO:0007571	0.0610135	0.999042	1	2	age-dependent general metabolic decline	BP	0.541468	1
GO:2000620	0.0610135	0.999042	1	2	positive regulation of histone H4-K16 acetylation	BP	0.541468	1
GO:0090679	0.0610135	0.999042	1	2	cell differentiation involved in phenotypic switching	BP	0.541468	1
GO:1905420	0.0610135	0.999042	1	2	vascular associated smooth muscle cell differentiation involved in phenotypic switching	BP	0.541468	1
GO:1905915	0.0610135	0.999042	1	2	regulation of cell differentiation involved in phenotypic switching	BP	0.541468	1
GO:1905930	0.0610135	0.999042	1	2	regulation of vascular associated smooth muscle cell differentiation involved in phenotypic switching	BP	0.541468	1
GO:1904427	0.0646045	0.982628	4	49	positive regulation of calcium ion transmembrane transport	BP	0.572134	1
GO:0006026	0.0646058	0.982628	4	49	aminoglycan catabolic process	BP	0.572134	1
GO:0031640	0.0646758	0.986847	3	30	killing of cells of other organism	BP	0.572134	1
GO:0046627	0.0646909	0.986842	3	30	negative regulation of insulin receptor signaling pathway	BP	0.572134	1
GO:0015804	0.0646931	0.986842	3	30	neutral amino acid transport	BP	0.572134	1
GO:0090102	0.0646947	0.986841	3	30	cochlea development	BP	0.572134	1
GO:0019915	0.0656222	0.978874	5	70	lipid storage	BP	0.579672	1
GO:0071887	0.0656232	0.978873	5	70	leukocyte apoptotic process	BP	0.579672	1
GO:0001906	0.0658464	0.976035	6	92	cell killing	BP	0.581085	1
GO:0002040	0.0658596	0.976029	6	92	sprouting angiogenesis	BP	0.581085	1
GO:2000116	0.0678505	0.967623	10	188	regulation of cysteine-type endopeptidase activity	BP	0.591237	1
GO:0002385	0.0681443	0.991673	2	14	mucosal immune response	BP	0.591237	1
GO:0050907	0.0681566	0.99167	2	14	detection of chemical stimulus involved in sensory perception	BP	0.591237	1
GO:0007096	0.0681646	0.991669	2	14	regulation of exit from mitosis	BP	0.591237	1
GO:0042104	0.0681653	0.991669	2	14	positive regulation of activated T cell proliferation	BP	0.591237	1
GO:1903019	0.0681656	0.991669	2	14	negative regulation of glycoprotein metabolic process	BP	0.591237	1
GO:0098581	0.0681671	0.991668	2	14	detection of external biotic stimulus	BP	0.591237	1
GO:0010225	0.0681686	0.991668	2	14	response to UV-C	BP	0.591237	1
GO:0000712	0.0681693	0.991668	2	14	resolution of meiotic recombination intermediates	BP	0.591237	1
GO:0060142	0.0681693	0.991668	2	14	regulation of syncytium formation by plasma membrane fusion	BP	0.591237	1
GO:0010310	0.0681695	0.991668	2	14	regulation of hydrogen peroxide metabolic process	BP	0.591237	1
GO:0002360	0.0681709	0.991668	2	14	T cell lineage commitment	BP	0.591237	1
GO:0045624	0.0681715	0.991667	2	14	positive regulation of T-helper cell differentiation	BP	0.591237	1
GO:0090231	0.0681716	0.991667	2	14	regulation of spindle checkpoint	BP	0.591237	1
GO:0090266	0.0681716	0.991667	2	14	regulation of mitotic cell cycle spindle assembly checkpoint	BP	0.591237	1
GO:1903504	0.0681716	0.991667	2	14	regulation of mitotic spindle checkpoint	BP	0.591237	1
GO:0099625	0.068172	0.991667	2	14	ventricular cardiac muscle cell membrane repolarization	BP	0.591237	1
GO:0036037	0.0681722	0.991667	2	14	CD8-positive, alpha-beta T cell activation	BP	0.591237	1
GO:0099623	0.0681728	0.991667	2	14	regulation of cardiac muscle cell membrane repolarization	BP	0.591237	1
GO:0036336	0.0681728	0.991667	2	14	dendritic cell migration	BP	0.591237	1
GO:0035067	0.0681737	0.991667	2	14	negative regulation of histone acetylation	BP	0.591237	1
GO:0045842	0.0681743	0.991667	2	14	positive regulation of mitotic metaphase/anaphase transition	BP	0.591237	1
GO:1901970	0.0681743	0.991667	2	14	positive regulation of mitotic sister chromatid separation	BP	0.591237	1
GO:0048308	0.0681751	0.991667	2	14	organelle inheritance	BP	0.591237	1
GO:0048313	0.0681751	0.991667	2	14	Golgi inheritance	BP	0.591237	1
GO:0036158	0.0681752	0.991667	2	14	outer dynein arm assembly	BP	0.591237	1
770	0.0681755	0.991667	2	14	NA	NA	0.591237	1
GO:0007221	0.068176	0.991667	2	14	positive regulation of transcription of Notch receptor target	BP	0.591237	1
GO:0072567	0.0681763	0.991667	2	14	chemokine (C-X-C motif) ligand 2 production	BP	0.591237	1
GO:2000341	0.0681763	0.991667	2	14	regulation of chemokine (C-X-C motif) ligand 2 production	BP	0.591237	1
GO:0060761	0.0685785	0.981176	4	50	negative regulation of response to cytokine stimulus	BP	0.593745	1
GO:0070509	0.0685815	0.981175	4	50	calcium ion import	BP	0.593745	1
GO:0022603	0.0685826	0.954288	30	729	regulation of anatomical structure morphogenesis	BP	0.593745	1
GO:0008584	0.0686548	0.974744	6	93	male gonad development	BP	0.594032	1
GO:0051928	0.0688827	0.977507	5	71	positive regulation of calcium ion transport	BP	0.595665	1
GO:0071715	0.070035	0.985256	3	31	icosanoid transport	BP	0.603337	1
GO:0032965	0.0700389	0.985255	3	31	regulation of collagen biosynthetic process	BP	0.603337	1
GO:0045923	0.0700401	0.985254	3	31	positive regulation of fatty acid metabolic process	BP	0.603337	1
4623	0.0700402	0.985254	3	31	NA	NA	0.603337	1
GO:0009156	0.0700409	0.985254	3	31	ribonucleoside monophosphate biosynthetic process	BP	0.603337	1
GO:0051973	0.0700471	0.985252	3	31	positive regulation of telomerase activity	BP	0.603337	1
GO:2000179	0.0700475	0.985252	3	31	positive regulation of neural precursor cell proliferation	BP	0.603337	1
GO:0071407	0.0702988	0.95853	18	398	cellular response to organic cyclic compound	BP	0.605159	1
GO:0070925	0.0704954	0.952888	30	731	organelle assembly	BP	0.606507	1
GO:1901796	0.0712595	0.967235	9	165	regulation of signal transduction by p53 class mediator	BP	0.612735	1
GO:0046546	0.071523	0.973409	6	94	development of primary male sexual characteristics	BP	0.614653	1
GO:0009100	0.0718789	0.959754	15	319	glycoprotein metabolic process	BP	0.617363	1
GO:0071158	0.0722426	0.976078	5	72	positive regulation of cell cycle arrest	BP	0.620136	1
GO:1903201	0.0726865	0.979643	4	51	regulation of oxidative stress-induced cell death	BP	0.62296	1
GO:2000106	0.0726911	0.979641	4	51	regulation of leukocyte apoptotic process	BP	0.62296	1
5410	0.0726943	0.97964	4	51	NA	NA	0.62296	1
GO:0051051	0.0739737	0.959333	14	294	negative regulation of transport	BP	0.633566	1
GO:0062013	0.0744634	0.972026	6	95	positive regulation of small molecule metabolic process	BP	0.637402	1
GO:1900744	0.0755853	0.983549	3	32	regulation of p38MAPK cascade	BP	0.644881	1
GO:2000780	0.0755861	0.983549	3	32	negative regulation of double-strand break repair	BP	0.644881	1
GO:1900077	0.0755865	0.983549	3	32	negative regulation of cellular response to insulin stimulus	BP	0.644881	1
GO:0001933	0.0755877	0.95831	14	295	negative regulation of protein phosphorylation	BP	0.644881	1
GO:0071539	0.0755909	0.983548	3	32	protein localization to centrosome	BP	0.644881	1
GO:0070741	0.0755916	0.983547	3	32	response to interleukin-6	BP	0.644881	1
GO:0002377	0.0756771	0.974595	5	73	immunoglobulin production	BP	0.644962	1
GO:0032414	0.0756858	0.974591	5	73	positive regulation of ion transmembrane transporter activity	BP	0.644962	1
GO:0032886	0.0757528	0.96311	10	192	regulation of microtubule-based process	BP	0.645171	1
GO:0043433	0.0765805	0.968394	7	119	negative regulation of DNA-binding transcription factor activity	BP	0.649368	1
GO:1901698	0.0767275	0.947328	33	823	response to nitrogen compound	BP	0.649368	1
5140	0.0769124	0.978031	4	52	NA	NA	0.649368	1
GO:0036152	0.0770802	0.989823	2	15	phosphatidylethanolamine acyl-chain remodeling	BP	0.649368	1
GO:0044342	0.077085	0.989822	2	15	type B pancreatic cell proliferation	BP	0.649368	1
GO:0035584	0.0770857	0.989822	2	15	calcium-mediated signaling using intracellular calcium source	BP	0.649368	1
GO:0019430	0.0770869	0.989822	2	15	removal of superoxide radicals	BP	0.649368	1
GO:0007252	0.077087	0.989822	2	15	I-kappaB phosphorylation	BP	0.649368	1
GO:0046134	0.0770903	0.989821	2	15	pyrimidine nucleoside biosynthetic process	BP	0.649368	1
GO:0002313	0.0770917	0.989821	2	15	mature B cell differentiation involved in immune response	BP	0.649368	1
GO:0071305	0.0770945	0.98982	2	15	cellular response to vitamin D	BP	0.649368	1
GO:0061050	0.0770959	0.98982	2	15	regulation of cell growth involved in cardiac muscle cell development	BP	0.649368	1
GO:0048143	0.0770959	0.98982	2	15	astrocyte activation	BP	0.649368	1
GO:0042430	0.077096	0.98982	2	15	indole-containing compound metabolic process	BP	0.649368	1
GO:0051444	0.0770962	0.98982	2	15	negative regulation of ubiquitin-protein transferase activity	BP	0.649368	1
GO:0002902	0.0770964	0.98982	2	15	regulation of B cell apoptotic process	BP	0.649368	1
GO:1902101	0.0770965	0.98982	2	15	positive regulation of metaphase/anaphase transition of cell cycle	BP	0.649368	1
GO:0060571	0.0770969	0.98982	2	15	morphogenesis of an epithelial fold	BP	0.649368	1
GO:0043371	0.0770992	0.989819	2	15	negative regulation of CD4-positive, alpha-beta T cell differentiation	BP	0.649368	1
GO:0071379	0.0770994	0.989819	2	15	cellular response to prostaglandin stimulus	BP	0.649368	1
GO:0071495	0.0774086	0.945202	39	997	cellular response to endogenous stimulus	BP	0.651612	1
GO:0060041	0.0774732	0.970593	6	96	retina development in camera-type eye	BP	0.651795	1
GO:1901564	0.0788193	0.935134	174	5156	organonitrogen compound metabolic process	BP	0.662753	1
4210	0.0792183	0.973043	5	74	NA	NA	0.665385	1
GO:0090100	0.0792198	0.973043	5	74	positive regulation of transmembrane receptor protein serine/threonine kinase signaling pathway	BP	0.665385	1
GO:0045596	0.0794952	0.951643	19	432	negative regulation of cell differentiation	BP	0.66733	1
GO:0002791	0.080993	0.958534	11	220	regulation of peptide secretion	BP	0.678785	1
GO:0010243	0.0810496	0.944736	31	770	response to organonitrogen compound	BP	0.678785	1
GO:0010660	0.0812535	0.976341	4	53	regulation of muscle cell apoptotic process	BP	0.678785	1
GO:0033077	0.081265	0.976337	4	53	T cell differentiation in thymus	BP	0.678785	1
GO:0045143	0.0813143	0.981727	3	33	homologous chromosome segregation	BP	0.678785	1
GO:0032731	0.0813168	0.981726	3	33	positive regulation of interleukin-1 beta production	BP	0.678785	1
GO:0010559	0.0813184	0.981726	3	33	regulation of glycoprotein biosynthetic process	BP	0.678785	1
GO:0031670	0.0813184	0.981726	3	33	cellular response to nutrient	BP	0.678785	1
GO:0070228	0.0813194	0.981725	3	33	regulation of lymphocyte apoptotic process	BP	0.678785	1
GO:0030204	0.0813211	0.981725	3	33	chondroitin sulfate metabolic process	BP	0.678785	1
GO:0015711	0.0813507	0.956955	12	246	organic anion transport	BP	0.678785	1
GO:0060284	0.0815639	0.952567	16	352	regulation of cell development	BP	0.680191	1
GO:0051341	0.0828319	0.971437	5	75	regulation of oxidoreductase activity	BP	0.68224	1
GO:0009888	0.0833312	0.93833	50	1327	tissue development	BP	0.68224	1
GO:0051592	0.0836821	0.967589	6	98	response to calcium ion	BP	0.68224	1
GO:0061351	0.083686	0.967587	6	98	neural precursor cell proliferation	BP	0.68224	1
GO:0043269	0.0840167	0.940914	36	917	regulation of ion transport	BP	0.68224	1
GO:0031099	0.0841455	0.962076	8	146	regeneration	BP	0.68224	1
GO:0006977	0.0857255	0.974564	4	54	DNA damage response, signal transduction by p53 class mediator resulting in cell cycle arrest	BP	0.68224	1
GO:0035050	0.0857305	0.974562	4	54	embryonic heart tube development	BP	0.68224	1
GO:0042475	0.0857306	0.974562	4	54	odontogenesis of dentin-containing tooth	BP	0.68224	1
GO:2000177	0.085732	0.974562	4	54	regulation of neural precursor cell proliferation	BP	0.68224	1
GO:0051345	0.086178	0.943433	25	604	positive regulation of hydrolase activity	BP	0.68224	1
GO:0048265	0.0863503	0.987757	2	16	response to pain	BP	0.68224	1
GO:0031664	0.086351	0.987756	2	16	regulation of lipopolysaccharide-mediated signaling pathway	BP	0.68224	1
GO:0045655	0.0863561	0.987755	2	16	regulation of monocyte differentiation	BP	0.68224	1
GO:0002483	0.0863575	0.987755	2	16	antigen processing and presentation of endogenous peptide antigen	BP	0.68224	1
GO:0006206	0.0863579	0.987755	2	16	pyrimidine nucleobase metabolic process	BP	0.68224	1
GO:0086011	0.0863595	0.987755	2	16	membrane repolarization during action potential	BP	0.68224	1
GO:0010842	0.0863603	0.987754	2	16	retina layer formation	BP	0.68224	1
GO:0060965	0.0863609	0.987754	2	16	negative regulation of gene silencing by miRNA	BP	0.68224	1
GO:0006978	0.0863612	0.987754	2	16	DNA damage response, signal transduction by p53 class mediator resulting in transcription of p21 class mediator	BP	0.68224	1
GO:0070734	0.0863619	0.987754	2	16	histone H3-K27 methylation	BP	0.68224	1
GO:1902969	0.0863632	0.987754	2	16	mitotic DNA replication	BP	0.68224	1
GO:0032288	0.0863634	0.987754	2	16	myelin assembly	BP	0.68224	1
GO:0003094	0.0863635	0.987754	2	16	glomerular filtration	BP	0.68224	1
GO:0002705	0.0865358	0.969767	5	76	positive regulation of leukocyte mediated immunity	BP	0.68224	1
GO:0001890	0.0868794	0.966016	6	99	placenta development	BP	0.68224	1
GO:0051101	0.0868795	0.966016	6	99	regulation of DNA binding	BP	0.68224	1
GO:0065004	0.0870433	0.958346	9	172	protein-DNA complex assembly	BP	0.68224	1
GO:0043542	0.0870525	0.958341	9	172	endothelial cell migration	BP	0.68224	1
GO:0007596	0.0871252	0.953364	12	249	blood coagulation	BP	0.68224	1
GO:0002455	0.0872111	0.979788	3	34	humoral immune response mediated by circulating immunoglobulin	BP	0.68224	1
GO:0072524	0.0872297	0.979782	3	34	pyridine-containing compound metabolic process	BP	0.68224	1
GO:0045738	0.0872307	0.979782	3	34	negative regulation of DNA repair	BP	0.68224	1
GO:0014009	0.0872315	0.979782	3	34	glial cell proliferation	BP	0.68224	1
GO:0086002	0.087235	0.97978	3	34	cardiac muscle cell action potential involved in contraction	BP	0.68224	1
GO:1905508	0.0872357	0.97978	3	34	protein localization to microtubule organizing center	BP	0.68224	1
GO:0009891	0.0892744	0.932571	56	1513	positive regulation of biosynthetic process	BP	0.68224	1
GO:0035747	0.0900819	0.997188	1	3	natural killer cell chemotaxis	BP	0.68224	1
GO:1905460	0.0900862	0.997187	1	3	negative regulation of vascular associated smooth muscle cell apoptotic process	BP	0.68224	1
GO:1903015	0.0900895	0.997187	1	3	regulation of exo-alpha-sialidase activity	BP	0.68224	1
GO:0044868	0.0900905	0.997187	1	3	modulation by host of viral molecular function	BP	0.68224	1
GO:0052199	0.0900905	0.997187	1	3	negative regulation of catalytic activity in other organism involved in symbiotic interaction	BP	0.68224	1
GO:0052422	0.0900905	0.997187	1	3	modulation by host of symbiont catalytic activity	BP	0.68224	1
GO:0001878	0.0900917	0.997187	1	3	response to yeast	BP	0.68224	1
GO:0045113	0.0900923	0.997187	1	3	regulation of integrin biosynthetic process	BP	0.68224	1
GO:0002399	0.0900983	0.997187	1	3	MHC class II protein complex assembly	BP	0.68224	1
GO:0002503	0.0900983	0.997187	1	3	peptide antigen assembly with MHC class II protein complex	BP	0.68224	1
GO:0035684	0.0900991	0.997186	1	3	helper T cell extravasation	BP	0.68224	1
GO:0043615	0.0900991	0.997186	1	3	astrocyte cell migration	BP	0.68224	1
GO:0034242	0.0900995	0.997186	1	3	negative regulation of syncytium formation by plasma membrane fusion	BP	0.68224	1
GO:0007113	0.0901002	0.997186	1	3	endomitotic cell cycle	BP	0.68224	1
GO:0009441	0.0901026	0.997186	1	3	glycolate metabolic process	BP	0.68224	1
GO:0010751	0.0901028	0.997186	1	3	negative regulation of nitric oxide mediated signal transduction	BP	0.68224	1
GO:0032264	0.0901042	0.997186	1	3	IMP salvage	BP	0.68224	1
GO:2000407	0.0901044	0.997186	1	3	regulation of T cell extravasation	BP	0.68224	1
GO:0036335	0.0901045	0.997186	1	3	intestinal stem cell homeostasis	BP	0.68224	1
GO:0061303	0.090105	0.997186	1	3	cornea development in camera-type eye	BP	0.68224	1
GO:0038156	0.090105	0.997186	1	3	interleukin-3-mediated signaling pathway	BP	0.68224	1
GO:0042268	0.0901057	0.997186	1	3	regulation of cytolysis	BP	0.68224	1
GO:0015891	0.0901063	0.997186	1	3	siderophore transport	BP	0.68224	1
GO:0120222	0.0901064	0.997186	1	3	regulation of blastocyst development	BP	0.68224	1
GO:0038123	0.0901066	0.997186	1	3	toll-like receptor TLR1:TLR2 signaling pathway	BP	0.68224	1
GO:0071725	0.0901066	0.997186	1	3	response to triacyl bacterial lipopeptide	BP	0.68224	1
GO:0071727	0.0901066	0.997186	1	3	cellular response to triacyl bacterial lipopeptide	BP	0.68224	1
GO:0038124	0.0901066	0.997186	1	3	toll-like receptor TLR6:TLR2 signaling pathway	BP	0.68224	1
GO:0071724	0.0901066	0.997186	1	3	response to diacyl bacterial lipopeptide	BP	0.68224	1
GO:0071726	0.0901066	0.997186	1	3	cellular response to diacyl bacterial lipopeptide	BP	0.68224	1
GO:0061030	0.0901067	0.997186	1	3	epithelial cell differentiation involved in mammary gland alveolus development	BP	0.68224	1
GO:0019732	0.0901068	0.997186	1	3	antifungal humoral response	BP	0.68224	1
GO:0071650	0.0901073	0.997186	1	3	negative regulation of chemokine (C-C motif) ligand 5 production	BP	0.68224	1
GO:0046898	0.0901075	0.997186	1	3	response to cycloheximide	BP	0.68224	1
GO:0071409	0.0901075	0.997186	1	3	cellular response to cycloheximide	BP	0.68224	1
GO:0035359	0.0901077	0.997186	1	3	negative regulation of peroxisome proliferator activated receptor signaling pathway	BP	0.68224	1
GO:0042435	0.0901082	0.997186	1	3	indole-containing compound biosynthetic process	BP	0.68224	1
GO:0046219	0.0901082	0.997186	1	3	indolalkylamine biosynthetic process	BP	0.68224	1
GO:1903596	0.0901088	0.997186	1	3	regulation of gap junction assembly	BP	0.68224	1
GO:0043988	0.0901091	0.997186	1	3	histone H3-S28 phosphorylation	BP	0.68224	1
GO:1902423	0.0901091	0.997186	1	3	regulation of attachment of mitotic spindle microtubules to kinetochore	BP	0.68224	1
GO:1902425	0.0901091	0.997186	1	3	positive regulation of attachment of mitotic spindle microtubules to kinetochore	BP	0.68224	1
GO:0014805	0.0901091	0.997186	1	3	smooth muscle adaptation	BP	0.68224	1
GO:0019805	0.0901093	0.997186	1	3	quinolinate biosynthetic process	BP	0.68224	1
GO:0060574	0.0901095	0.997186	1	3	intestinal epithelial cell maturation	BP	0.68224	1
GO:0002885	0.0901097	0.997186	1	3	positive regulation of hypersensitivity	BP	0.68224	1
GO:0007500	0.0901097	0.997186	1	3	mesodermal cell fate determination	BP	0.68224	1
GO:0014900	0.0901098	0.997186	1	3	muscle hyperplasia	BP	0.68224	1
GO:0061888	0.0901099	0.997186	1	3	regulation of astrocyte activation	BP	0.68224	1
GO:0002901	0.09011	0.997186	1	3	mature B cell apoptotic process	BP	0.68224	1
GO:0002905	0.09011	0.997186	1	3	regulation of mature B cell apoptotic process	BP	0.68224	1
GO:0002906	0.09011	0.997186	1	3	negative regulation of mature B cell apoptotic process	BP	0.68224	1
GO:0001757	0.09011	0.997186	1	3	somite specification	BP	0.68224	1
GO:0002314	0.0901102	0.997186	1	3	germinal center B cell differentiation	BP	0.68224	1
GO:0009139	0.0901103	0.997186	1	3	pyrimidine nucleoside diphosphate biosynthetic process	BP	0.68224	1
GO:0071930	0.0901106	0.997186	1	3	negative regulation of transcription involved in G1/S transition of mitotic cell cycle	BP	0.68224	1
GO:2000523	0.0901106	0.997186	1	3	regulation of T cell costimulation	BP	0.68224	1
GO:2000669	0.0901106	0.997186	1	3	negative regulation of dendritic cell apoptotic process	BP	0.68224	1
GO:0038116	0.0901106	0.997186	1	3	chemokine (C-C motif) ligand 21 signaling pathway	BP	0.68224	1
GO:0090360	0.090111	0.997186	1	3	platelet-derived growth factor production	BP	0.68224	1
GO:0090361	0.090111	0.997186	1	3	regulation of platelet-derived growth factor production	BP	0.68224	1
GO:0034421	0.090111	0.997186	1	3	post-translational protein acetylation	BP	0.68224	1
GO:0097053	0.0901111	0.997186	1	3	L-kynurenine catabolic process	BP	0.68224	1
GO:2000634	0.0901114	0.997186	1	3	regulation of primary miRNA processing	BP	0.68224	1
GO:2000635	0.0901114	0.997186	1	3	negative regulation of primary miRNA processing	BP	0.68224	1
GO:2000676	0.0901114	0.997186	1	3	positive regulation of type B pancreatic cell apoptotic process	BP	0.68224	1
GO:1903576	0.0901115	0.997186	1	3	response to L-arginine	BP	0.68224	1
GO:1900408	0.0901117	0.997186	1	3	negative regulation of cellular response to oxidative stress	BP	0.68224	1
GO:0033091	0.0901118	0.997186	1	3	positive regulation of immature T cell proliferation	BP	0.68224	1
GO:0060355	0.0901119	0.997186	1	3	positive regulation of cell adhesion molecule production	BP	0.68224	1
GO:0060447	0.0901123	0.997186	1	3	bud outgrowth involved in lung branching	BP	0.68224	1
GO:0030997	0.0901123	0.997186	1	3	regulation of centriole-centriole cohesion	BP	0.68224	1
GO:1990418	0.0901123	0.997186	1	3	response to insulin-like growth factor stimulus	BP	0.68224	1
GO:0008315	0.0901123	0.997186	1	3	G2/MI transition of meiotic cell cycle	BP	0.68224	1
GO:0110030	0.0901123	0.997186	1	3	regulation of G2/MI transition of meiotic cell cycle	BP	0.68224	1
GO:0110032	0.0901123	0.997186	1	3	positive regulation of G2/MI transition of meiotic cell cycle	BP	0.68224	1
GO:0044785	0.0901123	0.997186	1	3	metaphase/anaphase transition of meiotic cell cycle	BP	0.68224	1
GO:1902102	0.0901123	0.997186	1	3	regulation of metaphase/anaphase transition of meiotic cell cycle	BP	0.68224	1
GO:1905132	0.0901123	0.997186	1	3	regulation of meiotic chromosome separation	BP	0.68224	1
GO:0019441	0.0901124	0.997186	1	3	tryptophan catabolic process to kynurenine	BP	0.68224	1
GO:0060686	0.0901124	0.997186	1	3	negative regulation of prostatic bud formation	BP	0.68224	1
GO:1905331	0.0901124	0.997186	1	3	negative regulation of morphogenesis of an epithelium	BP	0.68224	1
GO:0045917	0.0901124	0.997186	1	3	positive regulation of complement activation	BP	0.68224	1
GO:0031622	0.0901124	0.997186	1	3	positive regulation of fever generation	BP	0.68224	1
GO:0070487	0.0901124	0.997186	1	3	monocyte aggregation	BP	0.68224	1
GO:2000627	0.0901125	0.997186	1	3	positive regulation of miRNA catabolic process	BP	0.68224	1
GO:0055118	0.0901125	0.997186	1	3	negative regulation of cardiac muscle contraction	BP	0.68224	1
GO:0001834	0.0901125	0.997186	1	3	trophectodermal cell proliferation	BP	0.68224	1
GO:0002528	0.0901126	0.997186	1	3	regulation of vascular permeability involved in acute inflammatory response	BP	0.68224	1
GO:0071611	0.0901126	0.997186	1	3	granulocyte colony-stimulating factor production	BP	0.68224	1
GO:0071655	0.0901126	0.997186	1	3	regulation of granulocyte colony-stimulating factor production	BP	0.68224	1
GO:0071657	0.0901126	0.997186	1	3	positive regulation of granulocyte colony-stimulating factor production	BP	0.68224	1
GO:1901258	0.0901126	0.997186	1	3	positive regulation of macrophage colony-stimulating factor production	BP	0.68224	1
GO:0015755	0.0901127	0.997186	1	3	fructose transmembrane transport	BP	0.68224	1
GO:1990926	0.0901128	0.997186	1	3	short-term synaptic potentiation	BP	0.68224	1
GO:0035544	0.0901128	0.997186	1	3	negative regulation of SNARE complex assembly	BP	0.68224	1
GO:1904116	0.0901128	0.997186	1	3	response to vasopressin	BP	0.68224	1
GO:1904117	0.0901128	0.997186	1	3	cellular response to vasopressin	BP	0.68224	1
GO:0007089	0.0901128	0.997186	1	3	traversing start control point of mitotic cell cycle	BP	0.68224	1
GO:0044205	0.0901129	0.997186	1	3	'de novo' UMP biosynthetic process	BP	0.68224	1
GO:0097752	0.0901129	0.997186	1	3	regulation of DNA stability	BP	0.68224	1
GO:0035166	0.090113	0.997186	1	3	post-embryonic hemopoiesis	BP	0.68224	1
GO:0032661	0.090113	0.997186	1	3	regulation of interleukin-18 production	BP	0.68224	1
GO:0032741	0.090113	0.997186	1	3	positive regulation of interleukin-18 production	BP	0.68224	1
GO:0009193	0.090113	0.997186	1	3	pyrimidine ribonucleoside diphosphate metabolic process	BP	0.68224	1
GO:0046048	0.090113	0.997186	1	3	UDP metabolic process	BP	0.68224	1
GO:0046813	0.090113	0.997186	1	3	receptor-mediated virion attachment to host cell	BP	0.68224	1
GO:1905463	0.0901131	0.997186	1	3	negative regulation of DNA duplex unwinding	BP	0.68224	1
GO:0033624	0.0901131	0.997186	1	3	negative regulation of integrin activation	BP	0.68224	1
GO:0070777	0.0901131	0.997186	1	3	D-aspartate transport	BP	0.68224	1
GO:0070779	0.0901131	0.997186	1	3	D-aspartate import across plasma membrane	BP	0.68224	1
GO:2000295	0.0901131	0.997186	1	3	regulation of hydrogen peroxide catabolic process	BP	0.68224	1
GO:0045345	0.0901131	0.997186	1	3	positive regulation of MHC class I biosynthetic process	BP	0.68224	1
GO:0002414	0.0901131	0.997186	1	3	immunoglobulin transcytosis in epithelial cells	BP	0.68224	1
GO:0098704	0.0901131	0.997186	1	3	carbohydrate import across plasma membrane	BP	0.68224	1
GO:0098708	0.0901131	0.997186	1	3	glucose import across plasma membrane	BP	0.68224	1
GO:0140271	0.0901131	0.997186	1	3	hexose import across plasma membrane	BP	0.68224	1
GO:0042494	0.0901131	0.997186	1	3	detection of bacterial lipoprotein	BP	0.68224	1
GO:0070340	0.0901131	0.997186	1	3	detection of bacterial lipopeptide	BP	0.68224	1
GO:0070428	0.0901131	0.997186	1	3	regulation of nucleotide-binding oligomerization domain containing 1 signaling pathway	BP	0.68224	1
GO:0035983	0.0901131	0.997186	1	3	response to trichostatin A	BP	0.68224	1
GO:0035984	0.0901131	0.997186	1	3	cellular response to trichostatin A	BP	0.68224	1
GO:0071603	0.0901131	0.997186	1	3	endothelial cell-cell adhesion	BP	0.68224	1
GO:0015015	0.0901131	0.997186	1	3	heparan sulfate proteoglycan biosynthetic process, enzymatic modification	BP	0.68224	1
GO:1990168	0.0901131	0.997186	1	3	protein K33-linked deubiquitination	BP	0.68224	1
GO:1990834	0.0901131	0.997186	1	3	response to odorant	BP	0.68224	1
GO:0019227	0.0901131	0.997186	1	3	neuronal action potential propagation	BP	0.68224	1
GO:0098870	0.0901131	0.997186	1	3	action potential propagation	BP	0.68224	1
GO:0032289	0.0901131	0.997186	1	3	central nervous system myelin formation	BP	0.68224	1
GO:0002175	0.0901131	0.997186	1	3	protein localization to paranode region of axon	BP	0.68224	1
GO:0015835	0.0901131	0.997186	1	3	peptidoglycan transport	BP	0.68224	1
GO:0060605	0.0901131	0.997186	1	3	tube lumen cavitation	BP	0.68224	1
GO:0060662	0.0901131	0.997186	1	3	salivary gland cavitation	BP	0.68224	1
GO:2001205	0.0901131	0.997186	1	3	negative regulation of osteoclast development	BP	0.68224	1
GO:0099011	0.0901131	0.997186	1	3	neuronal dense core vesicle exocytosis	BP	0.68224	1
GO:0099525	0.0901131	0.997186	1	3	presynaptic dense core vesicle exocytosis	BP	0.68224	1
GO:1904124	0.0901131	0.997186	1	3	microglial cell migration	BP	0.68224	1
GO:1904139	0.0901131	0.997186	1	3	regulation of microglial cell migration	BP	0.68224	1
[truncated: 13,212 more rows]

## Sheet: Fig 1f
category	over_represented_pvalue	under_represented_pvalue	numDEInCat	numInCat	term	ontology	p_adjust_over_represented	p_adjust_under_represented
GO:0006082	2.24737e-31	1	84	879	organic acid metabolic process	BP	3.41848e-27	1
GO:0019752	8.45643e-30	1	80	836	carboxylic acid metabolic process	BP	4.86137e-26	1
GO:0043436	9.58787e-30	1	81	859	oxoacid metabolic process	BP	4.86137e-26	1
GO:0044281	1.36492e-26	1	104	1538	small molecule metabolic process	BP	5.19044e-23	1
830	1.36756e-24	1	22	43	NA	NA	4.1604e-21	1
GO:0032787	1.89523e-24	1	58	527	monocarboxylic acid metabolic process	BP	4.80473e-21	1
982	5.91209e-23	1	22	50	NA	NA	1.2847e-19	1
GO:0006805	2.08574e-22	1	27	94	xenobiotic metabolic process	BP	3.96578e-19	1
GO:0071466	7.49102e-22	1	27	98	cellular response to xenobiotic stimulus	BP	1.26606e-18	1
GO:0009410	3.76072e-21	1	27	103	response to xenobiotic stimulus	BP	5.72043e-18	1
980	3.47385e-20	1	20	49	NA	NA	4.80371e-17	1
1100	2.71156e-17	1	67	946	NA	NA	3.43712e-14	1
GO:0006629	8.3468e-17	1	71	1106	lipid metabolic process	BP	9.7664e-14	1
GO:0044282	4.0616e-16	1	39	362	small molecule catabolic process	BP	4.41293e-13	1
GO:0042445	1.45283e-15	1	26	155	hormone metabolic process	BP	1.46384e-12	1
GO:0034754	1.53977e-15	1	22	102	cellular hormone metabolic process	BP	1.46384e-12	1
GO:0044255	5.05328e-15	1	58	842	cellular lipid metabolic process	BP	4.5215e-12	1
GO:0006631	8.13982e-15	1	35	320	fatty acid metabolic process	BP	6.8786e-12	1
GO:0046394	1.4499e-14	1	31	253	carboxylic acid biosynthetic process	BP	1.16076e-11	1
GO:0016053	3.37625e-14	1	31	261	organic acid biosynthetic process	BP	2.5678e-11	1
GO:0017144	5.02621e-14	1	14	37	drug metabolic process	BP	3.64065e-11	1
GO:0008202	6.86371e-14	1	30	253	steroid metabolic process	BP	4.74563e-11	1
GO:0001676	3.2458e-13	1	19	95	long-chain fatty acid metabolic process	BP	2.1466e-10	1
GO:0006721	4.02279e-13	1	19	94	terpenoid metabolic process	BP	2.54961e-10	1
GO:1901615	4.65817e-13	1	38	435	organic hydroxy compound metabolic process	BP	2.83422e-10	1
GO:0072330	1.29929e-12	1	24	174	monocarboxylic acid biosynthetic process	BP	7.60134e-10	1
GO:0044283	1.67509e-12	1	43	562	small molecule biosynthetic process	BP	9.43697e-10	1
GO:0042572	2.44107e-12	1	13	38	retinol metabolic process	BP	1.32611e-09	1
983	3.87966e-12	1	13	39	NA	NA	2.03495e-09	1
GO:0006720	8.27302e-12	1	19	110	isoprenoid metabolic process	BP	4.1947e-09	1
GO:0034308	1.30164e-11	1	16	75	primary alcohol metabolic process	BP	6.38687e-09	1
GO:1901606	1.47565e-11	1	16	76	alpha-amino acid catabolic process	BP	7.01439e-09	1
GO:0046395	1.57159e-11	1	25	214	carboxylic acid catabolic process	BP	7.24409e-09	1
GO:0008210	2.00527e-11	1	11	29	estrogen metabolic process	BP	8.97121e-09	1
GO:1901605	2.18181e-11	1	22	165	alpha-amino acid metabolic process	BP	9.48215e-09	1
GO:0001523	3.86584e-11	1	16	80	retinoid metabolic process	BP	1.63342e-08	1
GO:0016054	4.939e-11	1	25	226	organic acid catabolic process	BP	2.03046e-08	1
GO:0019373	5.78124e-11	1	9	17	epoxygenase P450 pathway	BP	2.31417e-08	1
GO:0016101	7.91335e-11	1	16	84	diterpenoid metabolic process	BP	3.08641e-08	1
GO:0009063	1.87021e-10	1	16	90	cellular amino acid catabolic process	BP	7.11193e-08	1
GO:0042738	2.69471e-10	1	9	19	exogenous drug catabolic process	BP	9.99737e-08	1
GO:0010817	3.27354e-10	1	30	356	regulation of hormone levels	BP	1.18557e-07	1
140	6.70213e-10	1	11	37	NA	NA	2.37084e-07	1
GO:0042737	7.61804e-10	1	9	21	drug catabolic process	BP	2.63359e-07	1
4976	8.2201e-10	1	12	52	NA	NA	2.77857e-07	1
GO:0042221	1.21573e-09	1	112	3054	response to chemical	BP	4.0201e-07	1
GO:0120254	1.42619e-09	1	15	88	olefinic compound metabolic process	BP	4.61571e-07	1
500	2.04156e-09	1	10	34	NA	NA	6.46963e-07	1
GO:0006520	2.91698e-09	1	26	291	cellular amino acid metabolic process	BP	9.05513e-07	1
GO:0006066	4.12155e-09	1	26	300	alcohol metabolic process	BP	1.25386e-06	1
GO:0019369	5.09304e-09	1	11	44	arachidonic acid metabolic process	BP	1.51903e-06	1
591	1.05444e-08	1	8	20	NA	NA	3.08445e-06	1
GO:0006690	1.44334e-08	1	14	86	icosanoid metabolic process	BP	4.14238e-06	1
GO:0033559	1.49268e-08	1	14	88	unsaturated fatty acid metabolic process	BP	4.20467e-06	1
GO:0097267	1.52177e-08	1	6	9	omega-hydroxylase P450 pathway	BP	4.20865e-06	1
GO:0006063	2.5383e-08	1	7	15	uronic acid metabolic process	BP	6.7737e-06	1
GO:0019585	2.5383e-08	1	7	15	glucuronate metabolic process	BP	6.7737e-06	1
53	2.65596e-08	1	7	15	NA	NA	6.96549e-06	1
GO:0052695	3.61823e-08	1	6	10	cellular glucuronidation	BP	9.32828e-06	1
GO:0042493	4.33137e-08	1	23	272	response to drug	BP	1.09807e-05	1
GO:0009636	1.52391e-07	1	18	176	response to toxic substance	BP	3.80003e-05	1
GO:0055088	1.56138e-07	1	15	124	lipid homeostasis	BP	3.83068e-05	1
GO:0006000	1.9272e-07	1	6	13	fructose metabolic process	BP	4.65312e-05	1
GO:0006633	2.08402e-07	1	15	127	fatty acid biosynthetic process	BP	4.90727e-05	1
GO:0050896	2.09699e-07	1	175	6078	response to stimulus	BP	4.90727e-05	1
GO:0015850	2.1485e-07	1	17	171	organic hydroxy compound transport	BP	4.94129e-05	1
GO:0010876	2.17649e-07	1	26	376	lipid localization	BP	4.94129e-05	1
GO:0048878	2.82822e-07	1	42	822	chemical homeostasis	BP	6.32648e-05	1
GO:0065008	3.45432e-07	1	99	2906	regulation of biological quality	BP	7.61503e-05	1
GO:0006081	3.50767e-07	1	10	54	cellular aldehyde metabolic process	BP	7.62217e-05	1
GO:0006869	3.56889e-07	1	24	336	lipid transport	BP	7.64597e-05	1
260	4.2021e-07	1	8	31	NA	NA	8.87752e-05	1
40	4.88933e-07	1	7	21	NA	NA	0.000101879	1
GO:0042573	5.17991e-07	1	7	22	retinoic acid metabolic process	BP	0.000106475	1
GO:0009056	5.63172e-07	1	83	2276	catabolic process	BP	0.000114219	1
GO:0046942	6.38132e-07	1	17	184	carboxylic acid transport	BP	0.000127719	1
GO:0016042	8.8037e-07	1	21	267	lipid catabolic process	BP	0.000173913	1
GO:0042759	9.09963e-07	1	7	25	long-chain fatty acid biosynthetic process	BP	0.000177454	1
GO:0006522	1.41443e-06	1	4	5	alanine metabolic process	BP	0.000262376	1
GO:0006524	1.41443e-06	1	4	5	alanine catabolic process	BP	0.000262376	1
GO:0009078	1.41443e-06	1	4	5	pyruvate family amino acid metabolic process	BP	0.000262376	1
GO:0009080	1.41443e-06	1	4	5	pyruvate family amino acid catabolic process	BP	0.000262376	1
GO:0006116	1.49752e-06	1	4	5	NADH oxidation	BP	0.000274444	1
GO:0006001	1.55303e-06	1	4	5	fructose catabolic process	BP	0.000277918	1
GO:0061624	1.55303e-06	1	4	5	fructose catabolic process to hydroxyacetone phosphate and glyceraldehyde-3-phosphate	BP	0.000277918	1
GO:0046487	1.72264e-06	1	5	10	glyoxylate metabolic process	BP	0.000304687	1
GO:0046364	1.9149e-06	1	11	81	monosaccharide biosynthetic process	BP	0.000334799	1
GO:0008610	1.98472e-06	0.999999	32	583	lipid biosynthetic process	BP	0.000343064	1
GO:0006641	2.12049e-06	1	11	81	triglyceride metabolic process	BP	0.000362413	1
GO:0042178	2.18283e-06	1	5	11	xenobiotic catabolic process	BP	0.000368922	1
GO:0005996	2.3139e-06	0.999999	18	224	monosaccharide metabolic process	BP	0.000384814	1
GO:0015711	2.32745e-06	0.999999	19	246	organic anion transport	BP	0.000384814	1
GO:0019318	3.14385e-06	0.999999	17	207	hexose metabolic process	BP	0.000514206	1
514	3.19172e-06	1	7	30	NA	NA	0.000516481	1
GO:0042632	3.87225e-06	1	10	69	cholesterol homeostasis	BP	0.000620008	1
GO:0002933	4.03509e-06	1	4	6	lipid hydroxylation	BP	0.000639352	1
GO:0055092	4.42711e-06	0.999999	10	70	sterol homeostasis	BP	0.000694234	1
3320	4.49547e-06	1	9	55	NA	NA	0.000697762	1
GO:0098754	4.86039e-06	0.999999	12	99	detoxification	BP	0.000746782	1
GO:0016098	5.07924e-06	1	4	6	monoterpenoid metabolic process	BP	0.000772603	1
GO:0055090	5.66744e-06	1	7	30	acylglycerol homeostasis	BP	0.000845171	1
GO:0070328	5.66744e-06	1	7	30	triglyceride homeostasis	BP	0.000845171	1
GO:0006006	5.85041e-06	0.999999	15	172	glucose metabolic process	BP	0.000863986	1
GO:0019319	6.35484e-06	0.999999	10	75	hexose biosynthetic process	BP	0.000929457	1
GO:0015849	7.23446e-06	0.999998	17	219	organic acid transport	BP	0.00104803	1
860	8.19607e-06	0.999999	7	31	NA	NA	0.00117614	1
GO:0042180	8.99439e-06	0.999998	17	214	cellular ketone metabolic process	BP	0.00127863	1
GO:0009064	1.22174e-05	0.999999	9	64	glutamine family amino acid metabolic process	BP	0.00172073	1
GO:0009812	1.2343e-05	1	4	8	flavonoid metabolic process	BP	0.00172247	1
GO:0009436	1.25698e-05	1	3	3	glyoxylate catabolic process	BP	0.00173818	1
GO:0006575	1.43141e-05	0.999997	14	153	cellular modified amino acid metabolic process	BP	0.00196155	1
GO:0019682	1.98376e-05	1	4	8	glyceraldehyde-3-phosphate metabolic process	BP	0.00269419	1
GO:0006638	2.10603e-05	0.999996	11	104	neutral lipid metabolic process	BP	0.00281007	1
GO:0006639	2.10603e-05	0.999996	11	104	acylglycerol metabolic process	BP	0.00281007	1
GO:1901575	2.19438e-05	0.999989	68	1886	organic substance catabolic process	BP	0.00290249	1
GO:0042592	2.93485e-05	0.999986	53	1373	homeostatic process	BP	0.00384845	1
590	3.01173e-05	0.999997	7	38	NA	NA	0.00391551	1
GO:0006094	3.1803e-05	0.999996	9	72	gluconeogenesis	BP	0.00409962	1
GO:0070995	3.37741e-05	1	3	4	NADPH oxidation	BP	0.00431713	1
GO:0042537	4.19344e-05	0.999998	5	18	benzene-containing compound metabolic process	BP	0.00531553	1
GO:0070989	4.27347e-05	0.999998	5	18	oxidative demethylation	BP	0.00537221	1
4610	4.75209e-05	0.999994	8	57	NA	NA	0.0058989	1
GO:0042851	4.80878e-05	1	3	4	L-alanine metabolic process	BP	0.0058989	1
GO:0042853	4.80878e-05	1	3	4	L-alanine catabolic process	BP	0.0058989	1
51	6.2832e-05	0.999995	6	32	NA	NA	0.0076459	1
GO:0051004	6.66376e-05	0.999996	5	19	regulation of lipoprotein lipase activity	BP	0.00804463	1
GO:0019748	6.75003e-05	0.999993	7	45	secondary metabolic process	BP	0.00808462	1
GO:0006775	7.44646e-05	0.999994	6	31	fat-soluble vitamin metabolic process	BP	0.00884907	1
GO:1901616	7.60099e-05	0.99999	8	62	organic hydroxy compound catabolic process	BP	0.00892129	1
GO:0014070	7.62453e-05	0.999969	30	642	response to organic cyclic compound	BP	0.00892129	1
GO:0009404	7.95443e-05	0.999997	4	11	toxin metabolic process	BP	0.00923625	1
GO:0015721	8.3888e-05	0.999995	5	22	bile acid and bile salt transport	BP	0.00966682	1
GO:0072329	8.934e-05	0.999982	11	120	monocarboxylic acid catabolic process	BP	0.0102177	1
GO:0009065	0.000111952	0.999993	5	22	glutamine family amino acid catabolic process	BP	0.0127082	1
GO:0044248	0.00012043	0.999933	68	1992	cellular catabolic process	BP	0.0135694	1
GO:0016114	0.000129635	0.999995	4	12	terpenoid biosynthetic process	BP	0.0144426	1
330	0.000130079	0.999984	7	47	NA	NA	0.0144426	1
GO:0010038	0.000137537	0.99996	16	250	response to metal ion	BP	0.01516	1
GO:0006734	0.000176487	0.999982	6	37	NADH metabolic process	BP	0.0193132	1
GO:0015712	0.000200127	0.999997	3	6	hexose phosphate transport	BP	0.0215896	1
GO:0015760	0.000200127	0.999997	3	6	glucose-6-phosphate transport	BP	0.0215896	1
GO:0009991	0.000208068	0.999927	20	369	response to extracellular stimulus	BP	0.0222881	1
GO:0060056	0.000213206	0.999996	3	6	mammary gland involution	BP	0.0226788	1
GO:0070887	0.000218306	0.999873	77	2385	cellular response to chemical stimulus	BP	0.0230601	1
GO:0015718	0.000227714	0.999953	10	115	monocarboxylic acid transport	BP	0.0238879	1
GO:0007160	0.000235604	0.999942	12	177	cell-matrix adhesion	BP	0.0245464	1
GO:0003008	0.000241212	0.999881	41	1087	system process	BP	0.0249597	1
650	0.000242895	0.999981	5	26	NA	NA	0.024964	1
GO:0042866	0.000245499	0.999996	3	6	pyruvate biosynthetic process	BP	0.0250623	1
GO:0002138	0.000253549	0.999995	3	6	retinoic acid biosynthetic process	BP	0.0257116	1
GO:0034382	0.000262987	0.999995	3	6	chylomicron remnant clearance	BP	0.0260961	1
GO:0071830	0.000262987	0.999995	3	6	triglyceride-rich lipoprotein particle clearance	BP	0.0260961	1
GO:0051005	0.000264777	0.999995	3	6	negative regulation of lipoprotein lipase activity	BP	0.0260961	1
GO:0031667	0.000265202	0.999908	19	349	response to nutrient levels	BP	0.0260961	1
GO:0019674	0.00026592	0.999971	6	41	NAD metabolic process	BP	0.0260961	1
GO:0009698	0.00031467	0.999994	3	6	phenylpropanoid metabolic process	BP	0.0304869	1
GO:0009804	0.00031467	0.999994	3	6	coumarin metabolic process	BP	0.0304869	1
GO:1990961	0.000317364	0.999993	3	7	xenobiotic detoxification by transmembrane export across the plasma membrane	BP	0.0305533	1
GO:0051346	0.000323927	0.99989	18	322	negative regulation of hydrolase activity	BP	0.030989	1
232	0.000329295	0.999994	3	6	NA	NA	0.0313056	1
GO:0043434	0.000346177	0.999881	18	334	response to peptide hormone	BP	0.0327062	1
GO:0055065	0.000348562	0.999869	21	413	metal ion homeostasis	BP	0.0327282	1
GO:0046633	0.000368657	0.999968	5	28	alpha-beta T cell proliferation	BP	0.0344027	1
GO:0044242	0.000388035	0.999893	13	190	cellular lipid catabolic process	BP	0.0359505	1
GO:1901568	0.00038997	0.999943	7	60	fatty acid derivative metabolic process	BP	0.0359505	1
GO:0042129	0.000407806	0.999919	9	99	regulation of T cell proliferation	BP	0.0373683	1
GO:0009605	0.000425251	0.999757	62	1842	response to external stimulus	BP	0.038702	1
GO:0042098	0.000427449	0.999905	10	122	T cell proliferation	BP	0.038702	1
GO:0046951	0.000430994	0.999989	3	8	ketone body biosynthetic process	BP	0.038792	1
GO:0019320	0.000441289	0.999946	6	44	hexose catabolic process	BP	0.0393974	1
GO:0006875	0.0004429	0.99984	19	360	cellular metal ion homeostasis	BP	0.0393974	1
GO:0016102	0.000453566	0.999989	3	7	diterpenoid biosynthetic process	BP	0.0401116	1
GO:0018879	0.000458624	1	2	2	biphenyl metabolic process	BP	0.0403244	1
GO:0045059	0.000462883	0.999988	3	8	positive thymic T cell selection	BP	0.040465	1
GO:0010035	0.000470892	0.999824	20	394	response to inorganic substance	BP	0.040891	1
250	0.000473133	0.999957	5	30	NA	NA	0.040891	1
GO:0000038	0.000476007	0.999956	5	30	very long-chain fatty acid metabolic process	BP	0.040899	1
GO:1901685	0.000483851	0.999972	4	16	glutathione derivative metabolic process	BP	0.040899	1
GO:1901687	0.000483851	0.999972	4	16	glutathione derivative biosynthetic process	BP	0.040899	1
GO:0072507	0.00048398	0.999835	17	306	divalent inorganic cation homeostasis	BP	0.040899	1
GO:0043368	0.000487832	0.999971	4	18	positive T cell selection	BP	0.0409968	1
GO:0008652	0.000498655	0.999923	7	63	cellular amino acid biosynthetic process	BP	0.0416761	1
GO:0006789	0.000505084	1	2	2	bilirubin conjugation	BP	0.0419827	1
GO:0009725	0.00051066	0.999773	28	660	response to hormone	BP	0.042041	1
GO:0006766	0.000511314	0.999895	9	102	vitamin metabolic process	BP	0.042041	1
4964	0.00052183	0.999969	4	17	NA	NA	0.0426751	1
GO:0042403	0.000528164	0.999968	4	18	thyroid hormone metabolic process	BP	0.042962	1
GO:0015851	0.000533684	0.999986	3	7	nucleobase transport	BP	0.0430081	1
GO:0043383	0.000537213	0.999985	3	8	negative T cell selection	BP	0.0430081	1
GO:0045060	0.000537213	0.999985	3	8	negative thymic T cell selection	BP	0.0430081	1
GO:0019265	0.000541283	1	2	2	glycine biosynthetic process, by transamination of glyoxylate	BP	0.0431071	1
GO:0044262	0.00055322	0.999832	14	231	cellular carbohydrate metabolic process	BP	0.0438282	1
GO:0033344	0.000559604	0.999929	6	46	cholesterol efflux	BP	0.0441044	1
GO:0015908	0.000572684	0.99988	9	105	fatty acid transport	BP	0.0447939	1
GO:0051336	0.000574243	0.999714	37	986	regulation of hydrolase activity	BP	0.0447939	1
GO:0006544	0.000595185	0.999963	4	17	glycine metabolic process	BP	0.0461906	1
GO:0007584	0.000600714	0.99986	10	129	response to nutrient	BP	0.046383	1
GO:1901052	0.00065124	1	2	2	sarcosine metabolic process	BP	0.0500303	1
GO:0018894	0.000660972	1	2	2	dibenzo-p-dioxin metabolic process	BP	0.0505228	1
GO:0046950	0.000667279	0.999979	3	9	cellular ketone body metabolic process	BP	0.0507499	1
GO:0043086	0.000706382	0.99969	26	594	negative regulation of catalytic activity	BP	0.0534566	1
GO:0006570	0.000717978	0.999977	3	9	tyrosine metabolic process	BP	0.0538396	1
GO:0050670	0.000718522	0.999829	10	129	regulation of lymphocyte proliferation	BP	0.0538396	1
GO:0016052	0.000729863	0.99981	11	161	carbohydrate catabolic process	BP	0.0544213	1
GO:0062012	0.000795638	0.999707	18	349	regulation of small molecule metabolic process	BP	0.0590363	1
GO:0072503	0.000800406	0.999725	16	291	cellular divalent inorganic cation homeostasis	BP	0.0591018	1
GO:0006874	0.0008085	0.999733	15	264	cellular calcium ion homeostasis	BP	0.0591123	1
GO:0032371	0.000813555	0.999888	6	49	regulation of sterol transport	BP	0.0591123	1
GO:0032374	0.000813555	0.999888	6	49	regulation of cholesterol transport	BP	0.0591123	1
GO:0032944	0.000817182	0.999802	10	131	regulation of mononuclear cell proliferation	BP	0.0591123	1
10	0.000830435	0.999885	6	49	NA	NA	0.0591123	1
GO:0031960	0.00083109	0.999817	9	109	response to corticosteroid	BP	0.0591123	1
GO:0046365	0.000831224	0.999885	6	49	monosaccharide catabolic process	BP	0.0591123	1
GO:0042908	0.000831638	0.999912	5	36	xenobiotic transport	BP	0.0591123	1
GO:0015918	0.000869256	0.999828	8	93	sterol transport	BP	0.0614988	1
GO:0032368	0.000881447	0.999804	9	111	regulation of lipid transport	BP	0.0620726	1
GO:0035767	0.000893989	0.999936	4	21	endothelial cell chemotaxis	BP	0.0626658	1
GO:1901652	0.00090521	0.999652	19	393	response to peptide	BP	0.0631613	1
GO:1905952	0.000917683	0.999773	10	136	regulation of lipid localization	BP	0.0637392	1
GO:0071702	0.000937709	0.999434	68	2161	organic substance transport	BP	0.0648341	1
GO:0006811	0.000977812	0.999389	81	2689	ion transport	BP	0.0664485	1
GO:1990748	0.000978413	0.999804	8	84	cellular detoxification	BP	0.0664485	1
GO:0006625	0.0009854	0.999829	7	68	protein targeting to peroxisome	BP	0.0664485	1
GO:0072662	0.0009854	0.999829	7	68	protein localization to peroxisome	BP	0.0664485	1
GO:0072663	0.0009854	0.999829	7	68	establishment of protein localization to peroxisome	BP	0.0664485	1
GO:1902224	0.00098727	0.999964	3	10	ketone body metabolic process	BP	0.0664485	1
GO:0055080	0.00104588	0.999562	22	479	cation homeostasis	BP	0.0700829	1
GO:0010951	0.00114224	0.999686	11	158	negative regulation of endopeptidase activity	BP	0.0762045	1
GO:0055074	0.00116799	0.999599	15	273	calcium ion homeostasis	BP	0.0775824	1
GO:0046651	0.00119651	0.999669	11	163	lymphocyte proliferation	BP	0.0791312	1
GO:0019400	0.00120663	0.999907	4	20	alditol metabolic process	BP	0.079139	1
GO:0097237	0.00120704	0.999749	8	87	cellular response to toxic substance	BP	0.079139	1
GO:0050801	0.0012624	0.999452	23	520	ion homeostasis	BP	0.0824136	1
GO:0007596	0.0012854	0.999573	14	249	blood coagulation	BP	0.0831005	1
GO:0016051	0.00129335	0.999638	11	167	carbohydrate biosynthetic process	BP	0.0831005	1
GO:0098771	0.00129442	0.999448	22	487	inorganic ion homeostasis	BP	0.0831005	1
GO:0005975	0.00129477	0.999448	22	491	carbohydrate metabolic process	BP	0.0831005	1
GO:0030258	0.00131052	0.999585	13	224	lipid modification	BP	0.0837577	1
GO:0043574	0.00131688	0.999759	7	72	peroxisomal transport	BP	0.0838119	1
GO:0032943	0.00133131	0.999627	11	165	mononuclear cell proliferation	BP	0.0843776	1
GO:0006820	0.00135611	0.999166	69	2233	anion transport	BP	0.0852728	1
GO:0052547	0.00135914	0.99949	17	326	regulation of peptidase activity	BP	0.0852728	1
GO:1904970	0.00136746	0.99999	2	3	brush border assembly	BP	0.0852728	1
GO:0070663	0.00136786	0.999643	10	140	regulation of leukocyte proliferation	BP	0.0852728	1
GO:0007599	0.00138405	0.999537	14	251	hemostasis	BP	0.08593	1
GO:0050817	0.00139119	0.999534	14	251	coagulation	BP	0.0860219	1
GO:0001889	0.00140658	0.999663	9	124	liver development	BP	0.0866214	1
GO:0010466	0.0014153	0.9996	11	163	negative regulation of peptidase activity	BP	0.086807	1
GO:0022600	0.00143775	0.999777	6	55	digestive system process	BP	0.0878296	1
GO:0019217	0.0014491	0.99973	7	76	regulation of fatty acid metabolic process	BP	0.0881689	1
GO:1904880	0.00145986	0.999989	2	3	response to hydrogen sulfide	BP	0.0884696	1
GO:0061008	0.00146719	0.999647	9	125	hepaticobiliary system development	BP	0.0885614	1
GO:0046503	0.00149367	0.999767	6	54	glycerolipid catabolic process	BP	0.0898033	1
GO:0018916	0.00151319	0.999988	2	3	nitrobenzene metabolic process	BP	0.0906187	1
GO:0034310	0.00153045	0.999934	3	10	primary alcohol catabolic process	BP	0.0912927	1
GO:0031589	0.00161886	0.999448	14	276	cell-substrate adhesion	BP	0.0961893	1
GO:0015739	0.00167262	0.999987	2	3	sialic acid transport	BP	0.0989971	1
GO:0009068	0.00169337	0.999855	4	22	aspartate family amino acid catabolic process	BP	0.0998369	1
GO:0052548	0.00175021	0.99935	16	304	regulation of endopeptidase activity	BP	0.102789	1
GO:0051384	0.00176506	0.999609	8	98	response to glucocorticoid	BP	0.103263	1
GO:0070988	0.0018147	0.999704	6	60	demethylation	BP	0.10576	1
GO:0046486	0.00183633	0.99929	17	352	glycerolipid metabolic process	BP	0.106319	1
GO:0006090	0.00185026	0.999539	9	129	pyruvate metabolic process	BP	0.106319	1
4146	0.00185071	0.99964	7	75	NA	NA	0.106319	1
GO:0042904	0.00185923	0.999984	2	3	9-cis-retinoic acid biosynthetic process	BP	0.106319	1
GO:0042905	0.00185923	0.999984	2	3	9-cis-retinoic acid metabolic process	BP	0.106319	1
GO:0008299	0.00190339	0.99983	4	23	isoprenoid biosynthetic process	BP	0.108436	1
GO:0034368	0.00194444	0.999827	4	22	protein-lipid complex remodeling	BP	0.109691	1
GO:0034369	0.00194444	0.999827	4	22	plasma lipoprotein particle remodeling	BP	0.109691	1
GO:0006810	0.00194705	0.998703	106	3793	transport	BP	0.109691	1
GO:0030301	0.00197128	0.99961	7	81	cholesterol transport	BP	0.110646	1
GO:0009069	0.00199098	0.999741	5	39	serine family amino acid metabolic process	BP	0.111041	1
GO:0010915	0.00200021	0.999982	2	3	regulation of very-low-density lipoprotein particle clearance	BP	0.111041	1
GO:0010916	0.00200021	0.999982	2	3	negative regulation of very-low-density lipoprotein particle clearance	BP	0.111041	1
GO:0006694	0.00203867	0.999438	10	148	steroid biosynthetic process	BP	0.112765	1
GO:0051716	0.0020469	0.998607	136	5129	cellular response to stimulus	BP	0.112809	1
GO:0032890	0.00209056	0.999724	5	41	regulation of organic acid transport	BP	0.1148	1
GO:0034372	0.00211317	0.999899	3	10	very-low-density lipoprotein particle remodeling	BP	0.115624	1
GO:0015748	0.00216064	0.999504	8	106	organophosphate ester transport	BP	0.117797	1
GO:0045058	0.0022165	0.999791	4	26	T cell selection	BP	0.120411	1
GO:0006590	0.00224275	0.999883	3	13	thyroid hormone generation	BP	0.121404	1
GO:0072376	0.00228481	0.999785	4	24	protein activation cascade	BP	0.122555	1
GO:0072378	0.00228481	0.999785	4	24	blood coagulation, fibrin clot formation	BP	0.122555	1
GO:0030050	0.00228819	0.999876	3	15	vesicle transport along actin filament	BP	0.122555	1
GO:0050863	0.00236402	0.99924	12	206	regulation of T cell activation	BP	0.126081	1
GO:0045061	0.00239938	0.999871	3	13	thymic T cell selection	BP	0.126081	1
GO:0046640	0.00239945	0.99977	4	25	regulation of alpha-beta T cell proliferation	BP	0.126081	1
GO:1903037	0.00240364	0.999225	12	207	regulation of leukocyte cell-cell adhesion	BP	0.126081	1
GO:0010565	0.00240366	0.999322	10	152	regulation of cellular ketone metabolic process	BP	0.126081	1
GO:1903409	0.00240375	0.999507	7	83	reactive oxygen species biosynthetic process	BP	0.126081	1
GO:0030193	0.00243535	0.99958	6	58	regulation of blood coagulation	BP	0.126864	1
GO:1900046	0.00243535	0.99958	6	58	regulation of hemostasis	BP	0.126864	1
GO:0015807	0.00245034	0.999663	5	44	L-amino acid transport	BP	0.127209	1
GO:0043648	0.00247397	0.999491	7	81	dicarboxylic acid metabolic process	BP	0.127998	1
GO:0046185	0.00252726	0.999864	3	12	aldehyde catabolic process	BP	0.129893	1
GO:0034370	0.00252934	0.999867	3	11	triglyceride-rich lipoprotein particle remodeling	BP	0.129893	1
GO:0007159	0.00253699	0.999133	13	236	leukocyte cell-cell adhesion	BP	0.129893	1
GO:0019932	0.00254475	0.999222	11	191	second-messenger-mediated signaling	BP	0.129893	1
GO:0034367	0.00259715	0.999746	4	24	protein-containing complex remodeling	BP	0.132125	1
GO:0042110	0.00260775	0.999026	15	298	T cell activation	BP	0.132221	1
GO:0070661	0.00263895	0.99919	11	180	leukocyte proliferation	BP	0.132907	1
GO:0032372	0.00264748	0.999856	3	12	negative regulation of sterol transport	BP	0.132907	1
GO:0032375	0.00264748	0.999856	3	12	negative regulation of cholesterol transport	BP	0.132907	1
GO:0019433	0.00270641	0.999731	4	25	triglyceride catabolic process	BP	0.135418	1
GO:0002357	0.00273499	0.99996	2	4	defense response to tumor cell	BP	0.1364	1
GO:0033700	0.00275874	0.999847	3	12	phospholipid efflux	BP	0.137135	1
GO:0050892	0.00282297	0.999714	4	27	intestinal absorption	BP	0.13987	1
GO:0034381	0.002886	0.999588	5	44	plasma lipoprotein particle clearance	BP	0.142099	1
GO:0003018	0.00288663	0.999162	10	167	vascular process in circulatory system	BP	0.142099	1
GO:0052696	0.00291289	0.999956	2	4	flavonoid glucuronidation	BP	0.142102	1
GO:0052697	0.00291289	0.999956	2	4	xenobiotic glucuronidation	BP	0.142102	1
GO:0015802	0.00291472	0.99983	3	14	basic amino acid transport	BP	0.142102	1
GO:0032369	0.00292808	0.999701	4	27	negative regulation of lipid transport	BP	0.142297	1
GO:0006968	0.00294392	0.999701	4	25	cellular defense response	BP	0.142611	1
400	0.00295886	0.999955	2	4	NA	NA	0.14288	1
GO:0071504	0.0029873	0.999955	2	4	cellular response to heparin	BP	0.143642	1
GO:0006536	0.00300463	0.99969	4	27	glutamate metabolic process	BP	0.143642	1
GO:0042361	0.00301242	0.999954	2	4	menaquinone catabolic process	BP	0.143642	1
GO:0042377	0.00301242	0.999954	2	4	vitamin K catabolic process	BP	0.143642	1
GO:0030003	0.0030402	0.998696	19	423	cellular cation homeostasis	BP	0.144514	1
GO:0008209	0.00305246	0.999685	4	26	androgen metabolic process	BP	0.144645	1
GO:0099515	0.00309981	0.99981	3	17	actin filament-based transport	BP	0.146084	1
GO:0006562	0.00310203	0.999952	2	4	proline catabolic process	BP	0.146084	1
GO:0030048	0.00314572	0.999319	7	100	actin filament-based movement	BP	0.146309	1
GO:0019627	0.00315653	0.999817	3	12	urea metabolic process	BP	0.146309	1
GO:0071941	0.00315653	0.999817	3	12	nitrogen cycle metabolic process	BP	0.146309	1
GO:0048732	0.00316078	0.998793	15	317	gland development	BP	0.146309	1
GO:0009611	0.00316308	0.998606	20	468	response to wounding	BP	0.146309	1
GO:0050818	0.00316453	0.999423	6	61	regulation of coagulation	BP	0.146309	1
GO:0007598	0.00320803	0.999949	2	4	blood coagulation, extrinsic pathway	BP	0.147871	1
GO:0043279	0.00324902	0.999401	6	67	response to alkaloid	BP	0.149308	1
GO:0007031	0.00326251	0.999293	7	84	peroxisome organization	BP	0.149476	1
GO:0046164	0.00327603	0.999517	5	45	alcohol catabolic process	BP	0.149645	1
GO:0060192	0.00333716	0.999799	3	13	negative regulation of lipase activity	BP	0.151981	1
GO:0050994	0.0034109	0.999492	5	46	regulation of lipid catabolic process	BP	0.154875	1
GO:0042182	0.00347529	0.999788	3	13	ketone catabolic process	BP	0.157329	1
GO:0051480	0.00349301	0.998886	11	192	regulation of cytosolic calcium ion concentration	BP	0.157662	1
GO:0038083	0.00359193	0.99977	3	16	peptidyl-tyrosine autophosphorylation	BP	0.16123	1
GO:2001026	0.00359326	0.999772	3	15	regulation of endothelial cell chemotaxis	BP	0.16123	1
GO:0009635	0.00364618	0.999938	2	4	response to herbicide	BP	0.163124	1
GO:0006873	0.00366347	0.998402	19	430	cellular ion homeostasis	BP	0.163417	1
120	0.00375463	0.999761	3	14	NA	NA	0.166993	1
GO:0060401	0.00381975	0.999034	8	119	cytosolic calcium ion transport	BP	0.169394	1
GO:0007586	0.00385118	0.999266	6	66	digestion	BP	0.170183	1
GO:0051234	0.00385992	0.997357	107	3914	establishment of localization	BP	0.170183	1
GO:0009743	0.00392334	0.998811	10	168	response to carbohydrate	BP	0.172479	1
GO:0006812	0.00395273	0.997998	27	718	cation transport	BP	0.173271	1
GO:0051591	0.00400532	0.999229	6	69	response to cAMP	BP	0.175072	1
GO:0031580	0.00405442	0.999916	2	5	membrane raft distribution	BP	0.17671	1
GO:0035584	0.00407946	0.999729	3	15	calcium-mediated signaling using intracellular calcium source	BP	0.177293	1
GO:0042060	0.00411331	0.998277	17	384	wound healing	BP	0.178255	1
GO:0019216	0.00415219	0.998368	15	315	regulation of lipid metabolic process	BP	0.179429	1
GO:0019722	0.00421611	0.998915	8	121	calcium-mediated signaling	BP	0.181675	1
GO:0050832	0.0042318	0.999722	3	13	defense response to fungus	BP	0.181836	1
GO:0038033	0.00427205	0.999909	2	5	positive regulation of endothelial cell chemotaxis by VEGF-activated vascular endothelial growth factor receptor signaling pathway	BP	0.182941	1
GO:0006730	0.00428157	0.999508	4	30	one-carbon metabolic process	BP	0.182941	1
GO:0048871	0.00430498	0.998242	16	357	multicellular organismal homeostasis	BP	0.183426	1
360	0.0043211	0.99971	3	14	NA	NA	0.183599	1
GO:0009719	0.00436006	0.997506	39	1175	response to endogenous stimulus	BP	0.184738	1
GO:0001887	0.00437302	0.999906	2	5	selenium compound metabolic process	BP	0.184772	1
GO:0051260	0.00440573	0.998858	8	120	protein homooligomerization	BP	0.185159	1
GO:1901700	0.00440652	0.997461	40	1187	response to oxygen-containing compound	BP	0.185159	1
GO:1901569	0.00445708	0.999694	3	15	fatty acid derivative catabolic process	BP	0.186493	1
GO:0097006	0.00446278	0.999121	6	69	regulation of plasma lipoprotein particle levels	BP	0.186493	1
GO:0071503	0.00450108	0.999902	2	5	response to heparin	BP	0.187578	1
GO:0006572	0.00468798	0.999896	2	5	tyrosine catabolic process	BP	0.194833	1
GO:0034375	0.00478544	0.999667	3	14	high-density lipoprotein particle remodeling	BP	0.198341	1
GO:0009233	0.00483134	0.999891	2	5	menaquinone metabolic process	BP	0.1997	1
GO:0009066	0.00484594	0.999214	5	48	aspartate family amino acid metabolic process	BP	0.19976	1
GO:0009175	0.00490743	0.999888	2	5	pyrimidine ribonucleoside monophosphate catabolic process	BP	0.201204	1
GO:0046050	0.00490743	0.999888	2	5	UMP catabolic process	BP	0.201204	1
GO:0046641	0.00502618	0.99964	3	15	positive regulation of alpha-beta T cell proliferation	BP	0.205134	1
GO:0036100	0.00504374	0.999883	2	5	leukotriene catabolic process	BP	0.205134	1
GO:0036101	0.00504374	0.999883	2	5	leukotriene B4 catabolic process	BP	0.205134	1
GO:0090207	0.00522254	0.999363	4	31	regulation of triglyceride metabolic process	BP	0.21184	1
GO:0006681	0.00548197	0.999868	2	5	galactosylceramide metabolic process	BP	0.221184	1
GO:0019374	0.00548197	0.999868	2	5	galactolipid metabolic process	BP	0.221184	1
GO:0034447	0.00557021	0.999864	2	5	very-low-density lipoprotein particle clearance	BP	0.22276	1
GO:0042374	0.00557961	0.999864	2	5	phylloquinone metabolic process	BP	0.22276	1
GO:0042376	0.00557961	0.999864	2	5	phylloquinone catabolic process	BP	0.22276	1
GO:1901662	0.00557961	0.999864	2	5	quinone catabolic process	BP	0.22276	1
5340	0.00562327	0.999576	3	16	NA	NA	0.223915	1
GO:0006525	0.00587247	0.999551	3	16	arginine metabolic process	BP	0.232485	1
GO:0042359	0.0058813	0.99955	3	16	vitamin D metabolic process	BP	0.232485	1
270	0.00588434	0.999256	4	32	NA	NA	0.232485	1
GO:0055085	0.00594545	0.996606	36	1064	transmembrane transport	BP	0.2342	1
GO:0018958	0.00597057	0.998747	6	74	phenol-containing compound metabolic process	BP	0.2342	1
GO:0006114	0.00598062	0.999849	2	5	glycerol biosynthetic process	BP	0.2342	1
GO:0030855	0.00598935	0.997324	18	432	epithelial cell differentiation	BP	0.2342	1
GO:0002700	0.00609265	0.998513	7	95	regulation of production of molecular mediator of immune response	BP	0.237629	1
GO:0070640	0.00615026	0.999842	2	5	vitamin D3 metabolic process	BP	0.239262	1
GO:0030324	0.00617473	0.998303	8	130	lung development	BP	0.239601	1
GO:0051481	0.00635218	0.99981	2	7	negative regulation of cytosolic calcium ion concentration	BP	0.24586	1
GO:0051665	0.00636894	0.999819	2	6	membrane raft localization	BP	0.245883	1
GO:0001906	0.00656151	0.998378	7	92	cell killing	BP	0.252676	1
GO:0061041	0.00658087	0.998369	7	98	regulation of wound healing	BP	0.252782	1
GO:0044092	0.00665698	0.996368	30	843	negative regulation of molecular function	BP	0.255061	1
GO:0006545	0.00685829	0.999798	2	6	glycine biosynthetic process	BP	0.262114	1
GO:0019637	0.00692466	0.996211	30	842	organophosphate metabolic process	BP	0.263987	1
GO:1901698	0.00707453	0.996162	29	823	response to nitrogen compound	BP	0.269027	1
GO:0031640	0.00711093	0.999056	4	30	killing of cells of other organism	BP	0.269737	1
GO:0071248	0.00718591	0.997974	8	129	cellular response to metal ion	BP	0.271398	1
GO:0006809	0.00719041	0.998709	5	54	nitric oxide biosynthetic process	BP	0.271398	1
GO:0035902	0.00729392	0.999386	3	18	response to immobilization stress	BP	0.274623	1
GO:0030323	0.00737924	0.997908	8	134	respiratory tube development	BP	0.27715	1
GO:0098810	0.00747055	0.999366	3	18	neurotransmitter reuptake	BP	0.279888	1
GO:0009131	0.00751321	0.999768	2	6	pyrimidine nucleoside monophosphate catabolic process	BP	0.280107	1
GO:0009178	0.00751321	0.999768	2	6	pyrimidine deoxyribonucleoside monophosphate catabolic process	BP	0.280107	1
GO:0006071	0.00757794	0.999358	3	17	glycerol metabolic process	BP	0.281482	1
GO:0036102	0.0075871	0.999764	2	6	leukotriene B4 metabolic process	BP	0.281482	1
GO:0140115	0.00773523	0.998929	4	38	export across plasma membrane	BP	0.286279	1
GO:0010901	0.00779614	0.999774	2	5	regulation of very-low-density lipoprotein particle remodeling	BP	0.287625	1
GO:0007155	0.00780943	0.995564	33	1010	cell adhesion	BP	0.287625	1
630	0.00789464	0.999316	3	18	NA	NA	0.290061	1
620	0.0079284	0.9989	4	35	NA	NA	0.290291	1
GO:0007600	0.00794151	0.996878	13	277	sensory perception	BP	0.290291	1
GO:0014072	0.00797722	0.999302	3	19	response to isoquinoline alkaloid	BP	0.290291	1
GO:0043278	0.00797722	0.999302	3	19	response to morphine	BP	0.290291	1
GO:1902001	0.00804559	0.998873	4	38	fatty acid transmembrane transport	BP	0.29208	1
GO:0019065	0.00811955	0.999724	2	7	receptor-mediated endocytosis of virus by host cell	BP	0.293364	1
GO:0075509	0.00811955	0.999724	2	7	endocytosis involved in viral entry into host cell	BP	0.293364	1
GO:0031343	0.00815629	0.998862	4	34	positive regulation of cell killing	BP	0.293994	1
GO:0097305	0.0082644	0.997396	9	159	response to alcohol	BP	0.297186	1
GO:0022610	0.00831138	0.995258	33	1014	biological adhesion	BP	0.297985	1
GO:1902652	0.00832578	0.997593	8	128	secondary alcohol metabolic process	BP	0.297985	1
GO:0006091	0.00843926	0.996009	19	447	generation of precursor metabolites and energy	BP	0.300638	1
GO:0002347	0.00843945	0.999246	3	19	response to tumor cell	BP	0.300638	1
GO:0031579	0.00847093	0.999237	3	20	membrane raft organization	BP	0.301054	1
GO:2000147	0.00852715	0.996146	17	414	positive regulation of cell motility	BP	0.302346	1
GO:0046461	0.00870404	0.998762	4	34	neutral lipid catabolic process	BP	0.307186	1
GO:0046464	0.00870404	0.998762	4	34	acylglycerol catabolic process	BP	0.307186	1
GO:0009820	0.0087293	0.999708	2	6	alkaloid metabolic process	BP	0.307292	1
GO:0019401	0.00874743	0.999707	2	6	alditol biosynthetic process	BP	0.307292	1
GO:0046209	0.00892538	0.998307	5	57	nitric oxide metabolic process	BP	0.31282	1
GO:0032703	0.00908126	0.999166	3	19	negative regulation of interleukin-2 production	BP	0.317552	1
GO:0006863	0.00910331	0.999689	2	6	purine nucleobase transport	BP	0.317593	1
GO:0033993	0.00928304	0.995233	23	611	response to lipid	BP	0.323122	1
GO:0010243	0.0094249	0.994886	27	770	response to organonitrogen compound	BP	0.327311	1
GO:0040017	0.00960311	0.995604	17	420	positive regulation of locomotion	BP	0.332227	1
GO:0055082	0.00961014	0.995211	21	541	cellular chemical homeostasis	BP	0.332227	1
GO:2001057	0.00968627	0.998124	5	58	reactive nitrogen species metabolic process	BP	0.333704	1
GO:0009222	0.00972266	0.999637	2	7	pyrimidine ribonucleotide catabolic process	BP	0.333704	1
GO:0002576	0.00973034	0.997397	7	106	platelet degranulation	BP	0.333704	1
GO:1905039	0.0097581	0.997385	7	110	carboxylic acid transmembrane transport	BP	0.333704	1
GO:0032663	0.00976256	0.998554	4	38	regulation of interleukin-2 production	BP	0.333704	1
GO:0051610	0.00978671	0.999634	2	7	serotonin uptake	BP	0.33378	1
GO:0014074	0.00983271	0.997362	7	109	response to purine-containing compound	BP	0.334598	1
GO:0042130	0.00998835	0.99851	4	38	negative regulation of T cell proliferation	BP	0.339136	1
GO:0046434	0.0101478	0.996961	8	132	organophosphate catabolic process	BP	0.343781	1
GO:0048148	0.0101808	0.999611	2	7	behavioral response to cocaine	BP	0.343927	1
GO:1903825	0.0101973	0.997243	7	111	organic acid transmembrane transport	BP	0.343927	1
GO:0072521	0.0102638	0.995394	16	376	purine-containing compound metabolic process	BP	0.344965	1
GO:0038089	0.0102734	0.99959	2	8	positive regulation of cell migration by vascular endothelial growth factor signaling pathway	BP	0.344965	1
GO:0009395	0.0103413	0.998442	4	38	phospholipid catabolic process	BP	0.346478	1
GO:0071827	0.0104027	0.998433	4	37	plasma lipoprotein particle organization	BP	0.34777	1
GO:0051955	0.010438	0.998985	3	20	regulation of amino acid transport	BP	0.348186	1
4973	0.0105029	0.998962	3	23	NA	NA	0.349583	1
GO:0042102	0.0106291	0.997894	5	58	positive regulation of T cell proliferation	BP	0.352048	1
GO:0042363	0.0106425	0.999584	2	7	fat-soluble vitamin catabolic process	BP	0.352048	1
GO:0050911	0.0106536	0.999605	2	6	detection of chemical stimulus involved in sensory perception of smell	BP	0.352048	1
GO:0050848	0.0106905	0.998364	4	42	regulation of calcium-mediated signaling	BP	0.352048	1
GO:0001954	0.0106927	0.998361	4	43	positive regulation of cell-matrix adhesion	BP	0.352048	1
GO:0070837	0.010728	0.999579	2	7	dehydroascorbic acid transport	BP	0.352448	1
GO:0050918	0.0108424	0.998341	4	39	positive chemotaxis	BP	0.354937	1
GO:0032868	0.0108504	0.995947	11	228	response to insulin	BP	0.354937	1
GO:0150104	0.0109123	0.997812	5	66	transport across blood-brain barrier	BP	0.356194	1
GO:0046835	0.0109835	0.998901	3	22	carbohydrate phosphorylation	BP	0.357751	1
GO:0001771	0.0110924	0.99954	2	8	immunological synapse formation	BP	0.360528	1
GO:0051272	0.0112259	0.994773	17	426	positive regulation of cellular component movement	BP	0.363564	1
GO:0008206	0.0112336	0.998261	4	40	bile acid metabolic process	BP	0.363564	1
GO:1901607	0.0114478	0.997686	5	60	alpha-amino acid biosynthetic process	BP	0.369708	1
GO:0010232	0.0117907	0.997588	5	67	vascular transport	BP	0.379976	1
GO:0051712	0.0118644	0.999509	2	7	positive regulation of killing of cells of other organism	BP	0.381302	1
130	0.011882	0.999507	2	7	NA	NA	0.381302	1
GO:0042304	0.0119126	0.99813	4	38	regulation of fatty acid biosynthetic process	BP	0.381479	1
GO:0032623	0.0120302	0.9981	4	40	interleukin-2 production	BP	0.38406	1
GO:1901654	0.0120437	0.996277	8	141	response to ketone	BP	0.38406	1
GO:0051241	0.0121569	0.993424	25	699	negative regulation of multicellular organismal process	BP	0.38686	1
GO:0009259	0.0122698	0.994539	15	353	ribonucleotide metabolic process	BP	0.389637	1
GO:0001504	0.012367	0.998707	3	22	neurotransmitter uptake	BP	0.391515	1
GO:0015695	0.0123804	0.9987	3	23	organic cation transport	BP	0.391515	1
GO:0002931	0.0124466	0.998014	4	40	response to ischemia	BP	0.392695	1
GO:0006706	0.0124694	0.998706	3	20	steroid catabolic process	BP	0.392695	1
4514	0.0125759	0.996889	6	88	NA	NA	0.394608	1
GO:0006691	0.012582	0.998683	3	21	leukotriene metabolic process	BP	0.394608	1
GO:0050690	0.0126446	0.998662	3	23	regulation of defense response to virus by virus	BP	0.395488	1
GO:1901570	0.0126621	0.997966	4	41	fatty acid derivative biosynthetic process	BP	0.395488	1
72	0.0127426	0.999431	2	8	NA	NA	0.397188	1
GO:0006790	0.0128137	0.99445	14	312	sulfur compound metabolic process	BP	0.398588	1
GO:0006787	0.0129905	0.999436	2	7	porphyrin-containing compound catabolic process	BP	0.399526	1
GO:0033015	0.0129905	0.999436	2	7	tetrapyrrole catabolic process	BP	0.399526	1
GO:0042167	0.0129905	0.999436	2	7	heme catabolic process	BP	0.399526	1
GO:0046149	0.0129905	0.999436	2	7	pigment catabolic process	BP	0.399526	1
GO:0030335	0.0130752	0.993965	16	400	positive regulation of cell migration	BP	0.399526	1
GO:0006735	0.0130787	0.998598	3	23	NADH regeneration	BP	0.399526	1
GO:0061621	0.0130787	0.998598	3	23	canonical glycolysis	BP	0.399526	1
GO:0061718	0.0130787	0.998598	3	23	glucose catabolic process to pyruvate	BP	0.399526	1
GO:1902475	0.0130803	0.997876	4	42	L-alpha-amino acid transmembrane transport	BP	0.399526	1
GO:0030300	0.013134	0.999426	2	7	regulation of intestinal cholesterol absorption	BP	0.399563	1
GO:1904729	0.013134	0.999426	2	7	regulation of intestinal lipid absorption	BP	0.399563	1
GO:0050878	0.0132064	0.99407	15	359	regulation of body fluid levels	BP	0.400965	1
GO:0051952	0.0132543	0.997842	4	41	regulation of amine transport	BP	0.401462	1
GO:0045922	0.0132756	0.998569	3	23	negative regulation of fatty acid metabolic process	BP	0.401462	1
GO:0051249	0.0134687	0.994335	13	287	regulation of lymphocyte activation	BP	0.406494	1
GO:0050672	0.0135767	0.997771	4	42	negative regulation of lymphocyte proliferation	BP	0.408941	1
GO:0050854	0.0136729	0.997748	4	43	regulation of antigen receptor-mediated signaling pathway	BP	0.410678	1
GO:0031100	0.0136884	0.997102	5	63	animal organ regeneration	BP	0.410678	1
GO:0045428	0.0137219	0.99774	4	42	regulation of nitric oxide biosynthetic process	BP	0.410873	1
GO:0050870	0.013789	0.995635	8	139	positive regulation of T cell activation	BP	0.411287	1
GO:1905953	0.0137898	0.997726	4	42	negative regulation of lipid localization	BP	0.411287	1
GO:1901523	0.0138684	0.999353	2	8	icosanoid catabolic process	BP	0.412822	1
GO:0006778	0.0139262	0.997707	4	39	porphyrin-containing compound metabolic process	BP	0.413413	1
GO:0051239	0.0139427	0.990827	53	1825	regulation of multicellular organismal process	BP	0.413413	1
GO:0042373	0.0139698	0.999346	2	8	vitamin K metabolic process	BP	0.413413	1
GO:0060541	0.0142423	0.995457	8	151	respiratory system development	BP	0.420659	1
GO:0046415	0.0143347	0.999319	2	8	urate metabolic process	BP	0.422222	1
GO:0032782	0.0143507	0.999318	2	8	bile acid secretion	BP	0.422222	1
GO:0032355	0.0143975	0.996329	6	90	response to estradiol	BP	0.422781	1
GO:0071825	0.0147105	0.99753	4	41	protein-lipid complex subunit organization	BP	0.430599	1
GO:0019695	0.0147204	0.999271	2	9	choline metabolic process	BP	0.430599	1
GO:0007204	0.0147558	0.994882	9	174	positive regulation of cytosolic calcium ion concentration	BP	0.430806	1
GO:0006560	0.0148923	0.999278	2	8	proline metabolic process	BP	0.433358	1
GO:0010248	0.0149001	0.999278	2	8	establishment or maintenance of transmembrane electrochemical gradient	BP	0.433358	1
GO:0080164	0.0149768	0.997465	4	43	regulation of nitric oxide metabolic process	BP	0.433714	1
GO:0032945	0.0150284	0.997454	4	43	negative regulation of mononuclear cell proliferation	BP	0.433714	1
GO:0061615	0.0150457	0.998294	3	24	glycolytic process through fructose-6-phosphate	BP	0.433714	1
GO:0061620	0.0150457	0.998294	3	24	glycolytic process through glucose-6-phosphate	BP	0.433714	1
GO:0060191	0.015055	0.996734	5	64	regulation of lipase activity	BP	0.433714	1
GO:0032689	0.0151172	0.998297	3	22	negative regulation of interferon-gamma production	BP	0.434685	1
GO:0030155	0.0151795	0.99237	19	520	regulation of cell adhesion	BP	0.43565	1
GO:0019693	0.0153058	0.993005	15	362	ribose phosphate metabolic process	BP	0.43777	1
GO:0009072	0.0153109	0.99826	3	23	aromatic amino acid family metabolic process	BP	0.43777	1
GO:0045117	0.015349	0.999223	2	9	azole transmembrane transport	BP	0.438036	1
GO:0046475	0.0154145	0.998237	3	24	glycerophospholipid catabolic process	BP	0.439082	1
GO:0009258	0.0154731	1	1	1	10-formyltetrahydrofolate catabolic process	BP	0.439928	1
GO:0031953	0.0156023	0.999204	2	9	negative regulation of protein autophosphorylation	BP	0.442774	1
GO:0050790	0.0157928	0.989463	55	1920	regulation of catalytic activity	BP	0.447345	1
GO:0050996	0.0159535	0.998159	3	23	positive regulation of lipid catabolic process	BP	0.45053	1
GO:0046631	0.0159645	0.995835	6	91	alpha-beta T cell activation	BP	0.45053	1
GO:0002701	0.0160073	0.99815	3	23	negative regulation of production of molecular mediator of immune response	BP	0.450901	1
GO:0015697	0.0161961	0.999157	2	9	quaternary ammonium group transport	BP	0.454677	1
GO:0002710	0.0162151	0.999155	2	9	negative regulation of T cell mediated immunity	BP	0.454677	1
GO:0032309	0.016231	0.998114	3	23	icosanoid secretion	BP	0.454677	1
GO:0048545	0.0162613	0.993556	11	241	response to steroid hormone	BP	0.454687	1
GO:0110095	0.016367	0.999166	2	8	cellular detoxification of aldehyde	BP	0.455188	1
GO:0042219	0.0163682	0.998092	3	23	cellular modified amino acid catabolic process	BP	0.455188	1
480	0.0163689	0.997168	4	40	NA	NA	0.455188	1
GO:0019852	0.0165324	0.99913	2	9	L-ascorbic acid metabolic process	BP	0.458895	1
GO:0006837	0.0166138	0.999123	2	9	serotonin transport	BP	0.459525	1
GO:0016264	0.0166155	0.999147	2	8	gap junction assembly	BP	0.459525	1
GO:0048792	0.0166911	1	1	1	spontaneous exocytosis of neurotransmitter	BP	0.460406	1
GO:0009158	0.0167286	0.999114	2	9	ribonucleoside monophosphate catabolic process	BP	0.460406	1
GO:0070327	0.0167629	0.999111	2	9	thyroid hormone transport	BP	0.460406	1
GO:1901264	0.0167684	0.996258	5	66	carbohydrate derivative transport	BP	0.460406	1
GO:0051770	0.0168155	0.999088	2	10	positive regulation of nitric-oxide synthase biosynthetic process	BP	0.460866	1
GO:0015837	0.0172564	0.99695	4	44	amine transport	BP	0.472098	1
GO:0006637	0.017614	0.995302	6	92	acyl-CoA metabolic process	BP	0.475958	1
GO:0035383	0.017614	0.995302	6	92	thioester metabolic process	BP	0.475958	1
GO:0055117	0.0176493	0.996842	4	49	regulation of cardiac muscle contraction	BP	0.475958	1
GO:0071976	0.0176571	1	1	1	cell gliding	BP	0.475958	1
GO:0120117	0.0176571	1	1	1	T cell meandering migration	BP	0.475958	1
GO:0006107	0.0177078	0.999033	2	9	oxaloacetate metabolic process	BP	0.475958	1
GO:1904155	0.0177246	1	1	1	DN2 thymocyte differentiation	BP	0.475958	1
GO:2000471	0.0177246	1	1	1	regulation of hematopoietic stem cell migration	BP	0.475958	1
GO:2000473	0.0177246	1	1	1	positive regulation of hematopoietic stem cell migration	BP	0.475958	1
GO:0060402	0.0177323	0.995253	6	99	calcium ion transport into cytosol	BP	0.475958	1
GO:0046686	0.0178905	0.996804	4	44	response to cadmium ion	BP	0.475958	1
GO:0070664	0.0179291	0.996791	4	45	negative regulation of leukocyte proliferation	BP	0.475958	1
GO:0070980	0.0179893	1	1	1	biphenyl catabolic process	BP	0.475958	1
GO:0071241	0.0180097	0.994006	8	152	cellular response to inorganic substance	BP	0.475958	1
GO:0075512	0.0180433	1	1	1	clathrin-dependent endocytosis of virus by host cell	BP	0.475958	1
GO:0033865	0.0180599	0.994531	7	119	nucleoside bisphosphate metabolic process	BP	0.475958	1
GO:0033875	0.0180599	0.994531	7	119	ribonucleoside bisphosphate metabolic process	BP	0.475958	1
GO:0034032	0.0180599	0.994531	7	119	purine nucleoside bisphosphate metabolic process	BP	0.475958	1
GO:0021813	0.0180665	1	1	1	cell-cell adhesion involved in neuronal-glial interactions involved in cerebral cortex radial glia guided migration	BP	0.475958	1
GO:0097476	0.0180665	1	1	1	spinal cord motor neuron migration	BP	0.475958	1
GO:0097477	0.0180665	1	1	1	lateral motor column neuron migration	BP	0.475958	1
GO:0006833	0.0181014	0.999	2	9	water transport	BP	0.475958	1
GO:0008203	0.0181171	0.994509	7	120	cholesterol metabolic process	BP	0.475958	1
GO:0009159	0.01827	0.998986	2	9	deoxyribonucleoside monophosphate catabolic process	BP	0.479044	1
GO:0010906	0.0182976	0.99507	6	97	regulation of glucose metabolic process	BP	0.479044	1
GO:0009176	0.0183505	0.998979	2	9	pyrimidine deoxyribonucleoside monophosphate metabolic process	BP	0.479605	1
GO:0050868	0.0183828	0.995794	5	69	negative regulation of T cell activation	BP	0.479624	1
GO:0062013	0.0184701	0.995017	6	95	positive regulation of small molecule metabolic process	BP	0.481075	1
GO:0001909	0.0185499	0.995756	5	65	leukocyte mediated cytotoxicity	BP	0.482328	1
GO:0033396	0.0186272	1	1	1	beta-alanine biosynthetic process via 3-ureidopropionate	BP	0.483512	1
GO:0072593	0.0188893	0.992739	10	202	reactive oxygen species metabolic process	BP	0.489107	1
GO:0098609	0.0189276	0.989917	21	602	cell-cell adhesion	BP	0.489107	1
GO:1903034	0.0189392	0.994206	7	122	regulation of response to wounding	BP	0.489107	1
GO:0009620	0.0189784	0.997662	3	23	response to fungus	BP	0.489129	1
GO:0032609	0.0190197	0.995618	5	66	interferon-gamma production	BP	0.489129	1
GO:0006591	0.0190365	0.99892	2	9	ornithine metabolic process	BP	0.489129	1
GO:0032892	0.0191613	0.997613	3	25	positive regulation of organic acid transport	BP	0.491121	1
GO:0043252	0.0192433	0.998879	2	10	sodium-independent organic anion transport	BP	0.491121	1
GO:1904205	0.0192581	1	1	1	negative regulation of skeletal muscle hypertrophy	BP	0.491121	1
GO:0009111	0.0192819	0.998899	2	9	vitamin catabolic process	BP	0.491121	1
GO:0006935	0.0193201	0.990667	16	417	chemotaxis	BP	0.491121	1
GO:0062014	0.0193984	0.9955	5	69	negative regulation of small molecule metabolic process	BP	0.491121	1
GO:0021989	0.0194366	1	1	1	olfactory cortex development	BP	0.491121	1
GO:1903280	0.0194366	1	1	1	negative regulation of calcium:sodium antiporter activity	BP	0.491121	1
GO:0038183	0.0196196	0.998845	2	10	bile acid signaling pathway	BP	0.491121	1
GO:0006062	0.0196216	1	1	1	sorbitol catabolic process	BP	0.491121	1
GO:0019407	0.0196216	1	1	1	hexitol catabolic process	BP	0.491121	1
GO:0019519	0.0196216	1	1	1	pentitol metabolic process	BP	0.491121	1
GO:0019527	0.0196216	1	1	1	pentitol catabolic process	BP	0.491121	1
GO:0051160	0.0196216	1	1	1	L-xylitol catabolic process	BP	0.491121	1
GO:0051164	0.0196216	1	1	1	L-xylitol metabolic process	BP	0.491121	1
GO:0042330	0.0196307	0.990499	16	418	taxis	BP	0.491121	1
GO:0045861	0.019695	0.991974	11	237	negative regulation of proteolysis	BP	0.491529	1
GO:0072531	0.0197116	0.998861	2	9	pyrimidine-containing compound transmembrane transport	BP	0.491529	1
GO:0050865	0.0200637	0.990523	15	368	regulation of cell activation	BP	0.499491	1
GO:0032305	0.0202196	0.998791	2	10	positive regulation of icosanoid secretion	BP	0.50255	1
GO:1904478	0.0202892	0.998809	2	9	regulation of intestinal absorption	BP	0.503456	1
GO:0046470	0.0206959	0.995119	5	69	phosphatidylcholine metabolic process	BP	0.512712	1
GO:0010985	0.0207566	0.998767	2	9	negative regulation of lipoprotein particle clearance	BP	0.513381	1
GO:1901053	0.0208566	1	1	1	sarcosine catabolic process	BP	0.515017	1
GO:0006558	0.0212265	0.998697	2	10	L-phenylalanine metabolic process	BP	0.520768	1
GO:0006559	0.0212265	0.998697	2	10	L-phenylalanine catabolic process	BP	0.520768	1
GO:1902221	0.0212265	0.998697	2	10	erythrose 4-phosphate/phosphoenolpyruvate family amino acid metabolic process	BP	0.520768	1
GO:1902222	0.0212265	0.998697	2	10	erythrose 4-phosphate/phosphoenolpyruvate family amino acid catabolic process	BP	0.520768	1
GO:0120158	0.0213484	1	1	1	positive regulation of collagen catabolic process	BP	0.521448	1
GO:2000565	0.0213484	1	1	1	negative regulation of CD8-positive, alpha-beta T cell proliferation	BP	0.521448	1
GO:0007162	0.021357	0.992103	9	193	negative regulation of cell adhesion	BP	0.521448	1
GO:0006865	0.0213965	0.994025	6	100	amino acid transport	BP	0.521573	1
GO:1903039	0.0218806	0.992454	8	152	positive regulation of leukocyte cell-cell adhesion	BP	0.531008	1
GO:0045823	0.0219474	0.997113	3	26	positive regulation of heart contraction	BP	0.531008	1
GO:1903524	0.0219474	0.997113	3	26	positive regulation of blood circulation	BP	0.531008	1
GO:2001028	0.0219495	0.998605	2	11	positive regulation of endothelial cell chemotaxis	BP	0.531008	1
GO:0030879	0.0219581	0.993825	6	105	mammary gland development	BP	0.531008	1
GO:0051209	0.0221305	0.99467	5	77	release of sequestered calcium ion into cytosol	BP	0.533972	1
GO:0035924	0.022344	0.9957	4	51	cellular response to vascular endothelial growth factor stimulus	BP	0.533972	1
GO:0034377	0.0223843	0.997033	3	26	plasma lipoprotein particle assembly	BP	0.533972	1
GO:0046649	0.0224573	0.988698	17	448	lymphocyte activation	BP	0.533972	1
GO:0006218	0.0224601	1	1	1	uridine catabolic process	BP	0.533972	1
GO:0046108	0.0224601	1	1	1	uridine metabolic process	BP	0.533972	1
GO:0046683	0.0226096	0.99361	6	99	response to organophosphorus	BP	0.533972	1
GO:0048532	0.0227277	0.998509	2	12	anatomical structure arrangement	BP	0.533972	1
GO:0099640	0.0229813	0.998483	2	12	axo-dendritic protein transport	BP	0.533972	1
GO:0033762	0.0230163	0.996892	3	29	response to glucagon	BP	0.533972	1
GO:0034373	0.0230644	1	1	1	intermediate-density lipoprotein particle remodeling	BP	0.533972	1
GO:0007601	0.0230752	0.993439	6	104	visual perception	BP	0.533972	1
GO:0051283	0.0232559	0.994325	5	78	negative regulation of sequestering of calcium ion	BP	0.533972	1
GO:0034638	0.0232938	0.998472	2	11	phosphatidylcholine catabolic process	BP	0.533972	1
GO:0033609	0.0233784	1	1	1	oxalate metabolic process	BP	0.533972	1
GO:0007622	0.0234492	0.996819	3	28	rhythmic behavior	BP	0.533972	1
GO:0030034	0.0234633	1	1	1	microvillar actin bundle assembly	BP	0.533972	1
GO:0033484	0.0235331	1	1	1	nitric oxide homeostasis	BP	0.533972	1
GO:1900085	0.0235331	1	1	1	negative regulation of peptidyl-tyrosine autophosphorylation	BP	0.533972	1
GO:1903609	0.0235331	1	1	1	negative regulation of inward rectifier potassium channel activity	BP	0.533972	1
GO:0033514	0.0235812	1	1	1	L-lysine catabolic process to acetyl-CoA via L-pipecolate	BP	0.533972	1
GO:0046168	0.0237214	1	1	1	glycerol-3-phosphate catabolic process	BP	0.533972	1
GO:0007538	0.0238444	1	1	1	primary sex determination	BP	0.533972	1
GO:0007542	0.0238444	1	1	1	primary sex determination, germ-line	BP	0.533972	1
GO:0018992	0.0238444	1	1	1	germ-line sex determination	BP	0.533972	1
GO:0019100	0.0238444	1	1	1	male germ-line sex determination	BP	0.533972	1
GO:0021781	0.0238444	1	1	1	glial cell fate commitment	BP	0.533972	1
GO:0060018	0.0238444	1	1	1	astrocyte fate commitment	BP	0.533972	1
GO:0060517	0.0238444	1	1	1	epithelial cell proliferation involved in prostatic bud elongation	BP	0.533972	1
GO:0060784	0.0238444	1	1	1	regulation of cell proliferation involved in tissue homeostasis	BP	0.533972	1
GO:0001845	0.0238691	0.998414	2	11	phagolysosome assembly	BP	0.533972	1
GO:0019481	0.0238994	1	1	1	L-alanine catabolic process, by transamination	BP	0.533972	1
472	0.0239589	1	1	1	NA	NA	0.533972	1
GO:0036088	0.0239589	1	1	1	D-serine catabolic process	BP	0.533972	1
GO:0046144	0.0239589	1	1	1	D-alanine family amino acid metabolic process	BP	0.533972	1
GO:0046436	0.0239589	1	1	1	D-alanine metabolic process	BP	0.533972	1
GO:0055130	0.0239589	1	1	1	D-alanine catabolic process	BP	0.533972	1
GO:0030389	0.0239832	1	1	1	fructosamine metabolic process	BP	0.533972	1
GO:0030393	0.0239832	1	1	1	fructoselysine metabolic process	BP	0.533972	1
GO:0010873	0.0239911	0.99846	2	9	positive regulation of cholesterol esterification	BP	0.533972	1
GO:0031283	0.0240825	1	1	1	negative regulation of guanylate cyclase activity	BP	0.533972	1
GO:0032303	0.024103	0.99839	2	11	regulation of icosanoid secretion	BP	0.533972	1
GO:0002707	0.0241264	0.9967	3	27	negative regulation of lymphocyte mediated immunity	BP	0.533972	1
GO:0010037	0.02416	1	1	1	response to carbon dioxide	BP	0.533972	1
GO:0033595	0.02416	1	1	1	response to genistein	BP	0.533972	1
GO:0061476	0.02416	1	1	1	response to anticoagulant	BP	0.533972	1
GO:1904400	0.02416	1	1	1	response to Thyroid stimulating hormone	BP	0.533972	1
GO:1905217	0.02416	1	1	1	response to astaxanthin	BP	0.533972	1
GO:1905225	0.02416	1	1	1	response to thyrotropin-releasing hormone	BP	0.533972	1
GO:0007626	0.0241712	0.993052	6	106	locomotory behavior	BP	0.533972	1
GO:0071277	0.0242209	0.995219	4	52	cellular response to calcium ion	BP	0.533972	1
GO:0045475	0.0242866	0.998349	2	12	locomotor rhythm	BP	0.533972	1
GO:0015861	0.0243729	1	1	1	cytidine transport	BP	0.533972	1
GO:0009087	0.0243862	1	1	1	methionine catabolic process	BP	0.533972	1
GO:0032501	0.0243863	0.981775	120	4797	multicellular organismal process	BP	0.533972	1
GO:0021569	0.0243884	1	1	1	rhombomere 3 development	BP	0.533972	1
GO:0021593	0.0243884	1	1	1	rhombomere morphogenesis	BP	0.533972	1
GO:0021594	0.0243884	1	1	1	rhombomere formation	BP	0.533972	1
GO:0021595	0.0243884	1	1	1	rhombomere structural organization	BP	0.533972	1
GO:0021658	0.0243884	1	1	1	rhombomere 3 morphogenesis	BP	0.533972	1
GO:0021659	0.0243884	1	1	1	rhombomere 3 structural organization	BP	0.533972	1
GO:0021660	0.0243884	1	1	1	rhombomere 3 formation	BP	0.533972	1
GO:0021664	0.0243884	1	1	1	rhombomere 5 morphogenesis	BP	0.533972	1
GO:0021665	0.0243884	1	1	1	rhombomere 5 structural organization	BP	0.533972	1
GO:0021666	0.0243884	1	1	1	rhombomere 5 formation	BP	0.533972	1
GO:0030277	0.0243975	0.99836	2	11	maintenance of gastrointestinal epithelium	BP	0.533972	1
GO:0071407	0.0244515	0.988153	15	398	cellular response to organic cyclic compound	BP	0.534384	1
GO:0051580	0.0244928	0.99835	2	11	regulation of neurotransmitter uptake	BP	0.53452	1
GO:0050953	0.0247418	0.99285	6	106	sensory perception of light stimulus	BP	0.53767	1
GO:0007494	0.0247908	0.998319	2	11	midgut development	BP	0.53767	1
GO:2000485	0.0248971	1	1	1	regulation of glutamine transport	BP	0.53767	1
GO:2000487	0.0248971	1	1	1	positive regulation of glutamine transport	BP	0.53767	1
GO:0009624	0.0249553	1	1	1	response to nematode	BP	0.53767	1
GO:0009692	0.0249553	1	1	1	ethylene metabolic process	BP	0.53767	1
GO:0017143	0.0249553	1	1	1	insecticide metabolic process	BP	0.53767	1
GO:0019341	0.0249553	1	1	1	dibenzo-p-dioxin catabolic process	BP	0.53767	1
GO:0043449	0.0249553	1	1	1	cellular alkene metabolic process	BP	0.53767	1
GO:0050665	0.0250503	0.998292	2	11	hydrogen peroxide biosynthetic process	BP	0.538367	1
GO:0002152	0.0250584	1	1	1	bile acid conjugation	BP	0.538367	1
GO:0022407	0.0251954	0.988877	12	288	regulation of cell-cell adhesion	BP	0.538515	1
GO:0006942	0.0252864	0.994935	4	54	regulation of striated muscle contraction	BP	0.538515	1
GO:0034379	0.0253093	0.998265	2	11	very-low-density lipoprotein particle assembly	BP	0.538515	1
GO:0012502	0.0253167	1	1	1	induction of programmed cell death	BP	0.538515	1
GO:0097214	0.0253167	1	1	1	positive regulation of lysosomal membrane permeability	BP	0.538515	1
GO:1904093	0.0253167	1	1	1	negative regulation of autophagic cell death	BP	0.538515	1
GO:0051259	0.0254112	0.990977	8	162	protein complex oligomerization	BP	0.538515	1
GO:0006749	0.0254994	0.994922	4	45	glutathione metabolic process	BP	0.538515	1
GO:0050954	0.0255464	0.992562	6	107	sensory perception of mechanical stimulus	BP	0.538515	1
GO:0072303	0.0256229	1	1	1	positive regulation of glomerular metanephric mesangial cell proliferation	BP	0.538515	1
GO:0098758	0.0256229	1	1	1	response to interleukin-8	BP	0.538515	1
GO:0098759	0.0256229	1	1	1	cellular response to interleukin-8	BP	0.538515	1
GO:0042446	0.0257203	0.994843	4	49	hormone biosynthetic process	BP	0.538515	1
GO:0007229	0.0258489	0.993505	5	83	integrin-mediated signaling pathway	BP	0.538515	1
GO:0006952	0.0260424	0.983681	34	1058	defense response	BP	0.538515	1
GO:1904106	0.0260786	1	1	1	protein localization to microvillus	BP	0.538515	1
GO:0006683	0.0260876	1	1	1	galactosylceramide catabolic process	BP	0.538515	1
GO:0019376	0.0260876	1	1	1	galactolipid catabolic process	BP	0.538515	1
GO:0051691	0.0260876	1	1	1	cellular oligosaccharide metabolic process	BP	0.538515	1
GO:0051692	0.0260876	1	1	1	cellular oligosaccharide catabolic process	BP	0.538515	1
GO:1903017	0.0260876	1	1	1	positive regulation of exo-alpha-sialidase activity	BP	0.538515	1
GO:0051282	0.0261029	0.993432	5	80	regulation of sequestering of calcium ion	BP	0.538515	1
GO:0034224	0.0261531	1	1	1	cellular response to zinc ion starvation	BP	0.538515	1
GO:0120127	0.0261531	1	1	1	response to zinc ion starvation	BP	0.538515	1
GO:0030198	0.0261903	0.988837	11	272	extracellular matrix organization	BP	0.538515	1
GO:0043062	0.0261903	0.988837	11	272	extracellular structure organization	BP	0.538515	1
GO:0060443	0.0262424	0.99625	3	32	mammary gland morphogenesis	BP	0.538515	1
GO:0000050	0.0262671	0.998193	2	10	urea cycle	BP	0.538515	1
GO:0060048	0.0263626	0.993342	5	83	cardiac muscle contraction	BP	0.538515	1
GO:1901787	0.0263677	1	1	1	benzoyl-CoA metabolic process	BP	0.538515	1
GO:1903011	0.0264107	1	1	1	negative regulation of bone development	BP	0.538515	1
GO:1903610	0.0264107	1	1	1	regulation of calcium-dependent ATPase activity	BP	0.538515	1
GO:1903611	0.0264107	1	1	1	negative regulation of calcium-dependent ATPase activity	BP	0.538515	1
GO:1903627	0.0264107	1	1	1	regulation of dUTP diphosphatase activity	BP	0.538515	1
GO:1903629	0.0264107	1	1	1	positive regulation of dUTP diphosphatase activity	BP	0.538515	1
GO:1903631	0.0264107	1	1	1	negative regulation of aminoacyl-tRNA ligase activity	BP	0.538515	1
GO:1903633	0.0264107	1	1	1	regulation of leucine-tRNA ligase activity	BP	0.538515	1
GO:1903634	0.0264107	1	1	1	negative regulation of leucine-tRNA ligase activity	BP	0.538515	1
GO:0009403	0.0265485	1	1	1	toxin biosynthetic process	BP	0.5406	1
GO:0001502	0.0265965	0.998081	2	13	cartilage condensation	BP	0.540856	1
GO:0006007	0.0266365	0.996197	3	29	glucose catabolic process	BP	0.540946	1
GO:1990267	0.0267291	1	1	1	response to transition metal nanoparticle	BP	0.542103	1
GO:0045229	0.026917	0.988478	11	273	external encapsulating structure organization	BP	0.544922	1
GO:0000098	0.0269398	0.99809	2	11	sulfur amino acid catabolic process	BP	0.544922	1
GO:0045913	0.0270257	0.994471	4	55	positive regulation of carbohydrate metabolic process	BP	0.545787	1
GO:1903038	0.0270876	0.993127	5	77	negative regulation of leukocyte cell-cell adhesion	BP	0.545787	1
GO:0099575	0.0270902	1	1	1	regulation of protein catabolic process at presynapse, modulating synaptic transmission	BP	0.545787	1
GO:0043650	0.0272117	0.99806	2	11	dicarboxylic acid biosynthetic process	BP	0.54751	1
GO:0062175	0.0275765	1	1	1	brexanolone catabolic process	BP	0.554116	1
GO:0030299	0.0276387	0.998013	2	11	intestinal cholesterol absorption	BP	0.554635	1
GO:0060546	0.0279676	0.997949	2	12	negative regulation of necroptotic process	BP	0.560493	1
GO:0048385	0.02801	0.997945	2	12	regulation of retinoic acid receptor signaling pathway	BP	0.560605	1
GO:0006814	0.0281074	0.990652	7	142	sodium ion transport	BP	0.561261	1
GO:0019751	0.0281713	0.991618	6	104	polyol metabolic process	BP	0.561261	1
GO:0010963	0.0282642	1	1	1	regulation of L-arginine import	BP	0.561261	1
GO:0070953	0.0282642	1	1	1	regulation of neutrophil mediated killing of fungus	BP	0.561261	1
GO:0070965	0.0282642	1	1	1	positive regulation of neutrophil mediated killing of fungus	BP	0.561261	1
GO:2000552	0.0282642	1	1	1	negative regulation of T-helper 2 cell cytokine production	BP	0.561261	1
GO:0010902	0.0283244	1	1	1	positive regulation of very-low-density lipoprotein particle remodeling	BP	0.561725	1
GO:0110096	0.028386	0.99793	2	11	cellular response to aldehyde	BP	0.562212	1
GO:0044764	0.0284482	0.997871	2	13	multi-organism cellular process	BP	0.562712	1
GO:0046296	0.0286834	1	1	1	glycolate catabolic process	BP	0.565773	1
GO:2000257	0.0287145	1	1	1	regulation of protein activation cascade	BP	0.565773	1
GO:2000266	0.0287145	1	1	1	regulation of blood coagulation, intrinsic pathway	BP	0.565773	1
GO:0055069	0.0287976	0.995763	3	29	zinc ion homeostasis	BP	0.566676	1
4972	0.028873	0.993963	4	57	NA	NA	0.567425	1
GO:0032963	0.0289118	0.992541	5	76	collagen metabolic process	BP	0.567454	1
GO:0002440	0.0289545	0.990331	7	129	production of molecular mediator of immune response	BP	0.56756	1
GO:0006554	0.0290464	0.997826	2	12	lysine catabolic process	BP	0.568414	1
GO:0006593	0.0291101	1	1	1	ornithine catabolic process	BP	0.568414	1
GO:0097272	0.0291101	1	1	1	ammonium homeostasis	BP	0.568414	1
GO:0010896	0.0292602	0.997831	2	11	regulation of triglyceride catabolic process	BP	0.570612	1
GO:0016125	0.0293161	0.990178	7	133	sterol metabolic process	BP	0.570969	1
4975	0.0293811	0.995654	3	28	NA	NA	0.571368	1
GO:0034633	0.0294117	1	1	1	retinol transport	BP	0.571368	1
GO:0009071	0.0295474	0.997768	2	12	serine family amino acid catabolic process	BP	0.573272	1
GO:0006163	0.0295988	0.985709	14	358	purine nucleotide metabolic process	BP	0.573538	1
GO:0031111	0.0297774	0.995525	3	33	negative regulation of microtubule polymerization or depolymerization	BP	0.576265	1
GO:0009617	0.0298655	0.98517	15	374	response to bacterium	BP	0.57705	1
GO:0010900	0.0298939	1	1	1	negative regulation of phosphatidylcholine catabolic process	BP	0.57705	1
GO:0098869	0.0300124	0.992196	5	72	cellular oxidant detoxification	BP	0.578012	1
GO:1902225	0.0300197	1	1	1	negative regulation of acrosome reaction	BP	0.578012	1
GO:0034383	0.0302052	0.995453	3	31	low-density lipoprotein particle clearance	BP	0.579967	1
GO:0010942	0.0302327	0.983924	18	506	positive regulation of cell death	BP	0.579967	1
GO:0050849	0.0304337	0.997616	2	14	negative regulation of calcium-mediated signaling	BP	0.579967	1
GO:0060712	0.0305025	1	1	1	spongiotrophoblast layer development	BP	0.579967	1
GO:0060720	0.0305025	1	1	1	spongiotrophoblast cell proliferation	BP	0.579967	1
GO:0060721	0.0305025	1	1	1	regulation of spongiotrophoblast cell proliferation	BP	0.579967	1
GO:0060722	0.0305025	1	1	1	cell proliferation involved in embryonic placenta development	BP	0.579967	1
GO:0060723	0.0305025	1	1	1	regulation of cell proliferation involved in embryonic placenta development	BP	0.579967	1
GO:0090214	0.0305025	1	1	1	spongiotrophoblast layer developmental growth	BP	0.579967	1
GO:1903547	0.0305025	1	1	1	regulation of growth hormone activity	BP	0.579967	1
GO:0015909	0.030643	0.993499	4	52	long-chain fatty acid transport	BP	0.581912	1
GO:0010987	0.0306984	1	1	1	negative regulation of high-density lipoprotein particle clearance	BP	0.582236	1
GO:0070365	0.030935	0.997578	2	13	hepatocyte differentiation	BP	0.584248	1
GO:0045019	0.0309664	0.997601	2	12	negative regulation of nitric oxide biosynthetic process	BP	0.584248	1
GO:1904406	0.0309664	0.997601	2	12	negative regulation of nitric oxide metabolic process	BP	0.584248	1
GO:0046425	0.0309803	0.993395	4	54	regulation of receptor signaling pathway via JAK-STAT	BP	0.584248	1
GO:0002695	0.0309965	0.99057	6	105	negative regulation of leukocyte activation	BP	0.584248	1
GO:0071715	0.0310686	0.995272	3	31	icosanoid transport	BP	0.584881	1
GO:0051767	0.0312763	0.997537	2	13	nitric-oxide synthase biosynthetic process	BP	0.587338	1
GO:0051769	0.0312763	0.997537	2	13	regulation of nitric-oxide synthase biosynthetic process	BP	0.587338	1
GO:0051208	0.0314348	0.991685	5	84	sequestering of calcium ion	BP	0.589586	1
GO:0044241	0.0315287	0.997534	2	12	lipid digestion	BP	0.58959	1
GO:0035150	0.03159	0.991645	5	80	regulation of tube size	BP	0.58959	1
GO:0035296	0.03159	0.991645	5	80	regulation of tube diameter	BP	0.58959	1
GO:0097746	0.03159	0.991645	5	80	blood vessel diameter maintenance	BP	0.58959	1
GO:0009125	0.0319647	0.997481	2	12	nucleoside monophosphate catabolic process	BP	0.595259	1
GO:0062103	0.0320112	1	1	1	double-stranded RNA biosynthetic process	BP	0.595259	1
GO:1903704	0.0320112	1	1	1	negative regulation of production of siRNA involved in RNA interference	BP	0.595259	1
GO:0001766	0.0321564	0.999738	1	2	membrane raft polarization	BP	0.59723	1
GO:0065005	0.0322569	0.99503	3	30	protein-lipid complex assembly	BP	0.598147	1
GO:0098856	0.0322844	0.997442	2	12	intestinal lipid absorption	BP	0.598147	1
GO:0045923	0.0331043	0.994837	3	31	positive regulation of fatty acid metabolic process	BP	0.611028	1
GO:0001912	0.0331137	0.994846	3	30	positive regulation of leukocyte mediated cytotoxicity	BP	0.611028	1
GO:0051709	0.0331455	0.997336	2	12	regulation of killing of cells of other organism	BP	0.611028	1
GO:1905954	0.0331572	0.991111	5	82	positive regulation of lipid localization	BP	0.611028	1
GO:0006553	0.0331806	0.997302	2	13	lysine metabolic process	BP	0.611028	1
GO:0030278	0.0333803	0.991032	5	83	regulation of ossification	BP	0.613964	1
GO:0046688	0.0335771	0.994758	3	29	response to copper ion	BP	0.616837	1
GO:0051899	0.0338358	0.99256	4	59	membrane depolarization	BP	0.62084	1
GO:1903515	0.0339701	0.999708	1	2	calcium ion transport from cytosol to endoplasmic reticulum	BP	0.621733	1
GO:0044855	0.0340071	0.999707	1	2	plasma membrane raft distribution	BP	0.621733	1
GO:0044856	0.0340071	0.999707	1	2	plasma membrane raft localization	BP	0.621733	1
GO:0003013	0.0340664	0.983226	14	383	circulatory system process	BP	0.62207	1
GO:0002296	0.0342186	0.999703	1	2	T-helper 1 cell lineage commitment	BP	0.6241	1
GO:0062099	0.0342607	0.997166	2	13	negative regulation of programmed necrotic cell death	BP	0.624119	1
GO:0014075	0.0343908	0.994546	3	32	response to amine	BP	0.625473	1
GO:0033189	0.0344518	0.997141	2	13	response to vitamin A	BP	0.625473	1
GO:0000096	0.0344584	0.994531	3	32	sulfur amino acid metabolic process	BP	0.625473	1
GO:0019725	0.0345032	0.980173	22	650	cellular homeostasis	BP	0.62554	1
GO:0006699	0.0345503	0.994511	3	32	bile acid biosynthetic process	BP	0.625648	1
GO:0097553	0.0345935	0.990606	5	87	calcium ion transmembrane import into cytosol	BP	0.625686	1
GO:0010675	0.0346999	0.989146	6	112	regulation of cellular carbohydrate metabolic process	BP	0.625728	1
GO:1901617	0.0347014	0.986033	9	197	organic hydroxy compound biosynthetic process	BP	0.625728	1
GO:0045717	0.0347192	0.997107	2	13	negative regulation of fatty acid biosynthetic process	BP	0.625728	1
GO:0034220	0.0348994	0.978581	28	897	ion transmembrane transport	BP	0.628231	1
GO:0014734	0.0350854	0.999688	1	2	skeletal muscle hypertrophy	BP	0.63007	1
GO:1904204	0.0350854	0.999688	1	2	regulation of skeletal muscle hypertrophy	BP	0.63007	1
GO:0009173	0.0351673	0.997049	2	13	pyrimidine ribonucleoside monophosphate metabolic process	BP	0.63007	1
GO:0046049	0.0351673	0.997049	2	13	UMP metabolic process	BP	0.63007	1
GO:0021764	0.035549	0.999679	1	2	amygdala development	BP	0.636161	1
GO:0021812	0.0356488	0.999678	1	2	neuronal-glial interaction involved in cerebral cortex radial glia guided migration	BP	0.637197	1
GO:0033540	0.0357134	0.99695	2	14	fatty acid beta-oxidation using acyl-CoA oxidase	BP	0.637601	1
GO:1903615	0.0361482	0.999668	1	2	positive regulation of protein tyrosine phosphatase activity	BP	0.644607	1
GO:1904892	0.0362766	0.991859	4	57	regulation of receptor signaling pathway via STAT	BP	0.64614	1
GO:0010941	0.0363829	0.976153	37	1238	regulation of cell death	BP	0.647276	1
GO:0032731	0.0366537	0.99403	3	33	positive regulation of interleukin-1 beta production	BP	0.651331	1
GO:0051179	0.0367256	0.971977	123	4957	localization	BP	0.651847	1
GO:0071417	0.0368231	0.980746	16	459	cellular response to organonitrogen compound	BP	0.652816	1
GO:0002704	0.037168	0.993936	3	31	negative regulation of leukocyte mediated immunity	BP	0.657948	1
GO:0033013	0.0371991	0.991604	4	54	tetrapyrrole metabolic process	BP	0.657948	1
GO:0009150	0.0372925	0.981956	13	337	purine ribonucleotide metabolic process	BP	0.658403	1
GO:0098743	0.03733	0.996708	2	15	cell aggregation	BP	0.658403	1
GO:0071360	0.0373968	0.996755	2	13	cellular response to exogenous dsRNA	BP	0.658403	1
GO:0019483	0.0373979	0.999645	1	2	beta-alanine biosynthetic process	BP	0.658403	1
GO:1900543	0.0374465	0.996718	2	14	negative regulation of purine nucleotide metabolic process	BP	0.658496	1
GO:0031341	0.0375179	0.991509	4	54	regulation of cell killing	BP	0.658989	1
GO:0002718	0.037619	0.991473	4	55	regulation of cytokine production involved in immune response	BP	0.660003	1
GO:0035622	0.0377383	0.999638	1	2	intrahepatic bile duct development	BP	0.661333	1
GO:0001894	0.0379871	0.985415	8	178	tissue homeostasis	BP	0.664266	1
GO:0010881	0.0380082	0.996592	2	16	regulation of cardiac muscle contraction by regulation of the release of sequestered calcium ion	BP	0.664266	1
GO:2001235	0.0380366	0.987857	6	107	positive regulation of apoptotic signaling pathway	BP	0.664266	1
GO:2000191	0.038153	0.993677	3	34	regulation of fatty acid transport	BP	0.665504	1
GO:0006739	0.038195	0.993702	3	31	NADP metabolic process	BP	0.665504	1
GO:0001562	0.0385524	0.996568	2	14	response to protozoan	BP	0.670195	1
GO:0042832	0.0385524	0.996568	2	14	defense response to protozoan	BP	0.670195	1
GO:0002277	0.0387004	0.999619	1	2	myeloid dendritic cell activation involved in immune response	BP	0.672	1
GO:0006816	0.0389247	0.983119	10	245	calcium ion transport	BP	0.675124	1
GO:0032796	0.0389921	0.999614	1	2	uropod organization	BP	0.675523	1
GO:0060544	0.0390543	0.996471	2	15	regulation of necroptotic process	BP	0.675831	1
GO:1901699	0.0392696	0.978864	17	498	cellular response to nitrogen compound	BP	0.678784	1
GO:0005977	0.0394284	0.990894	4	61	glycogen metabolic process	BP	0.680755	1
GO:0072530	0.0395388	0.996464	2	13	purine-containing compound transmembrane transport	BP	0.681516	1
GO:0033594	0.0395621	0.999602	1	2	response to hydroxyisoflavone	BP	0.681516	1
GO:1904158	0.0398431	0.999596	1	2	axonemal central apparatus assembly	BP	0.68558	1
GO:0070373	0.0399317	0.990752	4	59	negative regulation of ERK1 and ERK2 cascade	BP	0.686328	1
GO:0042448	0.0400631	0.996357	2	14	progesterone metabolic process	BP	0.686988	1
GO:0055076	0.0400709	0.987038	6	111	transition metal ion homeostasis	BP	0.686988	1
GO:2001244	0.0401056	0.990731	4	54	positive regulation of intrinsic apoptotic signaling pathway	BP	0.686988	1
GO:0038084	0.0402232	0.993173	3	36	vascular endothelial growth factor signaling pathway	BP	0.688228	1
GO:0035683	0.0402796	0.999587	1	2	memory T cell extravasation	BP	0.68842	1
GO:1901565	0.040358	0.973782	34	1139	organonitrogen compound catabolic process	BP	0.688559	1
GO:0050857	0.0403783	0.996284	2	15	positive regulation of antigen receptor-mediated signaling pathway	BP	0.688559	1
GO:0051873	0.0405544	0.996362	2	12	killing by host of symbiont cells	BP	0.690786	1
GO:1904881	0.0409871	0.999573	1	2	cellular response to hydrogen sulfide	BP	0.696212	1
GO:0001952	0.0410546	0.988297	5	97	regulation of cell-matrix adhesion	BP	0.696212	1
GO:0006073	0.041056	0.990391	4	62	cellular glucan metabolic process	BP	0.696212	1
GO:0044042	0.041056	0.990391	4	62	glucan metabolic process	BP	0.696212	1
GO:0055086	0.0413044	0.977219	18	513	nucleobase-containing small molecule metabolic process	BP	0.699645	1
GO:0061107	0.0413717	0.999565	1	2	seminal vesicle development	BP	0.699732	1
GO:0001818	0.0415055	0.982744	9	200	negative regulation of cytokine production	BP	0.699732	1
GO:0002026	0.0415143	0.996094	2	16	regulation of the force of heart contraction	BP	0.699732	1
GO:0021577	0.0415399	0.999561	1	2	hindbrain structural organization	BP	0.699732	1
GO:0021589	0.0415399	0.999561	1	2	cerebellum structural organization	BP	0.699732	1
GO:1904638	0.0416737	0.999558	1	2	response to resveratrol	BP	0.699732	1
GO:0010124	0.0417635	0.999556	1	2	phenylacetate catabolic process	BP	0.699732	1
GO:0050671	0.0418056	0.988079	5	82	positive regulation of lymphocyte proliferation	BP	0.699732	1
GO:0002925	0.041809	0.999555	1	2	positive regulation of humoral immune response mediated by circulating immunoglobulin	BP	0.699732	1
GO:0006127	0.041829	0.999555	1	2	glycerophosphate shuttle	BP	0.699732	1
GO:0060479	0.0418615	0.996071	2	15	lung cell differentiation	BP	0.699732	1
GO:0060487	0.0418615	0.996071	2	15	lung epithelial cell differentiation	BP	0.699732	1
GO:0002669	0.0419887	0.999551	1	2	positive regulation of T cell anergy	BP	0.699829	1
GO:0002913	0.0419887	0.999551	1	2	positive regulation of lymphocyte anergy	BP	0.699829	1
GO:0002728	0.0420054	0.999551	1	2	negative regulation of natural killer cell cytokine production	BP	0.699829	1
GO:0031295	0.0422128	0.992709	3	35	T cell costimulation	BP	0.702167	1
GO:0086098	0.042238	0.999546	1	2	angiotensin-activated signaling pathway involved in heart process	BP	0.702167	1
GO:0009117	0.0423697	0.977456	16	443	nucleotide metabolic process	BP	0.703586	1
GO:0032304	0.0426375	0.999537	1	2	negative regulation of icosanoid secretion	BP	0.707261	1
GO:0071375	0.0427673	0.981148	10	252	cellular response to peptide hormone stimulus	BP	0.708455	1
GO:0015844	0.0428434	0.992557	3	35	monoamine transport	BP	0.708455	1
GO:0097532	0.0428957	0.999531	1	2	stress response to acid chemical	BP	0.708455	1
GO:0097533	0.0428957	0.999531	1	2	cellular stress response to acid chemical	BP	0.708455	1
GO:0006867	0.0431205	0.999526	1	2	asparagine transport	BP	0.711193	1
GO:0006677	0.0432126	0.995905	2	14	glycosylceramide metabolic process	BP	0.711193	1
GO:0015882	0.0432828	0.999523	1	2	L-ascorbic acid transmembrane transport	BP	0.711193	1
GO:0070904	0.0432828	0.999523	1	2	transepithelial L-ascorbic acid transport	BP	0.711193	1
GO:0097306	0.0433143	0.989668	4	66	cellular response to alcohol	BP	0.711193	1
GO:0032946	0.0434839	0.987463	5	83	positive regulation of mononuclear cell proliferation	BP	0.711193	1
GO:0031099	0.0435105	0.984128	7	146	regeneration	BP	0.711193	1
GO:0051581	0.0435587	0.999517	1	2	negative regulation of neurotransmitter uptake	BP	0.711193	1
GO:0051612	0.0435587	0.999517	1	2	negative regulation of serotonin uptake	BP	0.711193	1
GO:0006060	0.0435963	0.999516	1	2	sorbitol metabolic process	BP	0.711193	1
GO:0046370	0.0435963	0.999516	1	2	fructose biosynthetic process	BP	0.711193	1
GO:0070371	0.0436234	0.981683	9	211	ERK1 and ERK2 cascade	BP	0.711193	1
GO:0038016	0.0436693	0.999514	1	2	insulin receptor internalization	BP	0.711193	1
GO:0019432	0.0438294	0.992305	3	36	triglyceride biosynthetic process	BP	0.712455	1
GO:0003333	0.0438817	0.989511	4	62	amino acid transmembrane transport	BP	0.712455	1
GO:0009397	0.0440294	0.999506	1	2	folic acid-containing compound catabolic process	BP	0.712455	1
GO:0042560	0.0440294	0.999506	1	2	pteridine-containing compound catabolic process	BP	0.712455	1
GO:0009084	0.0440511	0.995781	2	14	glutamine family amino acid biosynthetic process	BP	0.712455	1
GO:0019543	0.0440747	0.999505	1	2	propionate catabolic process	BP	0.712455	1
GO:0046327	0.0440747	0.999505	1	2	glycerol biosynthetic process from pyruvate	BP	0.712455	1
350	0.0441577	0.992249	3	34	NA	NA	0.712998	1
GO:0046903	0.0442411	0.971402	32	1061	secretion	BP	0.712998	1
GO:0098656	0.0442489	0.977417	14	386	anion transmembrane transport	BP	0.712998	1
GO:0045980	0.044534	0.995676	2	15	negative regulation of nucleotide metabolic process	BP	0.716833	1
GO:0010872	0.0446995	0.995724	2	13	regulation of cholesterol esterification	BP	0.718736	1
GO:0019229	0.0447606	0.992076	3	36	regulation of vasoconstriction	BP	0.718958	1
GO:0060516	0.044856	0.999487	1	2	primary prostatic bud elongation	BP	0.71973	1
GO:0015817	0.0450583	0.999482	1	2	histidine transport	BP	0.722215	1
GO:0002694	0.0451805	0.977525	13	340	regulation of leukocyte activation	BP	0.723393	1
GO:0048771	0.0452399	0.984914	6	119	tissue remodeling	BP	0.723393	1
GO:0050957	0.0452745	0.999305	1	3	equilibrioception	BP	0.723393	1
GO:0015813	0.04545	0.995507	2	16	L-glutamate transmembrane transport	BP	0.724576	1
GO:0046500	0.0455387	0.995524	2	15	S-adenosylmethionine metabolic process	BP	0.724576	1
GO:0043649	0.0455849	0.995517	2	15	dicarboxylic acid catabolic process	BP	0.724576	1
GO:0061402	0.0456484	0.999469	1	2	positive regulation of transcription from RNA polymerase II promoter in response to acidic pH	BP	0.724576	1
GO:0046456	0.0456551	0.991893	3	33	icosanoid biosynthetic process	BP	0.724576	1
GO:0007597	0.0457017	0.995534	2	14	blood coagulation, intrinsic pathway	BP	0.724576	1
GO:1901661	0.0457712	0.991851	3	34	quinone metabolic process	BP	0.724576	1
GO:0072034	0.0458734	0.999463	1	2	renal vesicle induction	BP	0.724576	1
GO:0002418	0.0459299	0.995464	2	15	immune response to tumor cell	BP	0.724576	1
GO:1904863	0.0459497	0.999462	1	2	regulation of beta-catenin-TCF complex assembly	BP	0.724576	1
GO:1904864	0.0459497	0.999462	1	2	negative regulation of beta-catenin-TCF complex assembly	BP	0.724576	1
GO:0015747	0.0459643	0.999461	1	2	urate transport	BP	0.724576	1
GO:0046653	0.0459678	0.995427	2	16	tetrahydrofolate metabolic process	BP	0.724576	1
GO:0031294	0.0460663	0.991752	3	36	lymphocyte costimulation	BP	0.725377	1
GO:0034059	0.0462585	0.999454	1	2	response to anoxia	BP	0.726208	1
GO:0006067	0.04626	0.995413	2	15	ethanol metabolic process	BP	0.726208	1
GO:0001659	0.0462623	0.984483	6	122	temperature homeostasis	BP	0.726208	1
GO:0060532	0.0464259	0.99945	1	2	bronchus cartilage development	BP	0.727276	1
GO:0061145	0.0464259	0.99945	1	2	lung smooth muscle development	BP	0.727276	1
GO:1904844	0.0464964	0.999448	1	2	response to L-glutamine	BP	0.72753	1
GO:0018108	0.0465378	0.979183	10	257	peptidyl-tyrosine phosphorylation	BP	0.72753	1
GO:0051352	0.0466481	0.999445	1	2	negative regulation of ligase activity	BP	0.728505	1
GO:0070781	0.0467333	0.999443	1	2	response to biotin	BP	0.729087	1
GO:0035988	0.0469146	0.99528	2	16	chondrocyte proliferation	BP	0.731167	1
GO:1900673	0.0470707	0.999435	1	2	olefin metabolic process	BP	0.732848	1
GO:1900150	0.0472267	0.999431	1	2	regulation of defense response to fungus	BP	0.73373	1
GO:0006601	0.0472512	0.99943	1	2	creatine biosynthetic process	BP	0.73373	1
GO:0050673	0.0472721	0.977886	11	280	epithelial cell proliferation	BP	0.73373	1
GO:0060547	0.0474465	0.99523	2	15	negative regulation of necrotic cell death	BP	0.735687	1
GO:0050877	0.0476322	0.973262	18	547	nervous system process	BP	0.737814	1
GO:0010712	0.0478701	0.99131	3	35	regulation of collagen metabolic process	BP	0.739497	1
GO:0002367	0.04799	0.988211	4	60	cytokine production involved in immune response	BP	0.739497	1
GO:0006753	0.0480936	0.973986	16	450	nucleoside phosphate metabolic process	BP	0.739497	1
GO:0070178	0.0481807	0.999407	1	2	D-serine metabolic process	BP	0.739497	1
GO:0009407	0.0482473	0.999406	1	2	toxin catabolic process	BP	0.739497	1
GO:0043387	0.0482473	0.999406	1	2	mycotoxin catabolic process	BP	0.739497	1
GO:0046223	0.0482473	0.999406	1	2	aflatoxin catabolic process	BP	0.739497	1
GO:1901377	0.0482473	0.999406	1	2	organic heteropentacyclic compound catabolic process	BP	0.739497	1
GO:0048769	0.0483254	0.999207	1	3	sarcomerogenesis	BP	0.739497	1
GO:0010669	0.0484187	0.995044	2	16	epithelial structure maintenance	BP	0.739497	1
GO:0072301	0.0484785	0.9994	1	2	regulation of metanephric glomerular mesangial cell proliferation	BP	0.739497	1
GO:0006555	0.0484865	0.995033	2	16	methionine metabolic process	BP	0.739497	1
GO:0010142	0.0485076	0.999399	1	2	farnesyl diphosphate biosynthetic process, mevalonate pathway	BP	0.739497	1
GO:1902767	0.0485076	0.999399	1	2	isoprenoid biosynthetic process via mevalonate	BP	0.739497	1
GO:0051250	0.0485116	0.985564	5	89	negative regulation of lymphocyte activation	BP	0.739497	1
GO:0150174	0.0485187	0.999399	1	2	negative regulation of phosphatidylcholine metabolic process	BP	0.739497	1
GO:0032732	0.0487809	0.991052	3	37	positive regulation of interleukin-1 production	BP	0.739779	1
GO:0097475	0.0488245	0.99919	1	3	motor neuron migration	BP	0.739779	1
GO:0021546	0.048829	0.999391	1	2	rhombomere development	BP	0.739779	1
GO:0021571	0.048829	0.999391	1	2	rhombomere 5 development	BP	0.739779	1
GO:0035283	0.048829	0.999391	1	2	central nervous system segmentation	BP	0.739779	1
GO:0035284	0.048829	0.999391	1	2	brain segmentation	BP	0.739779	1
GO:1904823	0.0491602	0.999383	1	2	purine nucleobase transmembrane transport	BP	0.741025	1
GO:0071505	0.0492327	0.999381	1	2	response to mycophenolic acid	BP	0.741025	1
GO:0071506	0.0492327	0.999381	1	2	cellular response to mycophenolic acid	BP	0.741025	1
GO:1900369	0.0492399	0.999381	1	2	negative regulation of RNA interference	BP	0.741025	1
GO:0001172	0.0492413	0.999381	1	2	transcription, RNA-templated	BP	0.741025	1
GO:0046864	0.0493797	0.999377	1	2	isoprenoid transport	BP	0.741025	1
GO:0046865	0.0493797	0.999377	1	2	terpenoid transport	BP	0.741025	1
GO:0043691	0.049552	0.994897	2	15	reverse cholesterol transport	BP	0.741025	1
GO:0001938	0.0497508	0.987615	4	63	positive regulation of endothelial cell proliferation	BP	0.741025	1
GO:0018212	0.0497533	0.977483	10	260	peptidyl-tyrosine modification	BP	0.741025	1
GO:0044070	0.0499215	0.970527	21	654	regulation of anion transport	BP	0.741025	1
GO:1901804	0.0499308	0.999363	1	2	beta-glucoside metabolic process	BP	0.741025	1
GO:1901805	0.0499308	0.999363	1	2	beta-glucoside catabolic process	BP	0.741025	1
GO:1901374	0.0501294	0.999358	1	2	acetate ester transport	BP	0.741025	1
GO:0097213	0.0501635	0.999357	1	2	regulation of lysosomal membrane permeability	BP	0.741025	1
GO:0007605	0.050189	0.9849	5	95	sensory perception of sound	BP	0.741025	1
GO:0046838	0.0502244	0.994723	2	17	phosphorylated carbohydrate dephosphorylation	BP	0.741025	1
GO:0006532	0.0503015	0.999353	1	2	aspartate biosynthetic process	BP	0.741025	1
GO:0019550	0.0503015	0.999353	1	2	glutamate catabolic process to aspartate	BP	0.741025	1
GO:0019551	0.0503015	0.999353	1	2	glutamate catabolic process to 2-oxoglutarate	BP	0.741025	1
GO:0010949	0.0503634	0.999352	1	2	negative regulation of intestinal phytosterol absorption	BP	0.741025	1
GO:0045796	0.0503634	0.999352	1	2	negative regulation of intestinal cholesterol absorption	BP	0.741025	1
GO:0060752	0.0503634	0.999352	1	2	intestinal phytosterol absorption	BP	0.741025	1
GO:1904730	0.0503634	0.999352	1	2	negative regulation of intestinal lipid absorption	BP	0.741025	1
GO:1903598	0.0504211	0.99935	1	2	positive regulation of gap junction assembly	BP	0.741025	1
GO:0010522	0.0505537	0.987338	4	65	regulation of calcium ion transport into cytosol	BP	0.741025	1
GO:0045821	0.0506238	0.99463	2	18	positive regulation of glycolytic process	BP	0.741025	1
GO:0036525	0.050626	0.999345	1	2	protein deglycation	BP	0.741025	1
GO:0021942	0.0506394	0.999128	1	3	radial glia guided migration of Purkinje cell	BP	0.741025	1
GO:0046226	0.0506423	0.999344	1	2	coumarin catabolic process	BP	0.741025	1
GO:0046271	0.0506423	0.999344	1	2	phenylpropanoid catabolic process	BP	0.741025	1
GO:0070315	0.0506502	0.999344	1	2	G1 to G0 transition involved in cell differentiation	BP	0.741025	1
GO:0006714	0.0506651	0.999344	1	2	sesquiterpenoid metabolic process	BP	0.741025	1
GO:0016107	0.0506651	0.999344	1	2	sesquiterpenoid catabolic process	BP	0.741025	1
GO:0016487	0.0506651	0.999344	1	2	farnesol metabolic process	BP	0.741025	1
GO:0016488	0.0506651	0.999344	1	2	farnesol catabolic process	BP	0.741025	1
GO:0032780	0.050844	0.994689	2	15	negative regulation of ATPase activity	BP	0.742928	1
GO:0019060	0.0511365	0.999331	1	2	intracellular transport of viral protein in host cell	BP	0.745769	1
GO:0030581	0.0511365	0.999331	1	2	symbiont intracellular protein transport in host	BP	0.745769	1
GO:0019478	0.0511879	0.99933	1	2	D-amino acid catabolic process	BP	0.745803	1
GO:0001936	0.0513281	0.984479	5	91	regulation of endothelial cell proliferation	BP	0.746879	1
GO:0019853	0.0513964	0.999324	1	2	L-ascorbic acid biosynthetic process	BP	0.746879	1
GO:0002719	0.051409	0.994597	2	15	negative regulation of cytokine production involved in immune response	BP	0.746879	1
GO:0071363	0.0515899	0.971267	17	518	cellular response to growth factor stimulus	BP	0.748105	1
GO:0009110	0.0515917	0.994567	2	15	vitamin biosynthetic process	BP	0.748105	1
GO:0019218	0.0518095	0.984293	5	91	regulation of steroid metabolic process	BP	0.750547	1
GO:0015705	0.0519365	0.999083	1	3	iodide transport	BP	0.751671	1
GO:0006096	0.0519963	0.9842	5	96	glycolytic process	BP	0.751821	1
GO:0050907	0.0521816	0.994514	2	14	detection of chemical stimulus involved in sensory perception	BP	0.753784	1
GO:0044342	0.052314	0.994449	2	15	type B pancreatic cell proliferation	BP	0.754713	1
GO:0051883	0.0523451	0.994487	2	14	killing of cells in other organism involved in symbiotic interaction	BP	0.754713	1
GO:0031952	0.0524468	0.990049	3	41	regulation of protein autophosphorylation	BP	0.755258	1
GO:0006112	0.0524822	0.986682	4	67	energy reserve metabolic process	BP	0.755258	1
GO:0014034	0.0529674	0.999282	1	2	neural crest cell fate commitment	BP	0.759366	1
GO:0014036	0.0529674	0.999282	1	2	neural crest cell fate specification	BP	0.759366	1
GO:0048865	0.0529674	0.999282	1	2	stem cell fate commitment	BP	0.759366	1
GO:0048866	0.0529674	0.999282	1	2	stem cell fate specification	BP	0.759366	1
GO:0032370	0.0531848	0.986466	4	64	positive regulation of lipid transport	BP	0.761585	1
GO:0030217	0.053305	0.979658	7	155	T cell differentiation	BP	0.761585	1
4971	0.0534152	0.98977	3	43	NA	NA	0.761585	1
GO:0006757	0.0535543	0.98359	5	97	ATP generation from ADP	BP	0.761585	1
GO:0070949	0.0535599	0.999265	1	2	regulation of neutrophil mediated killing of symbiont cell	BP	0.761585	1
GO:0070960	0.0535599	0.999265	1	2	positive regulation of neutrophil mediated cytotoxicity	BP	0.761585	1
GO:0070961	0.0535599	0.999265	1	2	positive regulation of neutrophil mediated killing of symbiont cell	BP	0.761585	1
GO:0051345	0.0536313	0.968957	19	604	positive regulation of hydrolase activity	BP	0.761585	1
GO:0050995	0.0536595	0.994152	2	17	negative regulation of lipid catabolic process	BP	0.761585	1
GO:0010033	0.0536608	0.960525	64	2395	response to organic substance	BP	0.761585	1
GO:0050866	0.0537456	0.981315	6	120	negative regulation of cell activation	BP	0.761585	1
GO:0010043	0.0537468	0.989753	3	37	response to zinc ion	BP	0.761585	1
GO:1903426	0.0537731	0.986261	4	65	regulation of reactive oxygen species biosynthetic process	BP	0.761585	1
GO:0042450	0.0538649	0.999257	1	2	arginine biosynthetic process via ornithine	BP	0.762176	1
GO:1900454	0.0541061	0.999003	1	3	positive regulation of long-term synaptic depression	BP	0.763881	1
GO:1903630	0.0542067	0.999247	1	2	regulation of aminoacyl-tRNA ligase activity	BP	0.763881	1
GO:0009074	0.0543774	0.994065	2	16	aromatic amino acid family catabolic process	BP	0.763881	1
GO:1900084	0.0544161	0.998992	1	3	regulation of peptidyl-tyrosine autophosphorylation	BP	0.763881	1
GO:0055093	0.0544188	0.994023	2	17	response to hyperoxia	BP	0.763881	1
GO:0009593	0.054438	0.989582	3	36	detection of chemical stimulus	BP	0.763881	1
GO:0045806	0.0545023	0.989523	3	39	negative regulation of endocytosis	BP	0.763881	1
GO:0006103	0.0545563	0.994035	2	16	2-oxoglutarate metabolic process	BP	0.763881	1
GO:0048807	0.0545615	0.999237	1	2	female genitalia morphogenesis	BP	0.763881	1
GO:0003354	0.054588	0.999237	1	2	negative regulation of cilium movement	BP	0.763881	1
GO:1901318	0.054588	0.999237	1	2	negative regulation of flagellated sperm motility	BP	0.763881	1
GO:1902020	0.054588	0.999237	1	2	negative regulation of cilium-dependent cell motility	BP	0.763881	1
GO:0022409	0.0546631	0.977436	8	184	positive regulation of cell-cell adhesion	BP	0.76398	1
GO:0019547	0.0547445	0.999232	1	2	arginine catabolic process to ornithine	BP	0.76398	1
GO:0090065	0.054766	0.999232	1	2	regulation of production of siRNA involved in RNA interference	BP	0.76398	1
GO:0010984	0.0548248	0.993989	2	16	regulation of lipoprotein particle clearance	BP	0.76398	1
GO:1901653	0.0548462	0.973692	11	298	cellular response to peptide	BP	0.76398	1
GO:0097164	0.0549615	0.993899	2	18	ammonium ion metabolic process	BP	0.764884	1
GO:0007588	0.0550515	0.989388	3	38	excretion	BP	0.765437	1
GO:0086064	0.0552334	0.993824	2	19	cell communication by electrical coupling involved in cardiac conduction	BP	0.76667	1
GO:0050853	0.055241	0.989311	3	40	B cell receptor signaling pathway	BP	0.76667	1
GO:0071377	0.0557786	0.993729	2	19	cellular response to glucagon stimulus	BP	0.773426	1
GO:0060327	0.055929	0.998934	1	3	cytoplasmic actin-based contraction involved in cell motility	BP	0.774805	1
GO:0035914	0.0560377	0.989095	3	40	skeletal muscle cell differentiation	BP	0.775449	1
GO:0032649	0.0560775	0.985507	4	61	regulation of interferon-gamma production	BP	0.775449	1
GO:0010593	0.0561576	0.998925	1	3	negative regulation of lamellipodium assembly	BP	0.775818	1
GO:0034113	0.0562061	0.989049	3	40	heterotypic cell-cell adhesion	BP	0.775818	1
GO:0045765	0.0562652	0.976626	8	191	regulation of angiogenesis	BP	0.77593	1
GO:0051900	0.0564624	0.993671	2	17	regulation of mitochondrial depolarization	BP	0.777943	1
GO:1902904	0.0566233	0.980028	6	131	negative regulation of supramolecular fiber organization	BP	0.778229	1
GO:0046916	0.0566283	0.982406	5	91	cellular transition metal ion homeostasis	BP	0.778229	1
GO:0030162	0.0566366	0.967017	19	570	regulation of proteolysis	BP	0.778229	1
GO:0051941	0.056789	0.998901	1	3	regulation of amino acid uptake involved in synaptic transmission	BP	0.778916	1
GO:0051946	0.056789	0.998901	1	3	regulation of glutamate uptake involved in transmission of nerve impulse	BP	0.778916	1
GO:0010882	0.0568716	0.99351	2	20	regulation of cardiac muscle contraction by calcium ion signaling	BP	0.779001	1
GO:0062173	0.0568977	0.99917	1	2	brexanolone metabolic process	BP	0.779001	1
GO:0010866	0.0570395	0.993536	2	18	regulation of triglyceride biosynthetic process	BP	0.77971	1
GO:0051552	0.057052	0.99889	1	3	flavone metabolic process	BP	0.77971	1
GO:0044275	0.0571852	0.98878	3	40	cellular carbohydrate catabolic process	BP	0.78083	1
GO:0046634	0.0573377	0.98505	4	64	regulation of alpha-beta T cell activation	BP	0.782209	1
GO:0051592	0.0575047	0.982025	5	98	response to calcium ion	BP	0.783254	1
GO:0009162	0.0575298	0.993521	2	16	deoxyribonucleoside monophosphate metabolic process	BP	0.783254	1
GO:0070665	0.0576213	0.982016	5	90	positive regulation of leukocyte proliferation	BP	0.783254	1
GO:0071359	0.0576916	0.993455	2	17	cellular response to dsRNA	BP	0.783254	1
GO:0062098	0.0577357	0.993413	2	18	regulation of programmed necrotic cell death	BP	0.783254	1
GO:0070947	0.0577618	0.999144	1	2	neutrophil-mediated killing of fungus	BP	0.783254	1
GO:0001101	0.0577747	0.981931	5	95	response to acid chemical	BP	0.783254	1
GO:0072678	0.0580498	0.988555	3	39	T cell migration	BP	0.786283	1
GO:1901658	0.058345	0.988519	3	36	glycosyl compound catabolic process	BP	0.78926	1
GO:0050858	0.0583734	0.9933	2	18	negative regulation of antigen receptor-mediated signaling pathway	BP	0.78926	1
GO:2001238	0.0584399	0.988447	3	39	positive regulation of extrinsic apoptotic signaling pathway	BP	0.789458	1
GO:0009607	0.0586501	0.961636	30	978	response to biotic stimulus	BP	0.791594	1
GO:0046717	0.0587514	0.993267	2	17	acid secretion	BP	0.792258	1
GO:0051289	0.0591138	0.988233	3	41	protein homotetramerization	BP	0.79644	1
GO:0070252	0.0591758	0.984337	4	75	actin-mediated cell contraction	BP	0.79657	1
GO:0071315	0.0593509	0.998798	1	3	cellular response to morphine	BP	0.797515	1
GO:0071317	0.0593509	0.998798	1	3	cellular response to isoquinoline alkaloid	BP	0.797515	1
GO:0000821	0.0594437	0.998794	1	3	regulation of arginine metabolic process	BP	0.798057	1
GO:0007608	0.0595256	0.993128	2	17	sensory perception of smell	BP	0.798452	1
GO:0097065	0.0596038	0.998787	1	3	anterior head development	BP	0.798796	1
GO:0140352	0.0597907	0.960811	30	1012	export from cell	BP	0.79934	1
GO:0033273	0.0598298	0.984167	4	66	response to vitamin	BP	0.79934	1
GO:0002228	0.0599019	0.988054	3	38	natural killer cell mediated immunity	BP	0.79934	1
GO:0010880	0.0599545	0.992929	2	21	regulation of release of sequestered calcium ion into cytosol by sarcoplasmic reticulum	BP	0.79934	1
GO:0032964	0.0599579	0.988024	3	39	collagen biosynthetic process	BP	0.79934	1
GO:0014040	0.0599597	0.998773	1	3	positive regulation of Schwann cell differentiation	BP	0.79934	1
GO:0046952	0.0600149	0.99877	1	3	ketone body catabolic process	BP	0.799376	1
GO:0009129	0.0601231	0.99302	2	17	pyrimidine nucleoside monophosphate metabolic process	BP	0.799387	1
GO:0051894	0.0602181	0.99288	2	21	positive regulation of focal adhesion assembly	BP	0.799387	1
GO:0006543	0.0602309	0.998761	1	3	glutamine catabolic process	BP	0.799387	1
GO:0060621	0.060289	0.999066	1	2	negative regulation of cholesterol import	BP	0.799387	1
GO:2000910	0.060289	0.999066	1	2	negative regulation of sterol import	BP	0.799387	1
GO:0043435	0.0603836	0.998755	1	3	response to corticotropin-releasing hormone	BP	0.799387	1
GO:0071376	0.0603836	0.998755	1	3	cellular response to corticotropin-releasing hormone stimulus	BP	0.799387	1
GO:0072289	0.0605301	0.998749	1	3	metanephric nephron tubule formation	BP	0.799609	1
GO:0030001	0.0605369	0.970477	11	303	metal ion transport	BP	0.799609	1
GO:0032743	0.0605661	0.992871	2	19	positive regulation of interleukin-2 production	BP	0.799609	1
GO:1902309	0.0606107	0.998746	1	3	negative regulation of peptidyl-serine dephosphorylation	BP	0.799609	1
GO:0002702	0.0607791	0.983841	4	65	positive regulation of production of molecular mediator of immune response	BP	0.801137	1
GO:1901342	0.0608769	0.974296	8	194	regulation of vasculature development	BP	0.80173	1
GO:0098971	0.0609322	0.998732	1	3	anterograde dendritic transport of neurotransmitter receptor complex	BP	0.801765	1
GO:0019395	0.0609863	0.980637	5	95	fatty acid oxidation	BP	0.801782	1
524	0.0611185	0.998724	1	3	NA	NA	0.802706	1
GO:0032528	0.0611621	0.992762	2	19	microvillus organization	BP	0.802706	1
GO:0050926	0.0615442	0.992762	2	17	regulation of positive chemotaxis	BP	0.80633	1
GO:0050927	0.0615442	0.992762	2	17	positive regulation of positive chemotaxis	BP	0.80633	1
GO:0034433	0.0617658	0.992763	2	16	steroid esterification	BP	0.807147	1
GO:0034434	0.0617658	0.992763	2	16	sterol esterification	BP	0.807147	1
GO:0034435	0.0617658	0.992763	2	16	cholesterol esterification	BP	0.807147	1
GO:1903984	0.0618315	0.998694	1	3	positive regulation of TRAIL-activated apoptotic signaling pathway	BP	0.807313	1
GO:0010961	0.0621371	0.998681	1	3	cellular magnesium ion homeostasis	BP	0.810607	1
GO:0060737	0.0622964	0.998674	1	3	prostate gland morphogenetic growth	BP	0.811989	1
GO:0002456	0.0623524	0.983275	4	66	T cell mediated immunity	BP	0.812023	1
GO:0009223	0.0625232	0.992581	2	17	pyrimidine deoxyribonucleotide catabolic process	BP	0.81355	1
GO:0010875	0.0627554	0.992466	2	19	positive regulation of cholesterol efflux	BP	0.815874	1
GO:0006933	0.0629668	0.998645	1	3	negative regulation of cell adhesion involved in substrate-bound cell migration	BP	0.817378	1
GO:1905395	0.0629786	0.998644	1	3	response to flavonoid	BP	0.817378	1
GO:0032571	0.0631785	0.998635	1	3	response to vitamin K	BP	0.81818	1
GO:1900120	0.0631867	0.992385	2	19	regulation of receptor binding	BP	0.81818	1
GO:0060137	0.0632305	0.998633	1	3	maternal process involved in parturition	BP	0.81818	1
GO:0002666	0.0632555	0.998632	1	3	positive regulation of T cell tolerance induction	BP	0.81818	1
GO:0001951	0.0635824	0.998618	1	3	intestinal D-glucose absorption	BP	0.819349	1
GO:1902896	0.0635824	0.998618	1	3	terminal web assembly	BP	0.819349	1
GO:0034440	0.0635842	0.97957	5	96	lipid oxidation	BP	0.819349	1
GO:0009070	0.0636057	0.992341	2	18	serine family amino acid biosynthetic process	BP	0.819349	1
GO:0070836	0.0637015	0.998612	1	3	caveola assembly	BP	0.819349	1
GO:1903279	0.0637191	0.998612	1	3	regulation of calcium:sodium antiporter activity	BP	0.819349	1
GO:0080184	0.063723	0.998611	1	3	response to phenylpropanoid	BP	0.819349	1
GO:0046533	0.064019	0.998598	1	3	negative regulation of photoreceptor cell differentiation	BP	0.82246	1
GO:0061046	0.064153	0.998592	1	3	regulation of branching involved in lung morphogenesis	BP	0.822867	1
GO:0060298	0.0643345	0.998584	1	3	positive regulation of sarcomere organization	BP	0.822867	1
GO:0051611	0.0643841	0.998582	1	3	regulation of serotonin uptake	BP	0.822867	1
GO:0010899	0.0645053	0.998577	1	3	regulation of phosphatidylcholine catabolic process	BP	0.822867	1
GO:0097068	0.0645116	0.998576	1	3	response to thyroxine	BP	0.822867	1
GO:0060157	0.0645851	0.998573	1	3	urinary bladder development	BP	0.822867	1
GO:2000286	0.0645882	0.998573	1	3	receptor internalization involved in canonical Wnt signaling pathway	BP	0.822867	1
GO:0043269	0.064626	0.958267	27	917	regulation of ion transport	BP	0.822867	1
GO:0071385	0.0646432	0.986644	3	42	cellular response to glucocorticoid stimulus	BP	0.822867	1
GO:1901979	0.0646471	0.99857	1	3	regulation of inward rectifier potassium channel activity	BP	0.822867	1
GO:0061009	0.0647306	0.998566	1	3	common bile duct development	BP	0.822867	1
GO:0090360	0.0647539	0.998565	1	3	platelet-derived growth factor production	BP	0.822867	1
GO:0090361	0.0647539	0.998565	1	3	regulation of platelet-derived growth factor production	BP	0.822867	1
GO:0072709	0.0650476	0.998552	1	3	cellular response to sorbitol	BP	0.825909	1
GO:0046460	0.0651945	0.986483	3	42	neutral lipid biosynthetic process	BP	0.826394	1
GO:0046463	0.0651945	0.986483	3	42	acylglycerol biosynthetic process	BP	0.826394	1
GO:1904486	0.0652743	0.998542	1	3	response to 17alpha-ethynylestradiol	BP	0.826717	1
GO:0003012	0.0655187	0.968855	10	277	muscle system process	BP	0.829122	1
GO:0006907	0.0659072	0.991835	2	20	pinocytosis	BP	0.832172	1
GO:0003430	0.0659073	0.998513	1	3	growth plate cartilage chondrocyte growth	BP	0.832172	1
GO:1901655	0.0660082	0.981914	4	72	cellular response to ketone	BP	0.832172	1
GO:1900368	0.0660902	0.998505	1	3	regulation of RNA interference	BP	0.832172	1
GO:0051651	0.0660992	0.973515	7	165	maintenance of location in cell	BP	0.832172	1
GO:0060047	0.0661075	0.973509	7	166	heart contraction	BP	0.832172	1
GO:0072262	0.0661426	0.998502	1	3	metanephric glomerular mesangial cell proliferation involved in metanephros development	BP	0.832172	1
GO:1903625	0.0663494	0.998493	1	3	negative regulation of DNA catabolic process	BP	0.833524	1
GO:0048241	0.0663597	0.998492	1	3	epinephrine transport	BP	0.833524	1
GO:0043207	0.0665252	0.956265	29	950	response to external biotic stimulus	BP	0.833916	1
GO:0051707	0.0665252	0.956265	29	950	response to other organism	BP	0.833916	1
GO:0010710	0.0665554	0.998483	1	3	regulation of collagen catabolic process	BP	0.833916	1
GO:0070723	0.0667681	0.991637	2	21	response to cholesterol	BP	0.835893	1
GO:0046135	0.0669293	0.99175	2	17	pyrimidine nucleoside catabolic process	BP	0.836418	1
GO:0010133	0.06701	0.998462	1	3	proline catabolic process to glutamate	BP	0.836418	1
GO:0014808	0.06703	0.991558	2	22	release of sequestered calcium ion into cytosol by sarcoplasmic reticulum	BP	0.836418	1
GO:1903514	0.06703	0.991558	2	22	release of sequestered calcium ion into cytosol by endoplasmic reticulum	BP	0.836418	1
GO:0070848	0.0671525	0.961299	17	537	response to growth factor	BP	0.83726	1
GO:0097435	0.0672444	0.961232	17	551	supramolecular fiber organization	BP	0.837718	1
GO:0030029	0.0673967	0.960479	18	601	actin filament-based process	BP	0.837821	1
GO:0043490	0.0674329	0.998442	1	3	malate-aspartate shuttle	BP	0.837821	1
GO:0007621	0.0675031	0.998439	1	3	negative regulation of female receptivity	BP	0.837821	1
GO:0046898	0.067528	0.998438	1	3	response to cycloheximide	BP	0.837821	1
GO:0071409	0.067528	0.998438	1	3	cellular response to cycloheximide	BP	0.837821	1
GO:0036324	0.0679232	0.998225	1	4	vascular endothelial growth factor receptor-2 signaling pathway	BP	0.841681	1
GO:0046031	0.067973	0.977711	5	103	ADP metabolic process	BP	0.841681	1
GO:0060086	0.0680072	0.998415	1	3	circadian temperature homeostasis	BP	0.841681	1
GO:0006109	0.0680794	0.972532	7	168	regulation of carbohydrate metabolic process	BP	0.841681	1
GO:0035306	0.0681158	0.98557	3	46	positive regulation of dephosphorylation	BP	0.841681	1
GO:0002528	0.0684657	0.998393	1	3	regulation of vascular permeability involved in acute inflammatory response	BP	0.845318	1
GO:0006059	0.068639	0.998385	1	3	hexitol metabolic process	BP	0.846251	1
GO:0061502	0.0686526	0.998186	1	4	early endosome to recycling endosome transport	BP	0.846251	1
GO:0009062	0.0688588	0.977363	5	98	fatty acid catabolic process	BP	0.847894	1
GO:0042594	0.0688973	0.972127	7	168	response to starvation	BP	0.847894	1
GO:0072190	0.0689558	0.99837	1	3	ureter urothelium development	BP	0.847896	1
GO:0003095	0.069165	0.99836	1	3	pressure natriuresis	BP	0.847896	1
GO:0070948	0.0691807	0.998359	1	3	regulation of neutrophil mediated cytotoxicity	BP	0.847896	1
GO:1905784	0.0691932	0.998359	1	3	regulation of anaphase-promoting complex-dependent catabolic process	BP	0.847896	1
GO:1905786	0.0691932	0.998359	1	3	positive regulation of anaphase-promoting complex-dependent catabolic process	BP	0.847896	1
GO:0006941	0.0692319	0.977166	5	106	striated muscle contraction	BP	0.847896	1
GO:0019730	0.0692941	0.980839	4	58	antimicrobial humoral response	BP	0.847974	1
GO:0045785	0.0693991	0.965365	11	305	positive regulation of cell adhesion	BP	0.848577	1
GO:0070384	0.0694554	0.998346	1	3	Harderian gland development	BP	0.848583	1
GO:2000741	0.0696258	0.998134	1	4	positive regulation of mesenchymal stem cell differentiation	BP	0.849982	1
GO:0051365	0.0697124	0.998333	1	3	cellular response to potassium ion starvation	BP	0.850358	1
GO:0006642	0.0698629	0.998121	1	4	triglyceride mobilization	BP	0.850474	1
GO:0045833	0.0698913	0.980501	4	70	negative regulation of lipid metabolic process	BP	0.850474	1
GO:0045214	0.0698982	0.990988	2	22	sarcomere organization	BP	0.850474	1
GO:0042044	0.0699456	0.991076	2	19	fluid transport	BP	0.850474	1
GO:0009822	0.0702157	0.998309	1	3	alkaloid catabolic process	BP	0.852539	1
GO:0043067	0.0702276	0.952381	33	1145	regulation of programmed cell death	BP	0.852539	1
GO:1903613	0.0704244	0.99809	1	4	regulation of protein tyrosine phosphatase activity	BP	0.853954	1
GO:0050867	0.0704564	0.967611	9	224	positive regulation of cell activation	BP	0.853954	1
GO:0048873	0.0705173	0.990925	2	20	homeostasis of number of cells within a tissue	BP	0.854011	1
GO:0045723	0.0708162	0.990943	2	18	positive regulation of fatty acid biosynthetic process	BP	0.85695	1
GO:0001895	0.0709922	0.984717	3	45	retina homeostasis	BP	0.858396	1
GO:0010982	0.0710781	0.998266	1	3	regulation of high-density lipoprotein particle clearance	BP	0.858752	1
GO:0006817	0.0713096	0.990766	2	20	phosphate ion transport	BP	0.860866	1
GO:0051385	0.0714149	0.990781	2	19	response to mineralocorticoid	BP	0.861453	1
GO:0046426	0.071534	0.990686	2	21	negative regulation of receptor signaling pathway via JAK-STAT	BP	0.861523	1
GO:1904893	0.071534	0.990686	2	21	negative regulation of receptor signaling pathway via STAT	BP	0.861523	1
GO:0010644	0.0716496	0.990632	2	22	cell communication by electrical coupling	BP	0.862233	1
GO:0016137	0.0717884	0.990748	2	18	glycoside metabolic process	BP	0.86322	1
GO:0009441	0.0721443	0.998213	1	3	glycolate metabolic process	BP	0.866814	1
GO:0009256	0.0722524	0.997988	1	4	10-formyltetrahydrofolate metabolic process	BP	0.866897	1
GO:0016095	0.0723062	0.998205	1	3	polyprenol catabolic process	BP	0.866897	1
GO:0071280	0.0723718	0.99063	2	18	cellular response to copper ion	BP	0.866897	1
GO:0042360	0.0723792	0.998201	1	3	vitamin E metabolic process	BP	0.866897	1
GO:0071312	0.0725152	0.990486	2	21	cellular response to alkaloid	BP	0.867844	1
GO:0044860	0.0726642	0.998187	1	3	protein localization to plasma membrane raft	BP	0.868943	1
GO:0040011	0.0728593	0.949884	35	1278	locomotion	BP	0.870065	1
GO:0060355	0.0729251	0.998173	1	3	positive regulation of cell adhesion molecule production	BP	0.870065	1
GO:0106106	0.0729868	0.975564	5	106	cold-induced thermogenesis	BP	0.870065	1
GO:0120161	0.0729868	0.975564	5	106	regulation of cold-induced thermogenesis	BP	0.870065	1
GO:1901671	0.0730745	0.998166	1	3	positive regulation of superoxide dismutase activity	BP	0.870428	1
GO:0043385	0.0734223	0.998148	1	3	mycotoxin metabolic process	BP	0.871399	1
GO:0046222	0.0734223	0.998148	1	3	aflatoxin metabolic process	BP	0.871399	1
GO:1901376	0.0734223	0.998148	1	3	organic heteropentacyclic compound metabolic process	BP	0.871399	1
GO:1904684	0.0734398	0.99792	1	4	negative regulation of metalloendopeptidase activity	BP	0.871399	1
GO:2000504	0.0734425	0.998147	1	3	positive regulation of blood vessel remodeling	BP	0.871399	1
GO:0046967	0.0736	0.997911	1	4	cytosol to endoplasmic reticulum transport	BP	0.872349	1
GO:0051933	0.0736946	0.997905	1	4	amino acid neurotransmitter reuptake	BP	0.872349	1
GO:0051935	0.0736946	0.997905	1	4	glutamate reuptake	BP	0.872349	1
GO:0015862	0.0740026	0.998118	1	3	uridine transport	BP	0.874634	1
GO:0015864	0.0740026	0.998118	1	3	pyrimidine nucleoside transport	BP	0.874634	1
GO:0097212	0.0742016	0.998108	1	3	lysosomal membrane organization	BP	0.876304	1
4650	0.0742594	0.978852	4	71	NA	NA	0.876307	1
GO:0015855	0.074425	0.998096	1	3	pyrimidine nucleobase transport	BP	0.877454	1
GO:0001754	0.074472	0.990049	2	22	eye photoreceptor cell differentiation	BP	0.877454	1
GO:0097176	0.0746112	0.998087	1	3	epoxide metabolic process	BP	0.878304	1
GO:0006244	0.0746736	0.990115	2	19	pyrimidine nucleotide catabolic process	BP	0.878304	1
GO:0046416	0.0747361	0.99808	1	3	D-amino acid metabolic process	BP	0.878304	1
GO:1903596	0.0748462	0.998074	1	3	regulation of gap junction assembly	BP	0.878304	1
GO:0046074	0.0748819	0.998072	1	3	dTMP catabolic process	BP	0.878304	1
5320	0.0748905	0.990115	2	18	NA	NA	0.878304	1
GO:1904479	0.0749742	0.998068	1	3	negative regulation of intestinal absorption	BP	0.878608	1
GO:0050679	0.0752003	0.971532	6	133	positive regulation of epithelial cell proliferation	BP	0.880508	1
GO:0030534	0.0752522	0.978427	4	77	adult behavior	BP	0.880508	1
GO:0001910	0.0754019	0.983409	3	42	regulation of leukocyte mediated cytotoxicity	BP	0.881582	1
GO:0030046	0.0755791	0.997795	1	4	parallel actin filament bundle assembly	BP	0.882388	1
GO:0031282	0.0755869	0.998035	1	3	regulation of guanylate cyclase activity	BP	0.882388	1
GO:0050766	0.0758215	0.983231	3	45	positive regulation of phagocytosis	BP	0.884449	1
GO:0051251	0.0761636	0.966317	8	194	positive regulation of lymphocyte activation	BP	0.887207	1
GO:0006541	0.0762822	0.989668	2	22	glutamine metabolic process	BP	0.887207	1
GO:0051882	0.0763035	0.989734	2	20	mitochondrial depolarization	BP	0.887207	1
GO:0006936	0.0763128	0.966196	8	212	muscle contraction	BP	0.887207	1
GO:0042593	0.0763496	0.968381	7	169	glucose homeostasis	BP	0.887207	1
GO:0060297	0.0764312	0.997744	1	4	regulation of sarcomere organization	BP	0.887478	1
GO:0030195	0.0767184	0.982998	3	42	negative regulation of blood coagulation	BP	0.889245	1
GO:1900047	0.0767184	0.982998	3	42	negative regulation of hemostasis	BP	0.889245	1
GO:0006106	0.0767725	0.997972	1	3	fumarate metabolic process	BP	0.889245	1
GO:0001915	0.0768173	0.997721	1	4	negative regulation of T cell mediated cytotoxicity	BP	0.889245	1
GO:0140021	0.0769851	0.997961	1	3	mitochondrial ADP transmembrane transport	BP	0.889833	1
GO:1990544	0.0769851	0.997961	1	3	mitochondrial ATP transmembrane transport	BP	0.889833	1
GO:0051142	0.077274	0.997945	1	3	positive regulation of NK T cell proliferation	BP	0.89247	1
GO:0045940	0.0773306	0.989559	2	19	positive regulation of steroid metabolic process	BP	0.89247	1
GO:0001935	0.0774053	0.973663	5	103	endothelial cell proliferation	BP	0.892655	1
GO:0032094	0.0777648	0.989386	2	21	response to food	BP	0.896122	1
GO:0003015	0.0778626	0.967598	7	173	heart process	BP	0.896286	1
GO:0033500	0.077897	0.967589	7	170	carbohydrate homeostasis	BP	0.896286	1
GO:0098937	0.0780476	0.997646	1	4	anterograde dendritic transport	BP	0.897341	1
GO:0090208	0.0784014	0.989288	2	20	positive regulation of triglyceride metabolic process	BP	0.900728	1
GO:0010039	0.0787174	0.989182	2	21	response to iron ion	BP	0.903676	1
GO:0015914	0.0789975	0.976999	4	75	phospholipid transport	BP	0.90602	1
1040	0.0790717	0.989105	2	21	NA	NA	0.90602	1
GO:0042310	0.0791003	0.982182	3	46	vasoconstriction	BP	0.90602	1
GO:0010922	0.079311	0.988956	2	24	positive regulation of phosphatase activity	BP	0.90775	1
GO:0065009	0.0795869	0.940214	61	2377	regulation of molecular function	BP	0.909558	1
GO:0007026	0.0795886	0.988925	2	23	negative regulation of microtubule depolymerization	BP	0.909558	1
5416	0.0797962	0.981976	3	45	NA	NA	0.911246	1
GO:0019541	0.0799456	0.997528	1	4	propionate metabolic process	BP	0.912267	1
GO:0009987	0.0804192	0.9461	268	11795	cellular process	BP	0.916102	1
GO:0015800	0.080432	0.981742	3	47	acidic amino acid transport	BP	0.916102	1
GO:0071384	0.0804623	0.981747	3	46	cellular response to corticosteroid stimulus	BP	0.916102	1
GO:0002684	0.080565	0.950334	20	634	positive regulation of immune system process	BP	0.91644	1
GO:1904612	0.0806562	0.997483	1	4	response to 2,3,7,8-tetrachlorodibenzodioxine	BP	0.91644	1
GO:0070301	0.0807283	0.976341	4	73	cellular response to hydrogen peroxide	BP	0.91644	1
GO:0046498	0.080733	0.997753	1	3	S-adenosylhomocysteine metabolic process	BP	0.91644	1
GO:0060584	0.081462	0.997712	1	3	regulation of prostaglandin-endoperoxide synthase activity	BP	0.923251	1
GO:0060585	0.081462	0.997712	1	3	positive regulation of prostaglandin-endoperoxide synthase activity	BP	0.923251	1
GO:1904772	0.0815374	0.997427	1	4	response to tetrachloromethane	BP	0.923251	1
GO:0019482	0.0815758	0.997424	1	4	beta-alanine metabolic process	BP	0.923251	1
GO:0000188	0.0816909	0.988534	2	21	inactivation of MAPK activity	BP	0.923667	1
GO:0072174	0.081734	0.997414	1	4	metanephric tubule formation	BP	0.923667	1
GO:0043409	0.0818385	0.968326	6	138	negative regulation of MAPK cascade	BP	0.924161	1
GO:2001027	0.0821172	0.997389	1	4	negative regulation of endothelial cell chemotaxis	BP	0.92662	1
GO:0002637	0.0823285	0.981162	3	45	regulation of immunoglobulin production	BP	0.928316	1
GO:0014038	0.0824329	0.997369	1	4	regulation of Schwann cell differentiation	BP	0.928805	1
GO:1903015	0.0826025	0.997646	1	3	regulation of exo-alpha-sialidase activity	BP	0.930027	1
GO:0002249	0.0830824	0.997327	1	4	lymphocyte anergy	BP	0.932185	1
GO:0002667	0.0830824	0.997327	1	4	regulation of T cell anergy	BP	0.932185	1
GO:0002870	0.0830824	0.997327	1	4	T cell anergy	BP	0.932185	1
GO:0002911	0.0830824	0.997327	1	4	regulation of lymphocyte anergy	BP	0.932185	1
GO:0044264	0.0831482	0.975345	4	78	cellular polysaccharide metabolic process	BP	0.932185	1
GO:0006556	0.0831619	0.997321	1	4	S-adenosylmethionine biosynthetic process	BP	0.932185	1
GO:1903010	0.0833896	0.997306	1	4	regulation of bone development	BP	0.93356	1
52	0.0834072	0.988116	2	22	NA	NA	0.93356	1
GO:0009888	0.0836127	0.941481	36	1327	tissue development	BP	0.935171	1
GO:1904092	0.0839619	0.997269	1	4	regulation of autophagic cell death	BP	0.937231	1
GO:1990845	0.0840464	0.970673	5	111	adaptive thermogenesis	BP	0.937231	1
GO:0071772	0.0840495	0.970672	5	111	response to BMP	BP	0.937231	1
GO:0071773	0.0840495	0.970672	5	111	cellular response to BMP stimulus	BP	0.937231	1
GO:0036112	0.084105	0.997259	1	4	medium-chain fatty-acyl-CoA metabolic process	BP	0.937231	1
GO:0035094	0.0844455	0.987883	2	22	response to nicotine	BP	0.940337	1
GO:0008015	0.0845483	0.956323	11	320	blood circulation	BP	0.940794	1
GO:1902308	0.0847809	0.997214	1	4	regulation of peptidyl-serine dephosphorylation	BP	0.942195	1
GO:0051049	0.0847982	0.941159	34	1235	regulation of transport	BP	0.942195	1
GO:0010897	0.0848973	0.997206	1	4	negative regulation of triglyceride catabolic process	BP	0.942304	1
GO:0030238	0.0849318	0.997204	1	4	male sex determination	BP	0.942304	1
GO:0150076	0.085018	0.987754	2	22	neuroinflammatory response	BP	0.942572	1
GO:1990000	0.0851264	0.987769	2	21	amyloid fibril formation	BP	0.942723	1
GO:0070296	0.085174	0.987619	2	25	sarcoplasmic reticulum calcium ion transport	BP	0.942723	1
GO:0002645	0.0852415	0.997183	1	4	positive regulation of tolerance induction	BP	0.942723	1
GO:0046635	0.0852795	0.980199	3	45	positive regulation of alpha-beta T cell activation	BP	0.942723	1
GO:0008016	0.0858694	0.966339	6	142	regulation of heart contraction	BP	0.948555	1
GO:0009308	0.0859653	0.966339	6	131	amine metabolic process	BP	0.948925	1
GO:1904386	0.086099	0.997125	1	4	response to L-phenylalanine derivative	BP	0.949305	1
GO:1901896	0.0861245	0.997123	1	4	positive regulation of ATPase-coupled calcium transmembrane transporter activity	BP	0.949305	1
GO:0002699	0.0862493	0.966181	6	135	positive regulation of immune effector process	BP	0.949991	1
GO:1990962	0.0865514	0.997094	1	4	xenobiotic transport across blood-brain barrier	BP	0.950456	1
GO:0009135	0.0865994	0.969515	5	112	purine nucleoside diphosphate metabolic process	BP	0.950456	1
GO:0009179	0.0865994	0.969515	5	112	purine ribonucleoside diphosphate metabolic process	BP	0.950456	1
GO:0019470	0.086651	0.997087	1	4	4-hydroxyproline catabolic process	BP	0.950456	1
GO:0019471	0.086651	0.997087	1	4	4-hydroxyproline metabolic process	BP	0.950456	1
GO:0042220	0.0866664	0.987342	2	23	response to cocaine	BP	0.950456	1
GO:0060729	0.0868309	0.997075	1	4	intestinal epithelial structure maintenance	BP	0.950579	1
GO:0044706	0.0868444	0.965874	6	138	multi-multicellular organism process	BP	0.950579	1
GO:0043068	0.0869163	0.949986	15	463	positive regulation of programmed cell death	BP	0.950579	1
GO:0106001	0.0869939	0.997064	1	4	intestinal hexose absorption	BP	0.950579	1
GO:0050678	0.0870363	0.958262	9	241	regulation of epithelial cell proliferation	BP	0.950579	1
5414	0.0870525	0.979458	3	56	NA	NA	0.950579	1
GO:0050819	0.0871215	0.979608	3	44	negative regulation of coagulation	BP	0.95065	1
GO:1903121	0.0874446	0.997033	1	4	regulation of TRAIL-activated apoptotic signaling pathway	BP	0.951192	1
GO:0051156	0.0874845	0.987232	2	21	glucose 6-phosphate metabolic process	BP	0.951192	1
GO:0043627	0.0875162	0.979425	3	47	response to estrogen	BP	0.951192	1
GO:0086004	0.087561	0.987041	2	26	regulation of cardiac muscle cell contraction	BP	0.951192	1
GO:0044854	0.0875962	0.997022	1	4	plasma membrane raft assembly	BP	0.951192	1
GO:2000182	0.0876818	0.997016	1	4	regulation of progesterone biosynthetic process	BP	0.951192	1
GO:0051597	0.0877232	0.997013	1	4	response to methylmercury	BP	0.951192	1
GO:0006776	0.0879276	0.996999	1	4	vitamin A metabolic process	BP	0.951192	1
GO:0046079	0.0879829	0.996995	1	4	dUMP catabolic process	BP	0.951192	1
GO:0009093	0.0881579	0.996983	1	4	cysteine catabolic process	BP	0.951192	1
GO:0019448	0.0881579	0.996983	1	4	L-cysteine catabolic process	BP	0.951192	1
GO:0046439	0.0881579	0.996983	1	4	L-cysteine metabolic process	BP	0.951192	1
GO:0033634	0.0881907	0.996981	1	4	positive regulation of cell-cell adhesion mediated by integrin	BP	0.951192	1
GO:0098657	0.0882422	0.965154	6	145	import into cell	BP	0.951192	1
GO:0016311	0.0882868	0.951296	13	401	dephosphorylation	BP	0.951192	1
GO:0009744	0.0883225	0.996972	1	4	response to sucrose	BP	0.951192	1
GO:0034285	0.0883225	0.996972	1	4	response to disaccharide	BP	0.951192	1
GO:0051924	0.0884622	0.965056	6	142	regulation of calcium ion transport	BP	0.951192	1
GO:0048550	0.0884732	0.996961	1	4	negative regulation of pinocytosis	BP	0.951192	1
GO:0003057	0.0885502	0.996956	1	4	regulation of the force of heart contraction by chemical signal	BP	0.951192	1
471	0.0887045	0.996945	1	4	NA	NA	0.951192	1
GO:0006537	0.0887045	0.996945	1	4	glutamate biosynthetic process	BP	0.951192	1
GO:0043569	0.0887883	0.996939	1	4	negative regulation of insulin-like growth factor receptor signaling pathway	BP	0.951192	1
GO:0072191	0.0888012	0.996938	1	4	ureter smooth muscle development	BP	0.951192	1
GO:0072193	0.0888012	0.996938	1	4	ureter smooth muscle cell differentiation	BP	0.951192	1
GO:0010754	0.08884	0.996736	1	5	negative regulation of cGMP-mediated signaling	BP	0.951192	1
GO:0030194	0.089013	0.98688	2	21	positive regulation of blood coagulation	BP	0.951192	1
GO:1900048	0.089013	0.98688	2	21	positive regulation of hemostasis	BP	0.951192	1
GO:0002370	0.0890472	0.996921	1	4	natural killer cell cytokine production	BP	0.951192	1
GO:0002727	0.0890472	0.996921	1	4	regulation of natural killer cell cytokine production	BP	0.951192	1
GO:0001960	0.0891957	0.97888	3	46	negative regulation of cytokine-mediated signaling pathway	BP	0.952109	1
GO:0002449	0.0893893	0.961619	7	166	lymphocyte mediated immunity	BP	0.953507	1
GO:0006760	0.0895256	0.986679	2	23	folic acid-containing compound metabolic process	BP	0.954291	1
GO:0046174	0.0896081	0.986624	2	24	polyol catabolic process	BP	0.954324	1
GO:0120188	0.0896541	0.996878	1	4	regulation of bile acid secretion	BP	0.954324	1
GO:0006165	0.0899087	0.968008	5	111	nucleoside diphosphate phosphorylation	BP	0.955925	1
GO:2000193	0.0899302	0.986624	2	22	positive regulation of fatty acid transport	BP	0.955925	1
GO:0010138	0.090494	0.996818	1	4	pyrimidine ribonucleotide salvage	BP	0.958331	1
GO:0032262	0.090494	0.996818	1	4	pyrimidine nucleotide salvage	BP	0.958331	1
GO:0044206	0.090494	0.996818	1	4	UMP salvage	BP	0.958331	1
GO:0150117	0.0907388	0.986294	2	26	positive regulation of cell-substrate junction organization	BP	0.958331	1
GO:0006682	0.0907697	0.996798	1	4	galactosylceramide biosynthetic process	BP	0.958331	1
GO:0019375	0.0907697	0.996798	1	4	galactolipid biosynthetic process	BP	0.958331	1
GO:0036314	0.0907821	0.986314	2	25	response to sterol	BP	0.958331	1
GO:0072197	0.0908488	0.996792	1	4	ureter morphogenesis	BP	0.958331	1
GO:0051893	0.0909301	0.978149	3	56	regulation of focal adhesion assembly	BP	0.958331	1
GO:0090109	0.0909301	0.978149	3	56	regulation of cell-substrate junction assembly	BP	0.958331	1
GO:0050859	0.091015	0.99678	1	4	negative regulation of B cell receptor signaling pathway	BP	0.958331	1
GO:1901552	0.0910722	0.996776	1	4	positive regulation of endothelial cell development	BP	0.958331	1
GO:1903142	0.0910722	0.996776	1	4	positive regulation of establishment of endothelial barrier	BP	0.958331	1
GO:0019474	0.0912235	0.996765	1	4	L-lysine catabolic process to acetyl-CoA	BP	0.958331	1
GO:0019477	0.0912235	0.996765	1	4	L-lysine catabolic process	BP	0.958331	1
GO:0046440	0.0912235	0.996765	1	4	L-lysine metabolic process	BP	0.958331	1
GO:0001817	0.0913249	0.946076	16	492	regulation of cytokine production	BP	0.958331	1
GO:0008643	0.0913501	0.967344	5	111	carbohydrate transport	BP	0.958331	1
GO:0010562	0.0914166	0.942056	21	714	positive regulation of phosphorus metabolic process	BP	0.958331	1
GO:0045937	0.0914166	0.942056	21	714	positive regulation of phosphate metabolic process	BP	0.958331	1
GO:2000378	0.0919007	0.97793	3	48	negative regulation of reactive oxygen species metabolic process	BP	0.9623	1
GO:0002725	0.0919218	0.996714	1	4	negative regulation of T cell cytokine production	BP	0.9623	1
GO:0007167	0.0919879	0.940415	23	808	enzyme linked receptor protein signaling pathway	BP	0.96233	1
GO:2001137	0.0922016	0.996479	1	5	positive regulation of endocytic recycling	BP	0.96327	1
GO:0009749	0.0923333	0.963122	6	142	response to glucose	BP	0.96327	1
GO:0008152	0.0923589	0.927111	206	8787	metabolic process	BP	0.96327	1
GO:1903427	0.092399	0.986001	2	23	negative regulation of reactive oxygen species biosynthetic process	BP	0.96327	1
GO:0045337	0.0924028	0.996679	1	4	farnesyl diphosphate biosynthetic process	BP	0.96327	1
GO:0072592	0.0924577	0.996675	1	4	oxygen metabolic process	BP	0.96327	1
GO:0071549	0.0928495	0.985856	2	24	cellular response to dexamethasone stimulus	BP	0.96669	1
GO:0046939	0.0929714	0.966588	5	112	nucleotide phosphorylation	BP	0.967296	1
GO:1905451	0.0930553	0.996412	1	5	positive regulation of Fc-gamma receptor signaling pathway involved in phagocytosis	BP	0.967508	1
GO:0042542	0.0933142	0.966459	5	107	response to hydrogen peroxide	BP	0.969537	1
GO:0006680	0.0935945	0.996591	1	4	glucosylceramide catabolic process	BP	0.971786	1
GO:0060627	0.0940308	0.947598	13	404	regulation of vesicle-mediated transport	BP	0.975316	1
GO:0051410	0.0941744	0.996548	1	4	detoxification of nitrogen compound	BP	0.975316	1
GO:0070458	0.0941744	0.996548	1	4	cellular detoxification of nitrogen compound	BP	0.975316	1
GO:0015872	0.0943065	0.985543	2	23	dopamine transport	BP	0.975316	1
GO:0050820	0.0943127	0.985584	2	22	positive regulation of coagulation	BP	0.975316	1
GO:1902744	0.0944063	0.996305	1	5	negative regulation of lamellipodium organization	BP	0.975316	1
GO:0021612	0.0945949	0.99629	1	5	facial nerve structural organization	BP	0.975316	1
GO:0061099	0.0946337	0.98539	2	25	negative regulation of protein tyrosine kinase activity	BP	0.975316	1
GO:0015879	0.0946451	0.996513	1	4	carnitine transport	BP	0.975316	1
GO:0035308	0.0946659	0.976948	3	50	negative regulation of protein dephosphorylation	BP	0.975316	1
GO:0060509	0.094685	0.996283	1	5	type I pneumocyte differentiation	BP	0.975316	1
GO:0006796	0.094704	0.927971	61	2375	phosphate-containing compound metabolic process	BP	0.975316	1
GO:1903115	0.0950324	0.98523	2	27	regulation of actin filament-based movement	BP	0.978036	1
GO:0015840	0.0952511	0.996467	1	4	urea transport	BP	0.978162	1
GO:0071918	0.0952511	0.996467	1	4	urea transmembrane transport	BP	0.978162	1
GO:0009185	0.0952567	0.965505	5	115	ribonucleoside diphosphate metabolic process	BP	0.978162	1
GO:0006533	0.0953332	0.996461	1	4	aspartate catabolic process	BP	0.978162	1
GO:0051235	0.0953661	0.9534	9	253	maintenance of location	BP	0.978162	1
GO:0016115	0.0957155	0.996432	1	4	terpenoid catabolic process	BP	0.981084	1
GO:0035701	0.0959458	0.996181	1	5	hematopoietic stem cell migration	BP	0.982782	1
GO:0043281	0.0961322	0.957992	7	172	regulation of cysteine-type endopeptidase activity involved in apoptotic process	BP	0.983708	1
GO:0048259	0.0961656	0.970005	4	82	regulation of receptor-mediated endocytosis	BP	0.983708	1
GO:0036378	0.0966902	0.996357	1	4	calcitriol biosynthetic process from calciol	BP	0.986098	1
GO:0044107	0.0966902	0.996357	1	4	cellular alcohol metabolic process	BP	0.986098	1
GO:0044108	0.0966902	0.996357	1	4	cellular alcohol biosynthetic process	BP	0.986098	1
GO:0060620	0.0967796	0.99635	1	4	regulation of cholesterol import	BP	0.986098	1
GO:2000909	0.0967796	0.99635	1	4	regulation of sterol import	BP	0.986098	1
GO:0089709	0.0967881	0.996113	1	5	L-histidine transmembrane transport	BP	0.986098	1
GO:0035634	0.0969694	0.996335	1	4	response to stilbenoid	BP	0.987284	1
GO:1902732	0.0973963	0.996302	1	4	positive regulation of chondrocyte proliferation	BP	0.990967	1
GO:0031339	0.0976604	0.996041	1	5	negative regulation of vesicle fusion	BP	0.992845	1
GO:0031114	0.0977115	0.9846	2	26	regulation of microtubule depolymerization	BP	0.992845	1
GO:0046532	0.0978851	0.996022	1	5	regulation of photoreceptor cell differentiation	BP	0.993132	1
GO:0072210	0.0979345	0.984579	2	25	metanephric nephron development	BP	0.993132	1
GO:0044058	0.0979355	0.984701	2	22	regulation of digestive system process	BP	0.993132	1
GO:0070318	0.0981398	0.996244	1	4	positive regulation of G0 to G1 transition	BP	0.99454	1
GO:0036296	0.0983555	0.984512	2	24	response to increased oxygen levels	BP	0.996063	1
GO:0003100	0.0984214	0.996222	1	4	regulation of systemic arterial blood pressure by endothelin	BP	0.996066	1
GO:0051140	0.0986615	0.996204	1	4	regulation of NK T cell proliferation	BP	0.997832	1
GO:2001301	0.0990551	0.996172	1	4	lipoxin biosynthetic process	BP	1	1
GO:0009219	0.0991	0.984413	2	22	pyrimidine deoxyribonucleotide metabolic process	BP	1	1
GO:0048386	0.0992457	0.995908	1	5	positive regulation of retinoic acid receptor signaling pathway	BP	1	1
4740	0.0993347	0.984268	2	24	NA	NA	1	1
GO:0009896	0.0994589	0.944066	13	406	positive regulation of catabolic process	BP	1	1
GO:0015853	0.0994704	0.99614	1	4	adenine transport	BP	1	1
GO:0051279	0.0999078	0.975065	3	53	regulation of release of sequestered calcium ion into cytosol	BP	1	1
GO:1901894	0.100035	0.995842	1	5	regulation of ATPase-coupled calcium transmembrane transporter activity	BP	1	1
GO:0033137	0.100215	0.984009	2	25	negative regulation of peptidyl-serine phosphorylation	BP	1	1
GO:2001054	0.100346	0.995815	1	5	negative regulation of mesenchymal cell apoptotic process	BP	1	1
GO:0042127	0.100428	0.930307	31	1108	regulation of cell population proliferation	BP	1	1
GO:0019240	0.100891	0.995769	1	5	citrulline biosynthetic process	BP	1	1
GO:0045924	0.10113	0.995748	1	5	regulation of female receptivity	BP	1	1
GO:0060180	0.10113	0.995748	1	5	female mating behavior	BP	1	1
GO:0014826	0.101243	0.995998	1	4	vein smooth muscle contraction	BP	1	1
GO:0010641	0.101313	0.995732	1	5	positive regulation of platelet-derived growth factor receptor signaling pathway	BP	1	1
GO:0043085	0.101435	0.929942	30	1101	positive regulation of catalytic activity	BP	1	1
GO:0045988	0.10167	0.995702	1	5	negative regulation of striated muscle contraction	BP	1	1
GO:0003431	0.101797	0.995691	1	5	growth plate cartilage chondrocyte development	BP	1	1
GO:1904683	0.102066	0.995492	1	6	regulation of metalloendopeptidase activity	BP	1	1
GO:0030857	0.102078	0.983538	2	25	negative regulation of epithelial cell differentiation	BP	1	1
GO:2000739	0.102117	0.995487	1	6	regulation of mesenchymal stem cell differentiation	BP	1	1
GO:0060452	0.102231	0.995917	1	4	positive regulation of cardiac muscle contraction	BP	1	1
GO:0009746	0.102343	0.957993	6	146	response to hexose	BP	1	1
GO:1903670	0.102755	0.983294	2	27	regulation of sprouting angiogenesis	BP	1	1
GO:0072656	0.102923	0.995593	1	5	maintenance of protein location in mitochondrion	BP	1	1
GO:0048384	0.102962	0.983312	2	25	retinoic acid receptor signaling pathway	BP	1	1
GO:2000794	0.103125	0.995575	1	5	regulation of epithelial cell proliferation involved in lung morphogenesis	BP	1	1
GO:0010959	0.103417	0.957426	6	148	regulation of metal ion transport	BP	1	1
GO:0002517	0.10344	0.995547	1	5	T cell tolerance induction	BP	1	1
GO:0002664	0.10344	0.995547	1	5	regulation of T cell tolerance induction	BP	1	1
GO:0032233	0.103862	0.973648	3	53	positive regulation of actin filament bundle assembly	BP	1	1
GO:0070873	0.103943	0.982988	2	27	regulation of glycogen metabolic process	BP	1	1
GO:2000138	0.104112	0.995488	1	5	positive regulation of cell proliferation involved in heart morphogenesis	BP	1	1
GO:1903416	0.104373	0.995465	1	5	response to glycoside	BP	1	1
GO:0051668	0.104437	0.973424	3	54	localization within membrane	BP	1	1
GO:0032373	0.104457	0.98289	2	26	positive regulation of sterol transport	BP	1	1
GO:0032376	0.104457	0.98289	2	26	positive regulation of cholesterol transport	BP	1	1
GO:0048304	0.104462	0.995457	1	5	positive regulation of isotype switching to IgG isotypes	BP	1	1
GO:0045834	0.104565	0.961103	5	111	positive regulation of lipid metabolic process	BP	1	1
GO:0010332	0.104876	0.973314	3	51	response to gamma radiation	BP	1	1
GO:0022408	0.104936	0.960898	5	115	negative regulation of cell-cell adhesion	BP	1	1
GO:0019835	0.104954	0.982989	2	21	cytolysis	BP	1	1
GO:0070086	0.104983	0.99541	1	5	ubiquitin-dependent endocytosis	BP	1	1
GO:0003091	0.105247	0.98265	2	27	renal water homeostasis	BP	1	1
GO:0032024	0.105327	0.97315	3	51	positive regulation of insulin secretion	BP	1	1
GO:0003415	0.105369	0.995376	1	5	chondrocyte hypertrophy	BP	1	1
GO:0060428	0.105402	0.982683	2	25	lung epithelium development	BP	1	1
GO:0010886	0.105744	0.995154	1	6	positive regulation of cholesterol storage	BP	1	1
GO:0035305	0.106303	0.965632	4	87	negative regulation of dephosphorylation	BP	1	1
GO:0030809	0.106446	0.995278	1	5	negative regulation of nucleotide biosynthetic process	BP	1	1
GO:1900372	0.106446	0.995278	1	5	negative regulation of purine nucleotide biosynthetic process	BP	1	1
GO:0032808	0.106499	0.995274	1	5	lacrimal gland development	BP	1	1
GO:0046173	0.106514	0.972736	3	50	polyol biosynthetic process	BP	1	1
GO:0072708	0.106576	0.995267	1	5	response to sorbitol	BP	1	1
GO:0071353	0.106822	0.982313	2	25	cellular response to interleukin-4	BP	1	1
GO:0060761	0.10712	0.972515	3	50	negative regulation of response to cytokine stimulus	BP	1	1
GO:0045471	0.107175	0.965319	4	80	response to ethanol	BP	1	1
GO:0086009	0.107241	0.982128	2	27	membrane repolarization	BP	1	1
GO:0051125	0.107394	0.982124	2	26	regulation of actin nucleation	BP	1	1
GO:0010714	0.107461	0.982188	2	24	positive regulation of collagen metabolic process	BP	1	1
GO:0010519	0.107569	0.995176	1	5	negative regulation of phospholipase activity	BP	1	1
GO:0060291	0.10757	0.972249	3	56	long-term synaptic potentiation	BP	1	1
GO:0060059	0.107899	0.99495	1	6	embryonic retina morphogenesis in camera-type eye	BP	1	1
GO:1901135	0.108086	0.926849	26	905	carbohydrate derivative metabolic process	BP	1	1
GO:0060696	0.108156	0.995122	1	5	regulation of phospholipid catabolic process	BP	1	1
GO:0048387	0.108285	0.99511	1	5	negative regulation of retinoic acid receptor signaling pathway	BP	1	1
GO:0008542	0.10829	0.981816	2	28	visual learning	BP	1	1
GO:0002715	0.108332	0.98196	2	24	regulation of natural killer cell mediated immunity	BP	1	1
GO:0098909	0.108579	0.994884	1	6	regulation of cardiac muscle cell action potential involved in regulation of contraction	BP	1	1
GO:0006793	0.10864	0.916533	61	2399	phosphorus metabolic process	BP	1	1
GO:0051344	0.1088	0.995062	1	5	negative regulation of cyclic-nucleotide phosphodiesterase activity	BP	1	1
GO:0048511	0.109264	0.947677	8	226	rhythmic process	BP	1	1
GO:0048261	0.109366	0.981643	2	25	negative regulation of receptor-mediated endocytosis	BP	1	1
565	0.109382	0.981598	2	26	NA	NA	1	1
GO:0032532	0.109399	0.995006	1	5	regulation of microvillus length	BP	1	1
GO:0032536	0.109399	0.995006	1	5	regulation of cell projection size	BP	1	1
GO:0006003	0.109442	0.995002	1	5	fructose 2,6-bisphosphate metabolic process	BP	1	1
GO:0099171	0.109448	0.995002	1	5	presynaptic modulation of chemical synaptic transmission	BP	1	1
GO:0070588	0.10954	0.950555	7	190	calcium ion transmembrane transport	BP	1	1
GO:0033077	0.109582	0.971554	3	53	T cell differentiation in thymus	BP	1	1
GO:0034103	0.109718	0.971487	3	54	regulation of tissue remodeling	BP	1	1
GO:0070072	0.109796	0.994969	1	5	vacuolar proton-transporting V-type ATPase complex assembly	BP	1	1
GO:2000562	0.109968	0.994953	1	5	negative regulation of CD4-positive, alpha-beta T cell proliferation	BP	1	1
GO:1901668	0.110178	0.994933	1	5	regulation of superoxide dismutase activity	BP	1	1
GO:0072223	0.11048	0.994905	1	5	metanephric glomerular mesangium development	BP	1	1
GO:0060416	0.110505	0.981225	2	28	response to growth hormone	BP	1	1
GO:0010903	0.110701	0.995194	1	4	negative regulation of very-low-density lipoprotein particle remodeling	BP	1	1
GO:0045981	0.111103	0.981099	2	27	positive regulation of nucleotide metabolic process	BP	1	1
GO:1900544	0.111103	0.981099	2	27	positive regulation of purine nucleotide metabolic process	BP	1	1
GO:0045446	0.111207	0.963479	4	87	endothelial cell differentiation	BP	1	1
GO:0034284	0.111492	0.953172	6	150	response to monosaccharide	BP	1	1
GO:2000551	0.111502	0.994808	1	5	regulation of T-helper 2 cell cytokine production	BP	1	1
GO:0051620	0.111592	0.994799	1	5	norepinephrine uptake	BP	1	1
GO:0045338	0.111657	0.994793	1	5	farnesyl diphosphate metabolic process	BP	1	1
GO:0042311	0.11168	0.980982	2	26	vasodilation	BP	1	1
GO:0031333	0.111757	0.957534	5	120	negative regulation of protein-containing complex assembly	BP	1	1
GO:0022612	0.111866	0.963177	4	88	gland morphogenesis	BP	1	1
GO:0015838	0.11192	0.994768	1	5	amino-acid betaine transport	BP	1	1
GO:0021545	0.112027	0.98085	2	27	cranial nerve development	BP	1	1
GO:0021604	0.112264	0.994523	1	6	cranial nerve structural organization	BP	1	1
GO:0072033	0.112431	0.994506	1	6	renal vesicle formation	BP	1	1
GO:0002823	0.112512	0.980758	2	26	negative regulation of adaptive immune response based on somatic recombination of immune receptors built from immunoglobulin superfamily domains	BP	1	1
GO:0051097	0.112524	0.99471	1	5	negative regulation of helicase activity	BP	1	1
GO:0030500	0.112537	0.970435	3	54	regulation of bone mineralization	BP	1	1
GO:2001186	0.112835	0.99468	1	5	negative regulation of CD8-positive, alpha-beta T cell activation	BP	1	1
GO:0070670	0.113078	0.980604	2	26	response to interleukin-4	BP	1	1
GO:0005976	0.113128	0.962625	4	87	polysaccharide metabolic process	BP	1	1
GO:0033133	0.11339	0.994626	1	5	positive regulation of glucokinase activity	BP	1	1
GO:0009264	0.113447	0.980593	2	24	deoxyribonucleotide catabolic process	BP	1	1
GO:0042426	0.113808	0.994367	1	6	choline catabolic process	BP	1	1
GO:0010041	0.114018	0.994565	1	5	response to iron(III) ion	BP	1	1
GO:0043200	0.114106	0.962217	4	84	response to amino acid	BP	1	1
GO:0009218	0.114208	0.98034	2	25	pyrimidine ribonucleotide metabolic process	BP	1	1
GO:0150116	0.114285	0.96967	3	61	regulation of cell-substrate junction organization	BP	1	1
GO:0060290	0.114713	0.994497	1	5	transdifferentiation	BP	1	1
GO:0060326	0.11519	0.94742	7	177	cell chemotaxis	BP	1	1
GO:0051045	0.115224	0.994223	1	6	negative regulation of membrane protein ectodomain proteolysis	BP	1	1
GO:0007216	0.115416	0.994203	1	6	G protein-coupled glutamate receptor signaling pathway	BP	1	1
GO:0032091	0.115608	0.961555	4	83	negative regulation of protein binding	BP	1	1
GO:0060369	0.115771	0.994167	1	6	positive regulation of Fc receptor mediated stimulatory signaling pathway	BP	1	1
GO:0051902	0.115796	0.99439	1	5	negative regulation of mitochondrial depolarization	BP	1	1
GO:1904180	0.115796	0.99439	1	5	negative regulation of membrane depolarization	BP	1	1
GO:0010907	0.11622	0.979629	2	29	positive regulation of glucose metabolic process	BP	1	1
GO:0006701	0.116403	0.994329	1	5	progesterone biosynthetic process	BP	1	1
GO:0072282	0.116746	0.994065	1	6	metanephric nephron tubule morphogenesis	BP	1	1
GO:0032970	0.116787	0.938104	10	310	regulation of actin filament-based process	BP	1	1
GO:1901642	0.116843	0.994285	1	5	nucleoside transmembrane transport	BP	1	1
GO:0071480	0.117026	0.97952	2	26	cellular response to gamma radiation	BP	1	1
GO:0006171	0.117109	0.993863	1	7	cAMP biosynthetic process	BP	1	1
GO:0006064	0.117464	0.994223	1	5	glucuronate catabolic process	BP	1	1
GO:0019640	0.117464	0.994223	1	5	glucuronate catabolic process to xylulose 5-phosphate	BP	1	1
GO:0051167	0.117464	0.994223	1	5	xylulose 5-phosphate metabolic process	BP	1	1
GO:1901159	0.117464	0.994223	1	5	xylulose 5-phosphate biosynthetic process	BP	1	1
GO:0010939	0.117471	0.979397	2	26	regulation of necrotic cell death	BP	1	1
GO:0007168	0.117533	0.994216	1	5	receptor guanylyl cyclase signaling pathway	BP	1	1
GO:0051121	0.11803	0.994165	1	5	hepoxilin metabolic process	BP	1	1
GO:0051122	0.11803	0.994165	1	5	hepoxilin biosynthetic process	BP	1	1
GO:0051001	0.118119	0.994156	1	5	negative regulation of nitric-oxide synthase activity	BP	1	1
GO:0035112	0.118282	0.993904	1	6	genitalia morphogenesis	BP	1	1
GO:1904587	0.118429	0.993889	1	6	response to glycoprotein	BP	1	1
GO:0019405	0.118797	0.99385	1	6	alditol catabolic process	BP	1	1
GO:0071495	0.118809	0.918129	27	997	cellular response to endogenous stimulus	BP	1	1
GO:0006959	0.118864	0.949312	6	133	humoral immune response	BP	1	1
GO:0048512	0.118996	0.978928	2	27	circadian behavior	BP	1	1
GO:0090314	0.119311	0.9788	2	28	positive regulation of protein targeting to membrane	BP	1	1
GO:1901880	0.119532	0.96766	3	61	negative regulation of protein depolymerization	BP	1	1
GO:0071313	0.119592	0.993593	1	7	cellular response to caffeine	BP	1	1
GO:0010960	0.11973	0.993578	1	7	magnesium ion homeostasis	BP	1	1
GO:2000145	0.119908	0.922201	20	707	regulation of cell motility	BP	1	1
GO:0002036	0.120009	0.99372	1	6	regulation of L-glutamate import across plasma membrane	BP	1	1
GO:0006710	0.120099	0.993954	1	5	androgen catabolic process	BP	1	1
GO:0006072	0.120235	0.993696	1	6	glycerol-3-phosphate metabolic process	BP	1	1
GO:1903580	0.120275	0.978528	2	28	positive regulation of ATP metabolic process	BP	1	1
GO:0019755	0.120512	0.993911	1	5	one-carbon compound transport	BP	1	1
GO:0014037	0.12062	0.978326	2	31	Schwann cell differentiation	BP	1	1
GO:0021559	0.120751	0.99364	1	6	trigeminal nerve development	BP	1	1
GO:2001300	0.120969	0.993863	1	5	lipoxin metabolic process	BP	1	1
GO:0071578	0.121377	0.993573	1	6	zinc ion import across plasma membrane	BP	1	1
GO:0046386	0.121493	0.978314	2	25	deoxyribose phosphate catabolic process	BP	1	1
GO:0048563	0.121591	0.993549	1	6	post-embryonic animal organ morphogenesis	BP	1	1
GO:0002291	0.121643	0.993544	1	6	T cell activation via T cell receptor contact with antigen bound to MHC molecule on antigen presenting cell	BP	1	1
GO:1903779	0.121706	0.978015	2	31	regulation of cardiac conduction	BP	1	1
GO:0046073	0.122393	0.993714	1	5	dTMP metabolic process	BP	1	1
GO:0006526	0.122448	0.993708	1	5	arginine biosynthetic process	BP	1	1
GO:0140354	0.122561	0.977839	2	29	lipid import into cell	BP	1	1
GO:0045429	0.122636	0.977855	2	28	positive regulation of nitric oxide biosynthetic process	BP	1	1
GO:1904407	0.122636	0.977855	2	28	positive regulation of nitric oxide metabolic process	BP	1	1
GO:0032287	0.122743	0.993242	1	7	peripheral nervous system myelin maintenance	BP	1	1
GO:0042552	0.123089	0.958052	4	93	myelination	BP	1	1
GO:0043330	0.123218	0.977774	2	26	response to exogenous dsRNA	BP	1	1
GO:0060534	0.123296	0.993362	1	6	trachea cartilage development	BP	1	1
GO:0044857	0.123674	0.99332	1	6	plasma membrane raft organization	BP	1	1
GO:1905941	0.123795	0.993307	1	6	positive regulation of gonad development	BP	1	1
GO:2000020	0.123795	0.993307	1	6	positive regulation of male gonad development	BP	1	1
GO:0099518	0.124037	0.9659	3	61	vesicle cytoskeletal trafficking	BP	1	1
GO:1903726	0.124078	0.993276	1	6	negative regulation of phospholipid metabolic process	BP	1	1
GO:0008150	0.124262	0.919421	276	12239	biological_process	BP	1	1
GO:0051135	0.124279	0.993514	1	5	positive regulation of NK T cell activation	BP	1	1
GO:0072126	0.124436	0.993236	1	6	positive regulation of glomerular mesangial cell proliferation	BP	1	1
GO:0071455	0.124871	0.993187	1	6	cellular response to hyperoxia	BP	1	1
GO:0046886	0.125063	0.993165	1	6	positive regulation of hormone biosynthetic process	BP	1	1
GO:0043276	0.125099	0.977069	2	30	anoikis	BP	1	1
GO:0045936	0.125232	0.926818	13	418	negative regulation of phosphate metabolic process	BP	1	1
GO:0010874	0.125317	0.977081	2	28	regulation of cholesterol efflux	BP	1	1
GO:2000394	0.125319	0.992948	1	7	positive regulation of lamellipodium morphogenesis	BP	1	1
GO:0035745	0.12544	0.993123	1	6	T-helper 2 cell cytokine production	BP	1	1
GO:0097264	0.125447	0.992933	1	7	self proteolysis	BP	1	1
GO:2001053	0.125471	0.99312	1	6	regulation of mesenchymal cell apoptotic process	BP	1	1
GO:0000820	0.12563	0.993102	1	6	regulation of glutamine family amino acid metabolic process	BP	1	1
GO:0050856	0.125748	0.976956	2	28	regulation of T cell receptor signaling pathway	BP	1	1
GO:1905449	0.126036	0.992865	1	7	regulation of Fc-gamma receptor signaling pathway involved in phagocytosis	BP	1	1
GO:1902884	0.126128	0.993045	1	6	positive regulation of response to oxidative stress	BP	1	1
GO:0086103	0.126254	0.99284	1	7	G protein-coupled receptor signaling pathway involved in heart process	BP	1	1
GO:0060907	0.126544	0.992998	1	6	positive regulation of macrophage cytokine production	BP	1	1
GO:0010563	0.126988	0.925616	13	419	negative regulation of phosphorus metabolic process	BP	1	1
GO:0007272	0.127012	0.956222	4	94	ensheathment of neurons	BP	1	1
GO:0008366	0.127012	0.956222	4	94	axon ensheathment	BP	1	1
GO:0120252	0.12704	0.992942	1	6	hydrocarbon metabolic process	BP	1	1
GO:0002696	0.127111	0.937061	8	219	positive regulation of leukocyte activation	BP	1	1
GO:1901657	0.12718	0.949808	5	112	glycosyl compound metabolic process	BP	1	1
GO:0007632	0.127217	0.976413	2	31	visual behavior	BP	1	1
GO:0060331	0.127379	0.992903	1	6	negative regulation of response to interferon-gamma	BP	1	1
GO:0060336	0.127379	0.992903	1	6	negative regulation of interferon-gamma-mediated signaling pathway	BP	1	1
4370	0.127497	0.964577	3	58	NA	NA	1	1
GO:0046887	0.127586	0.956058	4	84	positive regulation of hormone secretion	BP	1	1
GO:0032306	0.127808	0.992854	1	6	regulation of prostaglandin secretion	BP	1	1
GO:0032308	0.127808	0.992854	1	6	positive regulation of prostaglandin secretion	BP	1	1
GO:0001816	0.127821	0.920694	16	520	cytokine production	BP	1	1
GO:0051494	0.128111	0.949199	5	130	negative regulation of cytoskeleton organization	BP	1	1
GO:0046476	0.128126	0.992817	1	6	glycosylceramide biosynthetic process	BP	1	1
GO:0021561	0.128542	0.992571	1	7	facial nerve development	BP	1	1
GO:0021610	0.128542	0.992571	1	7	facial nerve morphogenesis	BP	1	1
GO:0035630	0.129061	0.992709	1	6	bone mineralization involved in bone maturation	BP	1	1
GO:0002087	0.129316	0.992479	1	7	regulation of respiratory gaseous exchange by nervous system process	BP	1	1
GO:0048712	0.129605	0.992646	1	6	negative regulation of astrocyte differentiation	BP	1	1
GO:1905049	0.129614	0.992443	1	7	negative regulation of metallopeptidase activity	BP	1	1
GO:0006882	0.129615	0.975864	2	27	cellular zinc ion homeostasis	BP	1	1
GO:0006879	0.129628	0.96376	3	56	cellular iron ion homeostasis	BP	1	1
GO:0035740	0.129717	0.992633	1	6	CD8-positive, alpha-beta T cell proliferation	BP	1	1
GO:2000564	0.129717	0.992633	1	6	regulation of CD8-positive, alpha-beta T cell proliferation	BP	1	1
GO:0098903	0.129827	0.992417	1	7	regulation of membrane repolarization during action potential	BP	1	1
GO:1903979	0.129956	0.992605	1	6	negative regulation of microglial cell activation	BP	1	1
GO:0006937	0.130005	0.954838	4	92	regulation of muscle contraction	BP	1	1
GO:0014733	0.13011	0.992383	1	7	regulation of skeletal muscle adaptation	BP	1	1
GO:0002698	0.130171	0.954834	4	85	negative regulation of immune effector process	BP	1	1
GO:1902023	0.130426	0.992345	1	7	L-arginine transport	BP	1	1
GO:0002040	0.130503	0.954603	4	92	sprouting angiogenesis	BP	1	1
GO:0002923	0.130644	0.992524	1	6	regulation of humoral immune response mediated by circulating immunoglobulin	BP	1	1
GO:0045588	0.13076	0.992305	1	7	positive regulation of gamma-delta T cell differentiation	BP	1	1
GO:0046645	0.13076	0.992305	1	7	positive regulation of gamma-delta T cell activation	BP	1	1
GO:0043568	0.130811	0.992299	1	7	positive regulation of insulin-like growth factor receptor signaling pathway	BP	1	1
GO:0017085	0.130821	0.992503	1	6	response to insecticide	BP	1	1
GO:0006678	0.130835	0.992502	1	6	glucosylceramide metabolic process	BP	1	1
GO:0032651	0.130841	0.963292	3	55	regulation of interleukin-1 beta production	BP	1	1
GO:0007565	0.130999	0.947751	5	122	female pregnancy	BP	1	1
GO:0009756	0.131104	0.99247	1	6	carbohydrate mediated signaling	BP	1	1
GO:0009757	0.131104	0.99247	1	6	hexose mediated signaling	BP	1	1
GO:0010182	0.131104	0.99247	1	6	sugar mediated signaling pathway	BP	1	1
GO:0010255	0.131104	0.99247	1	6	glucose mediated signaling pathway	BP	1	1
GO:0015808	0.131283	0.992242	1	7	L-alanine transport	BP	1	1
GO:0061045	0.131385	0.963072	3	55	negative regulation of wound healing	BP	1	1
GO:0070943	0.131397	0.992726	1	5	neutrophil-mediated killing of symbiont cell	BP	1	1
GO:1903044	0.131594	0.992412	1	6	protein localization to membrane raft	BP	1	1
GO:0042327	0.131995	0.91424	19	668	positive regulation of phosphorylation	BP	1	1
GO:0001867	0.13217	0.992343	1	6	complement activation, lectin pathway	BP	1	1
GO:0030574	0.132251	0.975032	2	28	collagen catabolic process	BP	1	1
GO:0046078	0.132414	0.992314	1	6	dUMP metabolic process	BP	1	1
GO:0032489	0.13243	0.992312	1	6	regulation of Cdc42 protein signal transduction	BP	1	1
GO:0071548	0.132983	0.974768	2	29	response to dexamethasone	BP	1	1
GO:0021932	0.133326	0.991991	1	7	hindbrain radial glia guided cell migration	BP	1	1
GO:0060433	0.133841	0.992143	1	6	bronchus development	BP	1	1
GO:2000116	0.134118	0.936405	7	188	regulation of cysteine-type endopeptidase activity	BP	1	1
460	0.134207	0.992099	1	6	NA	NA	1	1
GO:0060054	0.134543	0.992058	1	6	positive regulation of epithelial cell proliferation involved in wound healing	BP	1	1
GO:0046530	0.1352	0.974015	2	31	photoreceptor cell differentiation	BP	1	1
GO:0001866	0.135322	0.991963	1	6	NK T cell proliferation	BP	1	1
GO:0034141	0.135441	0.991948	1	6	positive regulation of toll-like receptor 3 signaling pathway	BP	1	1
GO:0031915	0.135544	0.991715	1	7	positive regulation of synaptic plasticity	BP	1	1
GO:0055078	0.135769	0.973921	2	29	sodium ion homeostasis	BP	1	1
GO:0030100	0.136071	0.939615	6	164	regulation of endocytosis	BP	1	1
GO:0051240	0.136099	0.905405	26	951	positive regulation of multicellular organismal process	BP	1	1
GO:0031641	0.136156	0.973722	2	31	regulation of myelination	BP	1	1
GO:0043666	0.136223	0.951851	4	95	regulation of phosphoprotein phosphatase activity	BP	1	1
GO:0048513	0.13623	0.89424	57	2311	animal organ development	BP	1	1
GO:0006868	0.136297	0.99162	1	7	glutamine transport	BP	1	1
GO:0003254	0.136312	0.973674	2	31	regulation of membrane depolarization	BP	1	1
GO:0051270	0.136408	0.909018	21	765	regulation of cellular component movement	BP	1	1
GO:0042558	0.136672	0.973644	2	29	pteridine-containing compound metabolic process	BP	1	1
GO:0072173	0.136685	0.991571	1	7	metanephric tubule morphogenesis	BP	1	1
GO:0006939	0.136745	0.960773	3	61	smooth muscle contraction	BP	1	1
GO:0006644	0.136789	0.922831	11	346	phospholipid metabolic process	BP	1	1
GO:0046320	0.137059	0.973443	2	31	regulation of fatty acid oxidation	BP	1	1
GO:1902949	0.137307	0.991718	1	6	positive regulation of tau-protein kinase activity	BP	1	1
GO:0015858	0.137416	0.991705	1	6	nucleoside transport	BP	1	1
GO:0090184	0.137485	0.991696	1	6	positive regulation of kidney development	BP	1	1
GO:0042364	0.13772	0.991667	1	6	water-soluble vitamin biosynthetic process	BP	1	1
GO:0051262	0.137777	0.960382	3	59	protein tetramerization	BP	1	1
GO:1901317	0.138004	0.991631	1	6	regulation of flagellated sperm motility	BP	1	1
GO:0009791	0.138133	0.960134	3	65	post-embryonic development	BP	1	1
GO:0006600	0.138707	0.991543	1	6	creatine metabolic process	BP	1	1
GO:0007512	0.138923	0.991284	1	7	adult heart development	BP	1	1
GO:0085029	0.139168	0.972751	2	32	extracellular matrix assembly	BP	1	1
GO:1903301	0.139176	0.991484	1	6	positive regulation of hexokinase activity	BP	1	1
GO:0015866	0.139217	0.991479	1	6	ADP transport	BP	1	1
GO:0060312	0.139544	0.991438	1	6	regulation of blood vessel remodeling	BP	1	1
GO:0046477	0.140481	0.991319	1	6	glycosylceramide catabolic process	BP	1	1
GO:0009164	0.140483	0.972559	2	27	nucleoside catabolic process	BP	1	1
GO:0070266	0.140512	0.972409	2	30	necroptotic process	BP	1	1
GO:0035272	0.140528	0.972363	2	31	exocrine system development	BP	1	1
GO:1903169	0.140628	0.949744	4	93	regulation of calcium ion transmembrane transport	BP	1	1
GO:0001913	0.141532	0.97218	2	28	T cell mediated cytotoxicity	BP	1	1
GO:0030036	0.141554	0.912172	15	539	actin cytoskeleton organization	BP	1	1
GO:0002820	0.141717	0.97203	2	30	negative regulation of adaptive immune response	BP	1	1
GO:0097152	0.141756	0.990914	1	7	mesenchymal cell apoptotic process	BP	1	1
GO:0015810	0.141927	0.990892	1	7	aspartate transmembrane transport	BP	1	1
GO:0070372	0.142197	0.931548	7	196	regulation of ERK1 and ERK2 cascade	BP	1	1
4020	0.142304	0.948857	4	100	NA	NA	1	1
GO:0038003	0.1424	0.990829	1	7	opioid receptor signaling pathway	BP	1	1
GO:0007567	0.142878	0.990765	1	7	parturition	BP	1	1
GO:0046890	0.142981	0.935704	6	159	regulation of lipid biosynthetic process	BP	1	1
GO:0070314	0.143057	0.990742	1	7	G1 to G0 transition	BP	1	1
[truncated: 13,405 more rows]

## Sheet: Fig2c
time (h)	CHX			CHX+IL6/IL1β			+IL6/IL1β
0	1	1	1	1	1	1
[truncated: 3 more rows]

## Sheet: Fig 2d
HepaRG
[truncated: 15 more rows]

## Sheet: Fig2e
	HNF4A P1 promoter				HNF4A gene body				gene desert				RPL3 promoter
[truncated: 4 more rows]

[truncated: 28 more sheets: Fig 3b, Fig 3c, Fig 3e+f, Fig 4d+e, Fig 5a, Fig 5b_HP, Fig 5b_SAA, Fig 5b_FGG, Fig 5b_G6PC1, Fig 5c, Fig 6b-d, Fig 6f+g, Fig S1a, Fig S1b, Fig S1c-bileacids, Fig S1c-acuteinflamm, Fig S1c_xenobiotics, Fig S3a, Fig S3b+c, Fig 3d …]
